# Supplementary material for: Defining regorafenib as a senomorphic drug: therapeutic potential in the age-related lung disease emphysema
Source: Exp Mol Med. 2023 Apr 3;55(4):794–805. doi: 10.1038/s12276-023-00966-6 (PMC10167251; doi:10.1038/s12276-023-00966-6)
Supplement: Supplementary file 2 — Supplementary Table 1 [file 12276_2023_966_MOESM2_ESM.xls]

## Sheet: Total ID proteins (2)
Table S1. List of total identified proteins from TMT experiment
Locus	Sequence Count	Spectrum Count	Sequence Coverage	Length	MolWt	pI
sp|P04632|CPNS1_HUMAN	41	83	0.955	268	28316	5.2
sp|Q99439|CNN2_HUMAN	51	116	0.951	309	33697	7.3
sp|P05387|RLA2_HUMAN	16	34	0.948	115	11665	4.5
sp|P09936|UCHL1_HUMAN	35	119	0.946	223	24824	5.5
sp|P04075|ALDOA_HUMAN	64	225	0.94	364	39420	8.1
sp|P04406|G3P_HUMAN	106	810	0.937	335	36053	8.5
sp|P37802|TAGL2_HUMAN	53	131	0.935	199	22391	8.2
sp|Q14019|COTL1_HUMAN	27	47	0.93	142	15945	5.7
sp|P63244|RACK1_HUMAN	40	100	0.927	317	35077	7.7
sp|Q01995|TAGL_HUMAN	61	156	0.925	201	22611	8.8
sp|P31949|S10AB_HUMAN	16	86	0.924	105	11740	7.2
sp|P09211|GSTP1_HUMAN	33	103	0.919	210	23356	5.6
sp|P08670|VIME_HUMAN	150	1077	0.914	466	53652	5.1
sp|P19623|SPEE_HUMAN	25	31	0.904	302	33825	5.5
sp|Q9NRV9|HEBP1_HUMAN	17	22	0.899	189	21097	5.8
sp|P08758|ANXA5_HUMAN	64	241	0.897	320	35937	5
sp|P62937|PPIA_HUMAN	32	114	0.897	165	18012	7.8
sp|P10599|THIO_HUMAN	19	45	0.895	105	11737	4.9
sp|P07355|ANXA2_HUMAN	76	260	0.894	339	38604	7.8
sp|P35232|PHB_HUMAN	32	53	0.893	272	29804	5.8
sp|P60981|DEST_HUMAN	27	52	0.891	165	18506	7.9
sp|O60701|UGDH_HUMAN	61	102	0.887	494	55024	7.1
sp|P61604|CH10_HUMAN	16	25	0.882	102	10932	8.9
sp|P80723|BASP1_HUMAN	27	50	0.881	227	22693	4.6
sp|P31150|GDIA_HUMAN	45	69	0.879	447	50583	5.1
sp|P21333|FLNA_HUMAN	374	1163	0.876	2647	280737	6.1
sp|P04792|HSPB1_HUMAN	31	82	0.868	205	22783	6.4
sp|Q16658|FSCN1_HUMAN	71	165	0.866	493	54530	7.2
sp|Q14192|FHL2_HUMAN	36	57	0.864	279	32193	7.5
sp|Q15366|PCBP2_HUMAN	30	72	0.863	365	38580	6.8
sp|P02452|CO1A1_HUMAN	189	378	0.862	1464	138942	5.8
sp|P21796|VDAC1_HUMAN	39	86	0.862	283	30773	8.5
sp|P15531|NDKA_HUMAN	16	42	0.862	152	17149	6.2
sp|P08133|ANXA6_HUMAN	98	201	0.86	673	75873	5.6
sp|Q7Z4G1|COMD6_HUMAN	8	9	0.859	85	9638	6
sp|P12814|ACTN1_HUMAN	147	341	0.858	892	103058	5.4
sp|O75083|WDR1_HUMAN	66	117	0.855	606	66194	6.7
sp|Q16555|DPYL2_HUMAN	54	132	0.855	572	62294	6.4
sp|O00299|CLIC1_HUMAN	34	92	0.855	241	26923	5.2
sp|P68363|TBA1B_HUMAN	69	461	0.851	451	50152	5.1
sp|Q71U36|TBA1A_HUMAN	70	461	0.851	451	50136	5.1
sp|Q9BQE3|TBA1C_HUMAN	66	263	0.851	449	49895	5.1
sp|P00558|PGK1_HUMAN	65	150	0.851	417	44615	8.1
sp|P84085|ARF5_HUMAN	22	40	0.85	180	20530	6.8
sp|P23528|COF1_HUMAN	36	75	0.849	166	18502	8.1
sp|Q15370|ELOB_HUMAN	13	17	0.847	118	13133	4.9
sp|P84077|ARF1_HUMAN	28	57	0.845	181	20697	6.8
sp|P61204|ARF3_HUMAN	28	54	0.845	181	20601	7.4
sp|P78371|TCPB_HUMAN	71	145	0.843	535	57488	6.4
sp|Q07065|CKAP4_HUMAN	91	216	0.842	602	66023	5.9
sp|P22392|NDKB_HUMAN	23	61	0.842	152	17298	8.4
sp|P61088|UBE2N_HUMAN	18	29	0.842	152	17138	6.6
sp|Q15365|PCBP1_HUMAN	36	88	0.84	356	37498	7.1
sp|Q15691|MARE1_HUMAN	24	41	0.84	268	29999	5.1
sp|P07741|APT_HUMAN	20	33	0.839	180	19608	6
sp|P00338|LDHA_HUMAN	43	103	0.837	332	36689	8.3
sp|P36405|ARL3_HUMAN	11	15	0.835	182	20456	7.2
sp|P06733|ENOA_HUMAN	92	525	0.834	434	47169	7.4
sp|P08123|CO1A2_HUMAN	120	270	0.833	1366	129314	9
sp|Q9BUF5|TBB6_HUMAN	60	244	0.832	446	49857	4.9
sp|P61224|RAP1B_HUMAN	27	59	0.832	184	20825	5.8
sp|P49006|MRP_HUMAN	18	36	0.831	195	19529	4.7
sp|P10768|ESTD_HUMAN	28	42	0.83	282	31463	7
sp|Q9Y617|SERC_HUMAN	53	102	0.827	370	40423	7.7
sp|P13489|RINI_HUMAN	47	84	0.826	461	49974	4.8
sp|P47813|IF1AX_HUMAN	13	21	0.826	144	16460	5.2
sp|Q9BVA1|TBB2B_HUMAN	82	376	0.825	445	49953	4.9
sp|Q13885|TBB2A_HUMAN	83	292	0.825	445	49907	4.9
sp|P40926|MDHM_HUMAN	50	95	0.825	338	35503	8.7
sp|Q9P2E9|RRBP1_HUMAN	200	434	0.824	1410	152456	8.6
sp|P11766|ADHX_HUMAN	33	47	0.824	374	39724	7.5
sp|Q9Y2Q5|LTOR2_HUMAN	9	14	0.824	125	13507	5.4
sp|P67936|TPM4_HUMAN	60	158	0.823	248	28522	4.7
sp|P09382|LEG1_HUMAN	28	104	0.822	135	14716	5.5
sp|P26038|MOES_HUMAN	123	299	0.821	577	67820	6.4
sp|O60493|SNX3_HUMAN	16	19	0.821	162	18762	8.7
sp|P55072|TERA_HUMAN	127	250	0.82	806	89322	5.3
sp|O75947|ATP5H_HUMAN	18	27	0.82	161	18491	5.3
sp|O75531|BAF_HUMAN	11	15	0.82	89	10059	6.1
sp|P07237|PDIA1_HUMAN	80	178	0.819	508	57116	4.9
sp|P50395|GDIB_HUMAN	58	95	0.816	445	50663	6.5
sp|P14618|KPYM_HUMAN	115	356	0.814	531	57937	7.8
sp|O15144|ARPC2_HUMAN	24	47	0.813	300	34333	7.3
sp|Q14315|FLNC_HUMAN	290	630	0.812	2725	291020	6
sp|P68104|EF1A1_HUMAN	101	683	0.812	462	50141	9
sp|P32969|RL9_HUMAN	27	54	0.812	192	21863	10
sp|P35754|GLRX1_HUMAN	8	9	0.811	106	11776	8.1
sp|O60664|PLIN3_HUMAN	48	83	0.809	434	47075	5.4
sp|Q9Y490|TLN1_HUMAN	308	675	0.808	2541	269765	6.1
sp|P63104|1433Z_HUMAN	49	159	0.808	245	27745	4.8
sp|Q99714|HCD2_HUMAN	23	37	0.808	261	26923	7.8
sp|P62829|RL23_HUMAN	16	24	0.807	140	14865	10.5
sp|P18085|ARF4_HUMAN	24	48	0.806	180	20511	7.2
sp|O00151|PDLI1_HUMAN	35	58	0.805	329	36072	7
sp|P29401|TKT_HUMAN	76	140	0.804	623	67878	7.7
sp|Q06830|PRDX1_HUMAN	41	70	0.804	199	22110	8.1
sp|P08134|RHOC_HUMAN	27	49	0.803	193	22006	6.6
sp|P10809|CH60_HUMAN	91	192	0.801	573	61055	5.9
sp|O95336|6PGL_HUMAN	21	34	0.798	258	27547	6.1
sp|P60174|TPIS_HUMAN	48	125	0.797	286	30791	5.9
sp|P21281|VATB2_HUMAN	34	54	0.796	511	56501	5.8
sp|Q13404|UB2V1_HUMAN	17	22	0.796	147	16495	8
sp|P62979|RS27A_HUMAN	27	74	0.795	156	17965	9.6
sp|P62834|RAP1A_HUMAN	23	47	0.793	184	20987	6.6
sp|Q9H4M9|EHD1_HUMAN	51	76	0.792	534	60627	6.8
sp|P50454|SERPH_HUMAN	67	198	0.792	418	46441	8.7
sp|P68036|UB2L3_HUMAN	15	25	0.792	154	17862	8.5
sp|P31939|PUR9_HUMAN	52	67	0.791	592	64616	6.7
sp|P23396|RS3_HUMAN	36	60	0.79	243	26688	9.7
sp|P00568|KAD1_HUMAN	22	39	0.789	194	21635	8.6
sp|P05204|HMGN2_HUMAN	13	26	0.789	90	9393	10
sp|P61586|RHOA_HUMAN	25	42	0.788	193	21768	6.1
sp|P62312|LSM6_HUMAN	7	9	0.788	80	9128	9.6
sp|P18669|PGAM1_HUMAN	40	88	0.787	254	28804	7.2
sp|O14579|COPE_HUMAN	26	39	0.786	308	34482	5.1
sp|P07737|PROF1_HUMAN	28	93	0.786	140	15054	8.3
sp|Q7KZF4|SND1_HUMAN	96	159	0.785	910	101997	7.2
sp|Q14847|LASP1_HUMAN	32	68	0.785	261	29717	7
sp|P18206|VINC_HUMAN	174	344	0.783	1134	123799	5.7
sp|Q99832|TCPH_HUMAN	64	117	0.781	543	59367	7.6
sp|P60709|ACTB_HUMAN	121	1346	0.781	375	41737	5.5
sp|P63261|ACTG_HUMAN	121	1346	0.781	375	41793	5.5
sp|O15511|ARPC5_HUMAN	21	36	0.781	151	16320	5.7
sp|Q9NP97|DLRB1_HUMAN	10	17	0.781	96	10922	7.2
sp|P13639|EF2_HUMAN	113	311	0.78	858	95338	6.8
sp|P62258|1433E_HUMAN	37	87	0.78	255	29174	4.7
sp|P23381|SYWC_HUMAN	44	66	0.779	471	53165	6.2
sp|P62873|GBB1_HUMAN	31	69	0.779	340	37377	6
sp|P62879|GBB2_HUMAN	31	55	0.779	340	37331	6
sp|P50991|TCPD_HUMAN	61	120	0.777	539	57924	7.8
sp|P16152|CBR1_HUMAN	32	45	0.776	277	30375	8.3
sp|P25786|PSA1_HUMAN	21	39	0.776	263	29556	6.6
sp|P14550|AK1A1_HUMAN	26	33	0.775	325	36573	6.8
sp|Q96C19|EFHD2_HUMAN	19	20	0.775	240	26697	5.2
sp|O75369|FLNB_HUMAN	207	289	0.774	2602	278162	5.7
sp|P35579|MYH9_HUMAN	366	763	0.774	1960	226530	5.6
sp|O43707|ACTN4_HUMAN	130	280	0.774	911	104854	5.4
sp|P34932|HSP74_HUMAN	88	121	0.774	840	94331	5.2
sp|P61158|ARP3_HUMAN	42	77	0.773	418	47371	5.9
sp|O75874|IDHC_HUMAN	57	89	0.773	414	46659	7
sp|P38117|ETFB_HUMAN	22	33	0.773	255	27844	8.1
sp|O43399|TPD54_HUMAN	19	32	0.772	206	22238	5.4
sp|Q99497|PARK7_HUMAN	23	45	0.772	189	19891	6.8
sp|Q14764|MVP_HUMAN	85	137	0.77	893	99327	5.5
sp|P04083|ANXA1_HUMAN	47	127	0.769	346	38714	7
sp|Q99623|PHB2_HUMAN	31	60	0.769	299	33296	9.8
sp|P61981|1433G_HUMAN	32	91	0.769	247	28303	4.9
sp|P07203|GPX1_HUMAN	10	14	0.768	203	21938	6.5
sp|Q9NR12|PDLI7_HUMAN	38	72	0.766	457	49845	8.4
sp|Q15417|CNN3_HUMAN	45	81	0.766	329	36414	6.1
sp|Q96K17|BT3L4_HUMAN	9	10	0.766	158	17271	6.4
sp|P02545|LMNA_HUMAN	114	268	0.765	664	74140	7
sp|P61225|RAP2B_HUMAN	12	12	0.765	183	20504	4.8
sp|P0DP23|CALM1_HUMAN	21	89	0.765	149	16838	4.2
sp|P0DP25|CALM3_HUMAN	21	89	0.765	149	16838	4.2
sp|P0DP24|CALM2_HUMAN	21	89	0.765	149	16838	4.2
sp|P62888|RL30_HUMAN	15	28	0.765	115	12784	9.6
sp|P52272|HNRPM_HUMAN	78	124	0.763	730	77516	8.7
sp|P54920|SNAA_HUMAN	23	26	0.763	295	33233	5.4
sp|P61106|RAB14_HUMAN	24	29	0.763	215	23897	6.2
sp|P12004|PCNA_HUMAN	24	34	0.762	261	28769	4.7
sp|Q99622|C10_HUMAN	9	10	0.762	126	13178	5.1
sp|P62333|PRS10_HUMAN	36	50	0.761	389	44173	7.5
sp|Q15149|PLEC_HUMAN	510	867	0.759	4684	531796	6
sp|P68032|ACTC_HUMAN	96	524	0.759	377	42019	5.4
sp|P62736|ACTA_HUMAN	91	498	0.759	377	42009	5.4
sp|Q6IBS0|TWF2_HUMAN	24	38	0.759	349	39548	6.9
sp|P30041|PRDX6_HUMAN	42	79	0.759	224	25035	6.4
sp|P23284|PPIB_HUMAN	38	91	0.759	216	23743	9.4
sp|P30101|PDIA3_HUMAN	81	198	0.758	505	56782	6.4
sp|P61247|RS3A_HUMAN	44	86	0.758	264	29945	9.7
sp|Q9NR31|SAR1A_HUMAN	25	40	0.758	198	22367	6.7
sp|P48059|LIMS1_HUMAN	23	34	0.757	325	37251	8
sp|P31946|1433B_HUMAN	33	83	0.756	246	28082	4.8
sp|P60900|PSA6_HUMAN	26	50	0.756	246	27399	6.7
sp|P14854|CX6B1_HUMAN	7	12	0.756	86	10192	7
sp|Q09666|AHNK_HUMAN	484	700	0.755	5890	629114	6.1
sp|P07437|TBB5_HUMAN	84	447	0.755	444	49671	4.9
sp|P52907|CAZA1_HUMAN	22	36	0.755	286	32923	5.7
sp|Q9Y696|CLIC4_HUMAN	38	69	0.755	253	28772	5.6
sp|P60842|IF4A1_HUMAN	49	90	0.754	406	46154	5.5
sp|P30086|PEBP1_HUMAN	15	25	0.754	187	21057	7.5
sp|P68371|TBB4B_HUMAN	78	399	0.753	445	49831	4.9
sp|P54577|SYYC_HUMAN	55	80	0.748	528	59144	7
sp|P62136|PP1A_HUMAN	29	51	0.748	330	37512	6.3
sp|O43396|TXNL1_HUMAN	19	27	0.747	289	32251	5
sp|Q14195|DPYL3_HUMAN	48	83	0.746	570	61963	6.5
sp|Q9NQR4|NIT2_HUMAN	19	26	0.746	276	30608	7.2
sp|P21291|CSRP1_HUMAN	19	33	0.746	193	20567	8.6
sp|P62244|RS15A_HUMAN	16	27	0.746	130	14839	10.1
sp|Q99879|H2B1M_HUMAN	30	190	0.746	126	13989	10.3
sp|Q99880|H2B1L_HUMAN	30	189	0.746	126	13952	10.3
sp|P58876|H2B1D_HUMAN	30	194	0.746	126	13936	10.3
sp|Q99877|H2B1N_HUMAN	30	194	0.746	126	13922	10.3
sp|Q93079|H2B1H_HUMAN	30	194	0.746	126	13892	10.3
sp|Q5QNW6|H2B2F_HUMAN	30	194	0.746	126	13920	10.3
sp|P62807|H2B1C_HUMAN	30	194	0.746	126	13906	10.3
sp|P23527|H2B1O_HUMAN	28	182	0.746	126	13906	10.3
sp|Q16778|H2B2E_HUMAN	28	182	0.746	126	13920	10.3
sp|P33778|H2B1B_HUMAN	28	182	0.746	126	13950	10.3
sp|P06748|NPM_HUMAN	52	128	0.745	294	32575	4.8
sp|P13010|XRCC5_HUMAN	70	110	0.743	732	82705	5.8
sp|P26599|PTBP1_HUMAN	47	90	0.742	531	57221	9.2
sp|P21964|COMT_HUMAN	29	42	0.742	271	30037	5.5
sp|P24666|PPAC_HUMAN	13	18	0.741	158	18042	6.8
sp|Q16718|NDUA5_HUMAN	9	15	0.741	116	13459	6
sp|P52209|6PGD_HUMAN	52	89	0.739	483	53140	7.2
sp|P52788|SPSY_HUMAN	30	44	0.738	366	41268	5
sp|P11021|BIP_HUMAN	100	298	0.737	654	72333	5.2
sp|P50990|TCPQ_HUMAN	58	102	0.737	548	59621	5.6
sp|P07951|TPM2_HUMAN	51	104	0.736	284	32851	4.7
sp|P62826|RAN_HUMAN	26	45	0.736	216	24423	7.5
sp|Q16527|CSRP2_HUMAN	18	30	0.736	193	20954	8.6
sp|P06576|ATPB_HUMAN	64	125	0.735	529	56560	5.4
sp|P48643|TCPE_HUMAN	57	93	0.734	541	59671	5.6
sp|P46777|RL5_HUMAN	40	67	0.734	297	34363	9.7
sp|P25705|ATPA_HUMAN	69	145	0.732	553	59751	9.1
sp|P30084|ECHM_HUMAN	20	30	0.731	290	31387	8.1
sp|P40939|ECHA_HUMAN	71	101	0.73	763	83000	9
sp|Q13347|EIF3I_HUMAN	20	31	0.729	325	36502	5.6
sp|P17096|HMGA1_HUMAN	12	24	0.729	107	11676	10.3
sp|P27348|1433T_HUMAN	35	88	0.727	245	27764	4.8
sp|Q15019|SEPT2_HUMAN	39	65	0.726	361	41487	6.6
sp|P27695|APEX1_HUMAN	21	27	0.726	318	35554	8.1
sp|P51149|RAB7A_HUMAN	22	35	0.725	207	23490	6.7
sp|Q9Y281|COF2_HUMAN	22	41	0.723	166	18737	7.9
sp|Q9UHD8|SEPT9_HUMAN	57	103	0.722	586	65402	9
sp|P27797|CALR_HUMAN	67	265	0.722	417	48142	4.4
sp|P62701|RS4X_HUMAN	41	68	0.722	263	29598	10.2
sp|P51858|HDGF_HUMAN	16	26	0.721	240	26788	4.7
sp|P52565|GDIR1_HUMAN	21	48	0.721	204	23207	5.1
sp|P13693|TCTP_HUMAN	16	28	0.721	172	19595	4.9
sp|Q04917|1433F_HUMAN	28	56	0.72	246	28219	4.8
sp|P62316|SMD2_HUMAN	15	21	0.72	118	13527	9.9
sp|Q14697|GANAB_HUMAN	71	120	0.718	944	106874	6.1
sp|P14866|HNRPL_HUMAN	54	96	0.718	589	64133	8.2
sp|O00231|PSD11_HUMAN	38	52	0.718	422	47464	6.5
sp|Q13509|TBB3_HUMAN	64	200	0.716	450	50433	4.9
sp|P62081|RS7_HUMAN	26	52	0.716	194	22127	10.1
sp|P48163|MAOX_HUMAN	39	60	0.715	572	64150	6.1
sp|Q9UGI8|TES_HUMAN	26	35	0.715	421	47996	7.7
sp|P14625|ENPL_HUMAN	115	364	0.714	803	92469	4.8
sp|P51911|CNN1_HUMAN	28	42	0.714	297	33170	9.1
sp|P07900|HS90A_HUMAN	105	416	0.713	732	84660	5
sp|P68431|H31_HUMAN	24	95	0.713	136	15404	11.1
sp|Q71DI3|H32_HUMAN	23	53	0.713	136	15388	11.3
sp|Q96AC1|FERM2_HUMAN	62	92	0.712	680	77861	6.7
sp|P17987|TCPA_HUMAN	54	98	0.712	556	60344	6.1
sp|P62820|RAB1A_HUMAN	26	51	0.712	205	22678	6.2
sp|Q04760|LGUL_HUMAN	18	26	0.712	184	20778	5.3
sp|P22626|ROA2_HUMAN	29	74	0.711	353	37430	8.9
sp|Q01469|FABP5_HUMAN	12	17	0.711	135	15164	7
sp|P05386|RLA1_HUMAN	11	22	0.711	114	11514	4.3
sp|P17174|AATC_HUMAN	25	31	0.709	413	46248	7
sp|P09429|HMGB1_HUMAN	31	47	0.707	215	24894	5.7
sp|Q13561|DCTN2_HUMAN	34	50	0.706	401	44231	5.2
sp|P20290|BTF3_HUMAN	16	24	0.704	206	22168	9.4
sp|P0DMV8|HS71A_HUMAN	63	113	0.702	641	70052	5.6
sp|P0DMV9|HS71B_HUMAN	63	113	0.702	641	70052	5.6
sp|P60660|MYL6_HUMAN	17	33	0.702	151	16930	4.7
sp|P20700|LMNB1_HUMAN	54	91	0.701	586	66408	5.2
sp|P25787|PSA2_HUMAN	22	39	0.701	234	25899	7.4
sp|P62070|RRAS2_HUMAN	18	24	0.701	204	23400	6
sp|P61758|PFD3_HUMAN	17	24	0.701	197	22626	7.1
sp|Q9H0U4|RAB1B_HUMAN	23	45	0.701	201	22171	5.7
sp|P48047|ATPO_HUMAN	19	34	0.7	213	23277	10
sp|P35606|COPB2_HUMAN	58	94	0.699	906	102487	5.3
sp|Q9Y3I0|RTCB_HUMAN	34	49	0.699	505	55210	7.2
sp|P30085|KCY_HUMAN	18	27	0.699	196	22222	5.6
sp|Q9BPX5|ARP5L_HUMAN	9	14	0.699	153	16941	6.6
sp|P12111|CO6A3_HUMAN	336	690	0.698	3177	343668	6.7
sp|P05198|IF2A_HUMAN	28	39	0.698	315	36112	5.1
sp|P49411|EFTU_HUMAN	36	52	0.697	452	49542	7.6
sp|P62304|RUXE_HUMAN	9	11	0.696	92	10804	9.4
sp|P11413|G6PD_HUMAN	60	109	0.695	515	59257	6.8
sp|Q13185|CBX3_HUMAN	15	23	0.694	183	20811	5.3
sp|P11142|HSP7C_HUMAN	100	269	0.693	646	70898	5.5
sp|P12956|XRCC6_HUMAN	59	101	0.693	609	69843	6.6
sp|P40227|TCPZ_HUMAN	54	104	0.693	531	58024	6.7
sp|Q9Y224|RTRAF_HUMAN	19	26	0.693	244	28068	6.7
sp|P61970|NTF2_HUMAN	8	11	0.693	127	14478	5.4
sp|Q15181|IPYR_HUMAN	20	24	0.692	289	32660	5.9
sp|P16104|H2AX_HUMAN	20	42	0.692	143	15145	10.7
sp|Q03252|LMNB2_HUMAN	62	99	0.69	620	69948	5.6
sp|Q15819|UB2V2_HUMAN	15	19	0.69	145	16363	8
sp|O95865|DDAH2_HUMAN	16	21	0.688	285	29644	6
sp|Q99471|PFD5_HUMAN	13	16	0.688	154	17328	6.3
sp|Q9H4G4|GAPR1_HUMAN	12	19	0.688	154	17218	9.4
sp|P45880|VDAC2_HUMAN	31	56	0.687	294	31566	7.6
sp|P46781|RS9_HUMAN	28	48	0.686	194	22591	10.7
sp|Q9NX24|NHP2_HUMAN	7	10	0.686	153	17201	8.2
sp|P22234|PUR6_HUMAN	39	58	0.685	425	47079	7.2
sp|P04908|H2A1B_HUMAN	15	60	0.685	130	14135	11.1
sp|Q7L7L0|H2A3_HUMAN	15	60	0.685	130	14121	11.1
sp|P20671|H2A1D_HUMAN	17	69	0.685	130	14107	10.9
sp|Q93077|H2A1C_HUMAN	16	64	0.685	130	14105	11.1
sp|P0C0S8|H2A1_HUMAN	18	73	0.685	130	14091	10.9
sp|Q99878|H2A1J_HUMAN	18	73	0.695	128	13936	10.9
sp|Q96KK5|H2A1H_HUMAN	18	73	0.695	128	13906	10.9
sp|P08238|HS90B_HUMAN	98	417	0.684	724	83264	5
sp|Q15233|NONO_HUMAN	45	74	0.684	471	54232	8.9
sp|Q16181|SEPT7_HUMAN	45	75	0.684	437	50680	8.6
sp|P84243|H33_HUMAN	17	39	0.684	136	15328	11.3
sp|P41250|GARS_HUMAN	68	124	0.682	739	83166	7
sp|P25789|PSA4_HUMAN	26	44	0.682	261	29484	7.7
sp|Q9UHV9|PFD2_HUMAN	10	16	0.682	154	16648	6.6
sp|P55084|ECHB_HUMAN	37	54	0.681	474	51294	9.4
sp|P00505|AATM_HUMAN	27	38	0.681	430	47518	9
sp|P24752|THIL_HUMAN	31	39	0.681	427	45200	8.8
sp|P42765|THIM_HUMAN	29	38	0.68	397	41924	8.1
sp|P13674|P4HA1_HUMAN	47	82	0.678	534	61049	6
sp|Q9UQ80|PA2G4_HUMAN	33	51	0.678	394	43787	6.6
sp|Q9UJZ1|STML2_HUMAN	26	41	0.677	356	38534	7.4
sp|O14818|PSA7_HUMAN	20	39	0.677	248	27887	8.5
sp|P02751|FINC_HUMAN	186	447	0.676	2477	272318	5.5
sp|P31948|STIP1_HUMAN	59	81	0.676	543	62639	6.8
sp|P63098|CANB1_HUMAN	11	17	0.676	170	19300	4.8
sp|Q8N257|H2B3B_HUMAN	25	167	0.675	126	13908	10.3
sp|P32321|DCTD_HUMAN	7	7	0.674	178	20016	7.6
sp|P61513|RL37A_HUMAN	11	19	0.674	92	10275	10.4
sp|Q96BJ3|AIDA_HUMAN	16	16	0.673	306	35023	6.6
sp|P62750|RL23A_HUMAN	21	28	0.673	156	17695	10.4
sp|P27816|MAP4_HUMAN	97	155	0.672	1152	121005	5.4
sp|P15311|EZRI_HUMAN	71	123	0.672	586	69413	6.3
sp|P35998|PRS7_HUMAN	38	54	0.672	433	48634	5.9
sp|Q93052|LPP_HUMAN	48	67	0.67	612	65746	7.4
sp|P07919|QCR6_HUMAN	5	6	0.67	91	10739	4.4
sp|P48444|COPD_HUMAN	43	70	0.669	511	57210	6.2
sp|Q9NR45|SIAS_HUMAN	27	40	0.669	359	40308	6.7
sp|P09493|TPM1_HUMAN	50	99	0.669	284	32709	4.7
sp|O60565|GREM1_HUMAN	13	23	0.668	184	20697	9.4
sp|Q01813|PFKAP_HUMAN	78	131	0.667	784	85596	7.6
sp|P34897|GLYM_HUMAN	41	69	0.667	504	55993	8.5
sp|P61978|HNRPK_HUMAN	58	135	0.667	463	50976	5.5
sp|P36578|RL4_HUMAN	64	108	0.667	427	47697	11.1
sp|P05455|LA_HUMAN	39	63	0.667	408	46837	7.1
sp|A6NDG6|PGP_HUMAN	13	16	0.667	321	34006	6.1
sp|P30050|RL12_HUMAN	19	33	0.667	165	17819	9.4
sp|P54578|UBP14_HUMAN	38	54	0.666	494	56069	5.3
sp|Q01518|CAP1_HUMAN	75	129	0.665	475	51902	8.1
sp|P26583|HMGB2_HUMAN	23	32	0.665	209	24034	7.8
sp|P12081|HARS1_HUMAN	42	59	0.664	509	57411	5.9
sp|O95816|BAG2_HUMAN	15	25	0.664	211	23772	6.7
sp|P30040|ERP29_HUMAN	26	47	0.663	261	28993	7.3
sp|O43665|RGS10_HUMAN	20	30	0.663	181	21210	7.5
sp|Q9HAV0|GBB4_HUMAN	22	40	0.662	340	37567	6
sp|P17655|CAN2_HUMAN	54	116	0.661	700	79995	5
sp|P35527|K1C9_HUMAN	32	61	0.661	623	62064	5.2
sp|O00622|CCN1_HUMAN	29	35	0.661	381	42027	8.2
sp|Q15369|ELOC_HUMAN	8	11	0.661	112	12473	4.8
sp|P52926|HMGA2_HUMAN	10	23	0.661	109	11832	10.6
sp|P62805|H4_HUMAN	28	74	0.66	103	11367	11.4
sp|Q9Y678|COPG1_HUMAN	70	113	0.659	874	97718	5.5
sp|Q15942|ZYX_HUMAN	37	86	0.659	572	61277	6.7
sp|P14868|SYDC_HUMAN	36	49	0.659	501	57136	6.5
sp|P30044|PRDX5_HUMAN	21	38	0.659	214	22086	8.7
sp|P08708|RS17_HUMAN	21	42	0.659	135	15550	9.8
sp|P28074|PSB5_HUMAN	29	41	0.658	263	28480	6.9
sp|P62249|RS16_HUMAN	20	31	0.658	146	16445	10.2
sp|O75368|SH3L1_HUMAN	6	10	0.658	114	12774	5.2
sp|P38646|GRP75_HUMAN	73	143	0.657	679	73681	6.2
sp|P67775|PP2AA_HUMAN	29	41	0.657	309	35594	5.5
sp|P62913|RL11_HUMAN	12	17	0.657	178	20252	9.6
sp|P99999|CYC_HUMAN	14	19	0.657	105	11749	9.6
sp|P49588|SYAC_HUMAN	98	174	0.656	968	106810	5.5
sp|P28161|GSTM2_HUMAN	14	17	0.656	218	25745	6.4
sp|P60983|GMFB_HUMAN	7	11	0.655	142	16713	5.3
sp|P33176|KINH_HUMAN	75	105	0.654	963	109685	6.5
sp|Q8WUM4|PDC6I_HUMAN	64	88	0.654	868	96023	6.5
sp|P09104|ENOG_HUMAN	23	187	0.654	434	47269	5
sp|Q15582|BGH3_HUMAN	64	129	0.653	683	74681	7.7
sp|P28838|AMPL_HUMAN	35	40	0.653	519	56166	7.9
sp|P47756|CAPZB_HUMAN	25	37	0.653	277	31350	5.6
sp|P01111|RASN_HUMAN	14	17	0.651	189	21229	5.2
sp|Q13813|SPTN1_HUMAN	167	234	0.65	2472	284538	5.3
sp|P50552|VASP_HUMAN	28	48	0.65	380	39830	8.9
sp|P61086|UBE2K_HUMAN	15	25	0.65	200	22407	5.4
sp|Q96AB3|ISOC2_HUMAN	10	12	0.649	205	22337	7.8
sp|Q04837|SSBP_HUMAN	12	18	0.649	148	17260	9.6
sp|P61353|RL27_HUMAN	16	19	0.647	136	15798	10.6
sp|P07814|SYEP_HUMAN	118	168	0.646	1512	170590	7.3
sp|P61019|RAB2A_HUMAN	18	28	0.646	212	23546	6.5
sp|O15372|EIF3H_HUMAN	25	33	0.645	352	39930	6.5
sp|P56537|IF6_HUMAN	18	33	0.645	245	26599	4.7
sp|P04350|TBB4A_HUMAN	54	323	0.644	444	49586	4.9
sp|P62714|PP2AB_HUMAN	27	38	0.644	309	35575	5.4
sp|P28072|PSB6_HUMAN	12	26	0.644	239	25358	4.9
sp|P60953|CDC42_HUMAN	17	44	0.644	191	21259	6.5
sp|P25398|RS12_HUMAN	13	22	0.644	132	14515	7.2
sp|Q5XKP0|MIC13_HUMAN	7	9	0.644	118	13087	9.4
sp|P35221|CTNA1_HUMAN	64	84	0.643	906	100071	6.3
sp|P06396|GELS_HUMAN	56	178	0.643	782	85697	6.3
sp|P13797|PLST_HUMAN	58	103	0.643	630	70811	5.6
sp|P22314|UBA1_HUMAN	95	209	0.642	1058	117849	5.8
sp|Q9BWD1|THIC_HUMAN	26	36	0.642	397	41351	6.9
sp|Q02878|RL6_HUMAN	35	65	0.642	288	32728	10.6
sp|P49721|PSB2_HUMAN	12	21	0.642	201	22836	7
sp|P61163|ACTZ_HUMAN	28	45	0.641	376	42614	6.6
sp|P39019|RS19_HUMAN	26	47	0.641	145	16060	10.3
sp|P62987|RL40_HUMAN	20	62	0.641	128	14728	9.8
sp|P05388|RLA0_HUMAN	27	51	0.64	317	34274	6
sp|Q9Y3A5|SBDS_HUMAN	16	19	0.64	250	28764	8.7
sp|Q8WUW1|BRK1_HUMAN	5	5	0.64	75	8745	5.5
sp|P13667|PDIA4_HUMAN	71	116	0.639	645	72933	5.1
sp|P38606|VATA_HUMAN	31	39	0.639	617	68304	5.5
sp|Q9NZN4|EHD2_HUMAN	44	75	0.639	543	61161	6.5
sp|P09132|SRP19_HUMAN	11	14	0.639	144	16156	9.8
sp|P12109|CO6A1_HUMAN	76	183	0.638	1028	108529	5.4
sp|Q12905|ILF2_HUMAN	26	44	0.638	390	43062	5.3
sp|P10301|RRAS_HUMAN	15	23	0.638	218	23480	6.9
sp|Q96AY3|FKB10_HUMAN	48	88	0.637	582	64245	5.6
sp|P49368|TCPG_HUMAN	60	102	0.637	545	60534	6.5
sp|P49591|SYSC_HUMAN	38	58	0.636	514	58777	6.4
sp|P62277|RS13_HUMAN	17	35	0.636	151	17222	10.5
sp|Q12904|AIMP1_HUMAN	18	24	0.635	312	34353	8.4
sp|P63000|RAC1_HUMAN	24	28	0.635	192	21450	8.5
sp|Q00688|FKBP3_HUMAN	16	24	0.634	224	25177	9.3
sp|P84095|RHOG_HUMAN	13	17	0.634	191	21308	8.1
sp|P51659|DHB4_HUMAN	51	72	0.633	736	79686	8.8
sp|Q15113|PCOC1_HUMAN	26	40	0.633	449	47973	7.4
sp|P62191|PRS4_HUMAN	37	50	0.632	440	49185	6.2
sp|P11940|PABP1_HUMAN	50	79	0.631	636	70671	9.5
sp|P07954|FUMH_HUMAN	36	54	0.631	510	54637	8.8
sp|P15880|RS2_HUMAN	32	54	0.631	293	31324	10.2
sp|Q96FQ6|S10AG_HUMAN	7	12	0.631	103	11801	6.8
sp|P36871|PGM1_HUMAN	34	48	0.63	562	61449	6.8
sp|P51148|RAB5C_HUMAN	20	42	0.63	216	23483	8.4
sp|O15460|P4HA2_HUMAN	40	66	0.628	535	60902	5.7
sp|P35237|SPB6_HUMAN	26	34	0.628	376	42622	5.3
sp|P54819|KAD2_HUMAN	23	30	0.628	239	26478	7.8
sp|P22695|QCR2_HUMAN	24	35	0.627	453	48443	8.6
sp|P61160|ARP2_HUMAN	35	77	0.627	394	44761	6.7
sp|Q9BRK5|CAB45_HUMAN	18	23	0.627	362	41807	4.9
sp|Q13162|PRDX4_HUMAN	18	34	0.627	271	30540	6.3
sp|Q9BT78|CSN4_HUMAN	26	36	0.626	406	46269	5.8
sp|P21589|5NTD_HUMAN	44	75	0.625	574	63368	7
sp|P05783|K1C18_HUMAN	27	33	0.623	430	48058	5.5
sp|P39023|RL3_HUMAN	58	105	0.625	403	46109	10.2
sp|P35268|RL22_HUMAN	15	52	0.625	128	14787	9.2
sp|A0A1B0GUS4|UB2L5_HUMAN	8	9	0.623	154	17875	7.8
sp|Q9ULV4|COR1C_HUMAN	46	106	0.622	474	53249	7.1
sp|P26641|EF1G_HUMAN	50	116	0.622	437	50119	6.7
sp|P04080|CYTB_HUMAN	6	9	0.622	98	11140	7.6
sp|P24593|IBP5_HUMAN	21	32	0.621	272	30570	8.2
sp|P35080|PROF2_HUMAN	14	28	0.621	140	15046	7
sp|Q13263|TIF1B_HUMAN	57	84	0.62	835	88550	5.8
sp|Q9NZM1|MYOF_HUMAN	146	217	0.618	2061	234706	6.2
sp|P04843|RPN1_HUMAN	54	92	0.618	607	68569	6.4
sp|O76003|GLRX3_HUMAN	22	29	0.618	335	37432	5.4
sp|Q9UBW8|CSN7A_HUMAN	15	17	0.618	275	30277	8.2
sp|Q9P0L0|VAPA_HUMAN	17	25	0.618	249	27893	8.6
sp|P07195|LDHB_HUMAN	42	98	0.617	334	36639	6.1
sp|P22061|PIMT_HUMAN	15	22	0.617	227	24636	7.2
sp|P43487|RANG_HUMAN	13	20	0.617	201	23310	5.3
sp|P55786|PSA_HUMAN	62	85	0.614	919	103276	5.7
sp|P04899|GNAI2_HUMAN	28	68	0.614	355	40451	5.5
sp|P15121|ALDR_HUMAN	20	33	0.614	316	35853	7
sp|P62280|RS11_HUMAN	18	28	0.614	158	18431	10.3
sp|O00422|SAP18_HUMAN	10	13	0.614	153	17561	9.4
sp|P53999|TCP4_HUMAN	12	15	0.614	127	14395	9.6
sp|Q15436|SC23A_HUMAN	57	80	0.613	765	86161	7.1
sp|Q9UBE0|SAE1_HUMAN	19	25	0.613	346	38450	5.3
sp|P13804|ETFA_HUMAN	27	37	0.613	333	35080	8.4
sp|P41227|NAA10_HUMAN	13	16	0.613	235	26458	5.6
sp|P53621|COPA_HUMAN	88	128	0.612	1224	138345	7.7
sp|P11216|PYGB_HUMAN	60	97	0.612	843	96696	6.9
sp|Q9NP72|RAB18_HUMAN	16	21	0.612	206	22977	5.2
sp|O15145|ARPC3_HUMAN	19	28	0.612	178	20547	8.6
sp|Q00610|CLH1_HUMAN	137	269	0.611	1675	191613	5.7
sp|P62241|RS8_HUMAN	20	46	0.611	208	24205	10.3
sp|Q00341|VIGLN_HUMAN	94	124	0.61	1268	141455	6.9
sp|P53396|ACLY_HUMAN	81	125	0.61	1101	120839	7.3
sp|O95881|TXD12_HUMAN	8	11	0.61	172	19206	5.4
sp|P46940|IQGA1_HUMAN	141	229	0.609	1657	189251	6.5
sp|O00764|PDXK_HUMAN	19	23	0.609	312	35102	6.1
sp|P56385|ATP5I_HUMAN	6	12	0.609	69	7933	9.4
sp|P62857|RS28_HUMAN	6	16	0.609	69	7841	10.7
sp|Q07960|RHG01_HUMAN	30	44	0.608	439	50436	6.3
sp|P17844|DDX5_HUMAN	45	63	0.607	614	69148	8.9
sp|P62841|RS15_HUMAN	15	33	0.607	145	17040	10.4
sp|P12955|PEPD_HUMAN	26	38	0.606	493	54548	6
sp|P62140|PP1B_HUMAN	28	51	0.606	327	37187	6.2
sp|O00264|PGRC1_HUMAN	12	21	0.605	195	21671	4.7
sp|O15371|EIF3D_HUMAN	34	46	0.604	548	63973	6
sp|Q96D15|RCN3_HUMAN	21	32	0.604	328	37493	4.9
sp|P27105|STOM_HUMAN	18	26	0.604	288	31731	7.9
sp|Q15654|TRIP6_HUMAN	18	19	0.603	476	50288	7.4
sp|Q70UQ0|IKIP_HUMAN	24	36	0.603	350	39309	9.2
sp|P20337|RAB3B_HUMAN	14	23	0.603	219	24758	5
sp|Q99715|COCA1_HUMAN	202	304	0.602	3063	333147	5.5
sp|Q15084|PDIA6_HUMAN	34	82	0.602	440	48121	5.1
sp|P16402|H13_HUMAN	42	82	0.602	221	22350	11
sp|O75964|ATP5L_HUMAN	7	10	0.602	103	11428	9.6
sp|Q01082|SPTB2_HUMAN	157	230	0.601	2364	274608	5.6
sp|P07910|HNRPC_HUMAN	33	56	0.601	306	33670	5.1
sp|Q96TA1|NIBA2_HUMAN	43	63	0.599	746	84138	6.2
sp|P48637|GSHB_HUMAN	26	32	0.599	474	52385	5.9
sp|P13861|KAP2_HUMAN	30	45	0.599	404	45518	5.1
sp|P30153|2AAA_HUMAN	48	70	0.598	589	65309	5.1
sp|Q13838|DX39B_HUMAN	31	38	0.598	428	48991	5.7
sp|P62424|RL7A_HUMAN	30	46	0.598	266	29996	10.6
sp|P09972|ALDOC_HUMAN	27	51	0.596	364	39456	6.9
sp|Q00839|HNRPU_HUMAN	61	166	0.595	825	90585	6
sp|Q92499|DDX1_HUMAN	45	71	0.595	740	82432	7.2
sp|P17980|PRS6A_HUMAN	33	50	0.595	439	49204	5.2
sp|P59998|ARPC4_HUMAN	13	20	0.595	168	19667	8.4
sp|P14927|QCR7_HUMAN	9	11	0.595	111	13530	8.8
sp|P49327|FAS_HUMAN	138	197	0.594	2511	273424	6.4
sp|P29373|RABP2_HUMAN	7	9	0.594	138	15693	5.4
sp|P15927|RFA2_HUMAN	10	12	0.593	270	29247	6.1
sp|Q9Y3F4|STRAP_HUMAN	25	41	0.591	350	38438	5.1
sp|P46109|CRKL_HUMAN	14	18	0.591	303	33777	6.7
sp|P20340|RAB6A_HUMAN	15	21	0.591	208	23593	5.5
sp|Q96F85|CNRP1_HUMAN	6	6	0.591	164	18648	8
sp|P18077|RL35A_HUMAN	14	23	0.591	110	12538	11.1
sp|Q9HB71|CYBP_HUMAN	13	17	0.588	228	26210	8.2
sp|P61960|UFM1_HUMAN	4	7	0.588	85	9118	9.3
sp|Q9Y3A3|PHOCN_HUMAN	9	12	0.587	225	26032	5.8
sp|P05091|ALDH2_HUMAN	34	48	0.586	517	56381	7
sp|Q9NX63|MIC19_HUMAN	17	29	0.586	227	26152	8.3
sp|P32119|PRDX2_HUMAN	18	31	0.586	198	21892	6
sp|Q9ULC4|MCTS1_HUMAN	11	14	0.586	181	20555	8.8
sp|Q9GZZ1|NAA50_HUMAN	12	13	0.586	169	19398	8.8
sp|P61254|RL26_HUMAN	12	18	0.586	145	17258	10.6
sp|P35241|RADI_HUMAN	64	100	0.585	583	68564	6.4
sp|Q9NZL9|MAT2B_HUMAN	13	14	0.584	334	37552	7.4
sp|P29692|EF1D_HUMAN	24	45	0.584	281	31122	5
sp|P68366|TBA4A_HUMAN	55	383	0.583	448	49924	5.1
sp|P31689|DNJA1_HUMAN	22	34	0.582	397	44868	7.1
sp|P42025|ACTY_HUMAN	17	24	0.582	376	42293	6.4
sp|P62753|RS6_HUMAN	27	46	0.582	249	28681	10.8
sp|P01116|RASK_HUMAN	11	15	0.582	189	21656	6.8
sp|Q99733|NP1L4_HUMAN	25	41	0.581	375	42823	4.7
sp|Q9UJ70|NAGK_HUMAN	19	23	0.581	344	37376	6.2
sp|P68402|PA1B2_HUMAN	8	13	0.581	229	25569	5.9
sp|O15498|YKT6_HUMAN	14	20	0.581	198	22418	6.9
sp|Q02790|FKBP4_HUMAN	30	42	0.58	459	51805	5.4
sp|Q14240|IF4A2_HUMAN	27	43	0.58	407	46402	5.5
sp|P31937|3HIDH_HUMAN	16	21	0.58	336	35329	8.1
sp|P43686|PRS6B_HUMAN	30	40	0.579	418	47366	5.2
sp|Q9Y5M8|SRPRB_HUMAN	18	23	0.579	271	29702	9
sp|P61201|CSN2_HUMAN	20	22	0.578	443	51597	5.5
sp|Q9HC38|GLOD4_HUMAN	20	23	0.578	313	34793	5.6
sp|P78417|GSTO1_HUMAN	21	41	0.577	241	27566	6.6
sp|Q9BY32|ITPA_HUMAN	7	9	0.577	194	21446	5.6
sp|Q8IUE6|H2A2B_HUMAN	12	26	0.577	130	13995	10.9
sp|O95573|ACSL3_HUMAN	40	59	0.576	720	80420	8.4
sp|P50479|PDLI4_HUMAN	19	27	0.576	330	35398	7.9
sp|P62993|GRB2_HUMAN	12	15	0.576	217	25206	6.3
sp|Q9Y6B6|SAR1B_HUMAN	10	16	0.576	198	22410	6.1
sp|Q15717|ELAV1_HUMAN	19	29	0.574	326	36092	9.2
sp|P09486|SPRC_HUMAN	20	43	0.574	303	34632	4.8
sp|P36542|ATPG_HUMAN	22	39	0.574	298	32996	9.2
sp|Q15404|RSU1_HUMAN	21	30	0.574	277	31540	8.6
sp|Q8TED1|GPX8_HUMAN	13	18	0.574	209	23881	9.4
sp|O76094|SRP72_HUMAN	41	52	0.572	671	74606	9.3
sp|O43175|SERA_HUMAN	52	105	0.572	533	56651	6.7
sp|Q02809|PLOD1_HUMAN	49	80	0.571	727	83550	6.9
sp|P09110|THIK_HUMAN	14	20	0.571	424	44292	8.4
sp|P18621|RL17_HUMAN	19	28	0.571	184	21397	10.2
sp|Q6IAA8|LTOR1_HUMAN	9	13	0.571	161	17745	5.1
sp|P63173|RL38_HUMAN	8	11	0.571	70	8218	10.1
sp|Q13557|KCC2D_HUMAN	31	47	0.569	499	56369	7.2
sp|Q9Y6N5|SQOR_HUMAN	18	20	0.569	450	49961	9.1
sp|P18124|RL7_HUMAN	29	49	0.569	248	29226	10.7
sp|Q15121|PEA15_HUMAN	11	19	0.569	130	15040	5
sp|O00571|DDX3X_HUMAN	47	77	0.568	662	73244	7.2
sp|Q02543|RL18A_HUMAN	19	25	0.568	176	20762	10.7
sp|P62328|TYB4_HUMAN	7	13	0.568	44	5053	5
sp|Q14204|DYHC1_HUMAN	328	468	0.567	4646	532412	6.4
sp|P50914|RL14_HUMAN	31	47	0.567	215	23432	10.9
sp|P01112|RASH_HUMAN	12	16	0.566	189	21298	5.3
sp|P04181|OAT_HUMAN	20	31	0.565	439	48535	7
sp|Q12841|FSTL1_HUMAN	21	39	0.565	308	34985	5.5
sp|P63241|IF5A1_HUMAN	14	20	0.565	154	16832	5.2
sp|Q3SY69|AL1L2_HUMAN	50	69	0.564	923	101746	6.5
sp|O60568|PLOD3_HUMAN	45	63	0.564	738	84785	6.1
sp|P62195|PRS8_HUMAN	29	37	0.564	406	45626	7.5
sp|P09525|ANXA4_HUMAN	24	41	0.564	319	35883	6.1
sp|P28066|PSA5_HUMAN	16	28	0.564	241	26411	4.8
sp|Q13442|HAP28_HUMAN	13	17	0.564	181	20630	8.9
sp|Q16891|MIC60_HUMAN	52	70	0.563	758	83678	6.5
sp|Q9Y5S9|RBM8A_HUMAN	6	9	0.563	174	19889	5.7
sp|Q9Y4L1|HYOU1_HUMAN	62	92	0.562	999	111335	5.2
sp|P49419|AL7A1_HUMAN	29	39	0.562	539	58487	8
sp|Q9Y277|VDAC3_HUMAN	19	24	0.562	283	30659	8.6
sp|Q03135|CAV1_HUMAN	13	18	0.562	178	20472	6
sp|Q9NPE3|NOP10_HUMAN	4	5	0.562	64	7706	10
sp|P06744|G6PI_HUMAN	39	61	0.561	558	63147	8.3
sp|P26196|DDX6_HUMAN	28	33	0.561	483	54417	8.7
sp|P49915|GUAA_HUMAN	27	33	0.56	693	76715	6.9
sp|P08243|ASNS_HUMAN	44	61	0.56	561	64370	6.9
sp|P48735|IDHP_HUMAN	25	37	0.56	452	50909	8.7
sp|O43681|GET3_HUMAN	19	23	0.56	348	38793	4.9
sp|O14737|PDCD5_HUMAN	9	13	0.56	125	14285	6
sp|Q08211|DHX9_HUMAN	83	125	0.559	1270	140958	6.8
sp|P00390|GSHR_HUMAN	22	26	0.559	522	56257	8.5
sp|Q9Y6G9|DC1L1_HUMAN	23	33	0.558	523	56579	6.4
sp|Q96QR8|PURB_HUMAN	14	15	0.558	312	33241	5.4
sp|O75396|SC22B_HUMAN	28	46	0.558	215	24593	6.9
sp|P24844|MYL9_HUMAN	21	39	0.558	172	19827	4.9
sp|O14950|ML12B_HUMAN	20	62	0.558	172	19779	4.8
sp|P19105|ML12A_HUMAN	20	62	0.561	171	19794	4.8
sp|P63208|SKP1_HUMAN	18	27	0.558	163	18658	4.5
sp|Q9NYL9|TMOD3_HUMAN	16	23	0.557	352	39595	5.2
sp|P36873|PP1G_HUMAN	25	45	0.557	323	36984	6.5
sp|P49755|TMEDA_HUMAN	19	36	0.557	219	24976	7.5
sp|Q99798|ACON_HUMAN	46	54	0.556	780	85425	7.6
sp|P27635|RL10_HUMAN	22	28	0.556	214	24604	10.1
sp|P09455|RET1_HUMAN	6	8	0.556	135	15850	5.1
sp|O00479|HMGN4_HUMAN	6	8	0.556	90	9539	10.5
sp|P15954|COX7C_HUMAN	6	8	0.556	63	7245	10.3
sp|O60506|HNRPQ_HUMAN	52	78	0.555	623	69603	8.6
sp|Q13409|DC1I2_HUMAN	30	57	0.553	638	71457	5.2
sp|Q9UHB6|LIMA1_HUMAN	42	58	0.552	759	85226	6.8
sp|P31943|HNRH1_HUMAN	27	67	0.552	449	49229	6.3
sp|Q99584|S10AD_HUMAN	12	19	0.551	98	11471	6.2
sp|Q32P28|P3H1_HUMAN	35	56	0.55	736	83394	5.1
sp|Q92743|HTRA1_HUMAN	21	23	0.55	480	51287	7.8
sp|Q92841|DDX17_HUMAN	51	70	0.549	729	80273	8.3
sp|Q9Y230|RUVB2_HUMAN	31	40	0.549	463	51157	5.6
sp|P16401|H15_HUMAN	41	93	0.549	226	22580	10.9
sp|P49748|ACADV_HUMAN	35	44	0.548	655	70390	8.8
sp|P61221|ABCE1_HUMAN	31	46	0.548	599	67314	8.3
sp|P00367|DHE3_HUMAN	35	51	0.548	558	61398	7.8
sp|Q13177|PAK2_HUMAN	33	42	0.548	524	58043	6
sp|O00159|MYO1C_HUMAN	64	90	0.547	1063	121682	9.4
sp|P28331|NDUS1_HUMAN	31	40	0.547	727	79468	6.2
sp|O95571|ETHE1_HUMAN	10	13	0.547	254	27873	6.8
sp|P40429|RL13A_HUMAN	19	30	0.547	203	23577	10.9
sp|P49207|RL34_HUMAN	15	33	0.547	117	13293	11.5
sp|O60716|CTND1_HUMAN	47	61	0.546	968	108170	6.2
sp|Q06210|GFPT1_HUMAN	40	63	0.546	699	78806	7.1
sp|Q9NZI8|IF2B1_HUMAN	44	69	0.546	577	63481	9.2
sp|O15143|ARC1B_HUMAN	21	32	0.546	372	40950	8.4
sp|P12110|CO6A2_HUMAN	82	154	0.545	1019	108579	6.2
sp|P09661|RU2A_HUMAN	24	32	0.545	255	28416	8.6
sp|P30626|SORCN_HUMAN	13	19	0.545	198	21676	5.6
sp|Q96HC4|PDLI5_HUMAN	38	50	0.544	596	63945	8.2
sp|Q02818|NUCB1_HUMAN	26	34	0.544	461	53879	5.2
sp|Q8NBS9|TXND5_HUMAN	25	46	0.544	432	47629	6
sp|P09543|CN37_HUMAN	27	33	0.544	421	47579	9.1
sp|Q16822|PCKGM_HUMAN	39	54	0.542	640	70699	7.6
sp|P42167|LAP2B_HUMAN	22	31	0.542	454	50670	9.4
sp|Q9BTV4|TMM43_HUMAN	16	22	0.542	400	44876	8.1
sp|Q15257|PTPA_HUMAN	19	25	0.542	358	40668	5.9
sp|Q9UBI6|GBG12_HUMAN	4	10	0.542	72	8006	9
sp|Q15029|U5S1_HUMAN	49	69	0.541	972	109436	5
sp|P62917|RL8_HUMAN	25	41	0.541	257	28025	11
sp|O43390|HNRPR_HUMAN	44	63	0.54	633	70943	8.1
sp|Q16698|DECR_HUMAN	20	28	0.54	335	36068	9.3
sp|O94760|DDAH1_HUMAN	10	12	0.54	285	31122	5.8
sp|P05556|ITB1_HUMAN	66	155	0.539	798	88415	5.4
sp|O00425|IF2B3_HUMAN	41	61	0.539	579	63705	8.9
sp|P08865|RSSA_HUMAN	23	54	0.539	295	32854	4.9
sp|P62269|RS18_HUMAN	20	36	0.539	152	17719	11
sp|P60866|RS20_HUMAN	9	18	0.538	119	13373	9.9
sp|P55884|EIF3B_HUMAN	35	42	0.537	814	92482	5
sp|P40222|TXLNA_HUMAN	28	36	0.537	546	61891	6.5
sp|Q9BS26|ERP44_HUMAN	20	33	0.537	406	46971	5.3
sp|P49585|PCY1A_HUMAN	19	24	0.537	367	41731	7.3
sp|Q13126|MTAP_HUMAN	11	13	0.537	283	31236	7.2
sp|Q9UMY4|SNX12_HUMAN	8	9	0.537	162	18885	8.4
sp|O75347|TBCA_HUMAN	10	12	0.537	108	12855	5.3
sp|P24821|TENA_HUMAN	126	206	0.536	2201	240851	4.9
sp|P63010|AP2B1_HUMAN	59	77	0.536	937	104553	5.4
sp|Q9NUU7|DD19A_HUMAN	24	29	0.536	478	53975	6.6
sp|O75955|FLOT1_HUMAN	26	29	0.536	427	47355	7.5
sp|Q9Y3L5|RAP2C_HUMAN	9	9	0.536	183	20745	4.9
sp|P62899|RL31_HUMAN	8	12	0.536	125	14463	10.5
sp|Q9UHG3|PCYOX_HUMAN	24	30	0.535	505	56640	6.2
sp|Q969G6|RIFK_HUMAN	4	5	0.535	155	17623	8.1
sp|O15212|PFD6_HUMAN	6	6	0.535	129	14583	8.9
sp|Q92598|HS105_HUMAN	52	71	0.534	858	96865	5.4
sp|Q13011|ECH1_HUMAN	18	26	0.534	328	35816	8
sp|Q99436|PSB7_HUMAN	14	20	0.534	277	29965	7.7
sp|P28070|PSB4_HUMAN	22	42	0.534	264	29204	6
sp|P10412|H14_HUMAN	38	83	0.534	219	21865	11
sp|O75348|VATG1_HUMAN	6	7	0.534	118	13758	8.8
sp|P58546|MTPN_HUMAN	6	6	0.534	118	12895	5.5
sp|O75521|ECI2_HUMAN	21	29	0.533	394	43585	9
sp|Q16881|TRXR1_HUMAN	40	61	0.532	649	70756	7.4
sp|Q15056|IF4H_HUMAN	15	25	0.532	248	27385	7.2
sp|P49773|HINT1_HUMAN	6	6	0.532	126	13802	7
sp|Q12907|LMAN2_HUMAN	20	28	0.531	356	40229	7
sp|P67809|YBOX1_HUMAN	23	70	0.531	324	35924	9.9
sp|P60891|PRPS1_HUMAN	16	17	0.531	318	34834	7
sp|P48739|PIPNB_HUMAN	11	15	0.531	271	31540	6.9
sp|O14558|HSPB6_HUMAN	6	7	0.531	160	17136	6.4
sp|P49189|AL9A1_HUMAN	34	53	0.53	494	53802	5.9
sp|P38159|RBMX_HUMAN	28	47	0.529	391	42332	10.1
sp|Q96CT7|CC124_HUMAN	15	16	0.529	223	25835	9.5
sp|P24534|EF1B_HUMAN	19	37	0.529	225	24764	4.7
sp|P45974|UBP5_HUMAN	41	59	0.528	858	95786	5
sp|Q15165|PON2_HUMAN	12	22	0.528	354	39381	5.6
sp|P55735|SEC13_HUMAN	14	22	0.528	322	35541	5.5
sp|Q9NRX4|PHP14_HUMAN	7	13	0.528	125	13833	6.1
sp|P62851|RS25_HUMAN	12	24	0.528	125	13742	10.1
sp|P63167|DYL1_HUMAN	13	36	0.528	89	10366	7.4
sp|Q99961|SH3G1_HUMAN	21	28	0.527	368	41490	5.4
sp|O95168|NDUB4_HUMAN	7	8	0.527	129	15209	9.8
sp|P06753|TPM3_HUMAN	36	82	0.526	285	32950	4.7
sp|Q99460|PSMD1_HUMAN	47	63	0.525	953	105836	5.4
sp|Q92945|FUBP2_HUMAN	40	60	0.525	711	73115	7.3
sp|P46778|RL21_HUMAN	16	27	0.525	160	18565	10.5
sp|Q6NUK1|SCMC1_HUMAN	26	40	0.524	477	53354	6.3
sp|Q9HDC9|APMAP_HUMAN	25	43	0.524	416	46480	6.2
sp|P09651|ROA1_HUMAN	22	62	0.524	372	38747	9.1
sp|Q07955|SRSF1_HUMAN	15	22	0.524	248	27745	10.4
sp|Q13158|FADD_HUMAN	6	7	0.524	208	23279	5.7
sp|Q7L1Q6|BZW1_HUMAN	23	37	0.523	419	48043	5.9
sp|O00487|PSDE_HUMAN	22	32	0.523	310	34577	6.5
sp|O00560|SDCB1_HUMAN	13	21	0.523	298	32444	7.5
sp|Q15907|RB11B_HUMAN	13	20	0.523	218	24488	5.9
sp|Q9P2J5|SYLC_HUMAN	66	89	0.522	1176	134466	7.3
sp|O94925|GLSK_HUMAN	33	40	0.522	669	73461	7.8
sp|Q96AE4|FUBP1_HUMAN	33	47	0.522	644	67560	7.6
sp|P26373|RL13_HUMAN	24	44	0.521	211	24261	11.7
sp|Q9BSD7|NTPCR_HUMAN	9	16	0.521	190	20713	9.5
sp|Q12797|ASPH_HUMAN	56	124	0.52	758	85863	5
sp|P54136|SYRC_HUMAN	49	64	0.52	660	75379	6.7
sp|P04264|K2C1_HUMAN	39	64	0.52	644	66039	8.1
sp|Q14247|SRC8_HUMAN	37	52	0.52	550	61586	5.4
sp|P05787|K2C8_HUMAN	24	42	0.52	483	53704	5.6
sp|Q9BRP8|PYM1_HUMAN	9	10	0.52	204	22656	9.5
sp|P62633|CNBP_HUMAN	9	12	0.52	177	19463	7.7
sp|Q9Y3E5|PTH2_HUMAN	6	10	0.52	179	19194	8.7
sp|Q86UP2|KTN1_HUMAN	75	94	0.519	1357	156275	5.6
sp|P63151|2ABA_HUMAN	16	22	0.519	447	51692	6.2
sp|Q9NTK5|OLA1_HUMAN	24	37	0.518	396	44744	7.8
sp|O43684|BUB3_HUMAN	17	19	0.518	328	37155	6.8
sp|Q96AG4|LRC59_HUMAN	23	47	0.518	307	34930	9.6
sp|Q14232|EI2BA_HUMAN	11	16	0.518	305	33712	7.3
sp|Q9NYU2|UGGG1_HUMAN	84	114	0.517	1555	177189	5.6
sp|Q9UNF1|MAGD2_HUMAN	34	40	0.517	606	64954	9.3
sp|P50579|MAP2_HUMAN	22	34	0.517	478	52892	5.8
sp|Q9BWM7|SFXN3_HUMAN	15	19	0.517	321	35503	9.1
sp|P53004|BIEA_HUMAN	14	20	0.517	296	33428	6.4
sp|P42704|LPPRC_HUMAN	70	94	0.516	1394	157904	6.1
sp|P23246|SFPQ_HUMAN	46	81	0.516	707	76150	9.4
sp|Q9UBT2|SAE2_HUMAN	27	31	0.516	640	71224	5.3
sp|O60784|TOM1_HUMAN	16	21	0.516	492	53818	4.7
sp|P16403|H12_HUMAN	32	74	0.516	213	21365	10.9
sp|P15170|ERF3A_HUMAN	26	33	0.515	499	55756	5.6
sp|O95433|AHSA1_HUMAN	15	23	0.515	338	38274	5.5
sp|Q9UIJ7|KAD3_HUMAN	13	14	0.515	227	25565	9.2
sp|O95372|LYPA2_HUMAN	10	14	0.515	231	24737	7.2
sp|O43491|E41L2_HUMAN	54	74	0.514	1005	112588	5.4
sp|Q9UMS4|PRP19_HUMAN	17	25	0.514	504	55181	6.6
sp|Q14257|RCN2_HUMAN	12	17	0.514	317	36876	4.4
sp|Q1KMD3|HNRL2_HUMAN	42	60	0.513	747	85105	4.9
sp|P19338|NUCL_HUMAN	83	170	0.513	710	76615	4.7
sp|Q8IWE2|NXP20_HUMAN	28	41	0.513	563	60742	4.7
sp|Q9Y265|RUVB1_HUMAN	31	45	0.513	456	50228	6.4
sp|P11177|ODPB_HUMAN	19	31	0.513	359	39233	6.6
sp|P13645|K1C10_HUMAN	29	37	0.512	584	58827	5.2
sp|P40925|MDHC_HUMAN	24	39	0.512	334	36426	7.3
sp|P61020|RAB5B_HUMAN	12	21	0.512	215	23707	8.1
sp|Q14011|CIRBP_HUMAN	9	13	0.512	172	18648	9.5
sp|Q9BWJ5|SF3B5_HUMAN	2	2	0.512	86	10135	6.4
sp|Q9H3K6|BOLA2_HUMAN	3	4	0.512	86	10117	6.5
sp|Q15046|SYK_HUMAN	34	49	0.511	597	68048	6.4
sp|P52597|HNRPF_HUMAN	19	50	0.511	415	45672	5.6
sp|Q99536|VAT1_HUMAN	26	31	0.511	393	41920	6.3
sp|O43809|CPSF5_HUMAN	15	20	0.511	227	26227	8.8
sp|Q13148|TADBP_HUMAN	21	33	0.51	414	44740	6.2
sp|P21980|TGM2_HUMAN	38	67	0.508	687	77329	5.2
sp|P12268|IMDH2_HUMAN	27	35	0.508	514	55805	6.9
sp|P41091|IF2G_HUMAN	22	31	0.508	472	51110	8.4
sp|P00387|NB5R3_HUMAN	19	24	0.508	301	34235	7.6
sp|P02795|MT2_HUMAN	5	8	0.508	61	6042	7.8
sp|O00232|PSD12_HUMAN	28	32	0.507	456	52904	7.6
sp|Q9UJW0|DCTN4_HUMAN	22	23	0.507	460	52337	7.3
sp|Q9Y2Z0|SGT1_HUMAN	16	23	0.507	365	41024	5.2
sp|A0A0B4J2D5|GAL3B_HUMAN	11	12	0.507	268	28142	8.3
sp|P0DPI2|GAL3A_HUMAN	11	12	0.507	268	28170	8.3
sp|P21266|GSTM3_HUMAN	14	20	0.507	225	26560	5.5
sp|P61006|RAB8A_HUMAN	13	18	0.507	207	23668	9.1
sp|P37108|SRP14_HUMAN	13	14	0.507	136	14570	10
sp|P53618|COPB_HUMAN	55	76	0.506	953	107142	6
sp|Q9UNF0|PACN2_HUMAN	23	35	0.506	486	55739	5.2
sp|O75390|CISY_HUMAN	25	42	0.506	466	51712	8.3
sp|Q9H9B4|SFXN1_HUMAN	15	21	0.506	322	35619	9.1
sp|Q9UL46|PSME2_HUMAN	13	24	0.506	239	27402	5.7
sp|O75935|DCTN3_HUMAN	11	13	0.505	186	21119	5.5
sp|P55145|MANF_HUMAN	12	17	0.505	182	20700	8.7
sp|P04844|RPN2_HUMAN	32	47	0.504	631	69284	5.7
sp|O75822|EIF3J_HUMAN	21	26	0.504	258	29062	4.8
sp|Q16864|VATF_HUMAN	3	3	0.504	119	13370	5.5
sp|P22102|PUR2_HUMAN	41	50	0.503	1010	107767	6.7
sp|Q96KP4|CNDP2_HUMAN	25	31	0.503	475	52878	6
sp|O43294|TGFI1_HUMAN	17	23	0.503	461	49814	7
sp|Q92747|ARC1A_HUMAN	19	23	0.503	370	41569	8.2
sp|O75367|H2AY_HUMAN	22	29	0.503	372	39617	9.8
sp|P62330|ARF6_HUMAN	10	15	0.503	175	20082	9
sp|Q9Y3D0|CIA2B_HUMAN	4	6	0.503	163	17663	5.2
sp|Q96I99|SUCB2_HUMAN	20	23	0.502	432	46511	6.4
sp|P78330|SERB_HUMAN	11	14	0.502	225	25008	5.7
sp|O94905|ERLN2_HUMAN	20	22	0.501	339	37840	5.6
sp|Q9H3P7|GCP60_HUMAN	21	30	0.5	528	60593	5.1
sp|Q6P587|FAHD1_HUMAN	14	18	0.5	224	24843	7.4
sp|P00492|HPRT_HUMAN	10	15	0.5	218	24579	6.7
sp|Q9Y2B0|CNPY2_HUMAN	10	17	0.5	182	20652	4.9
sp|P84103|SRSF3_HUMAN	9	19	0.5	164	19330	11.6
sp|P49458|SRP09_HUMAN	7	11	0.5	86	10112	8
sp|O75506|HSBP1_HUMAN	2	3	0.5	76	8544	4.4
sp|O15269|SPTC1_HUMAN	23	31	0.499	473	52744	6
sp|P55795|HNRH2_HUMAN	24	41	0.499	449	49264	6.3
sp|P55209|NP1L1_HUMAN	31	46	0.499	391	45374	4.5
sp|Q99873|ANM1_HUMAN	25	35	0.499	371	42462	5.3
sp|P29279|CCN2_HUMAN	14	14	0.499	349	38091	8
sp|P21399|ACOC_HUMAN	38	48	0.498	889	98399	6.7
sp|Q16643|DREB_HUMAN	40	81	0.498	649	71429	4.5
sp|Q9Y316|MEMO1_HUMAN	9	10	0.498	297	33733	7.2
sp|P30405|PPIF_HUMAN	8	12	0.498	207	22040	9.4
sp|Q15746|MYLK_HUMAN	98	141	0.497	1914	210713	6.2
sp|Q9NVA2|SEP11_HUMAN	35	56	0.497	429	49398	6.8
sp|Q15814|TBCC_HUMAN	13	17	0.497	346	39248	5.7
sp|P83731|RL24_HUMAN	19	24	0.497	157	17779	11.3
sp|P62263|RS14_HUMAN	15	28	0.497	151	16273	10.1
sp|P21741|MK_HUMAN	7	11	0.497	143	15585	9.8
sp|P46821|MAP1B_HUMAN	135	209	0.496	2468	270632	4.8
sp|P30533|AMRP_HUMAN	21	31	0.496	357	41466	8.8
sp|Q9BPW8|NIPS1_HUMAN	12	17	0.496	284	33310	9.3
sp|Q9GZS3|WDR61_HUMAN	11	13	0.495	305	33581	5.5
sp|Q96EK6|GNA1_HUMAN	6	7	0.495	184	20749	8
sp|P60903|S10AA_HUMAN	10	17	0.495	97	11203	7.4
sp|Q16531|DDB1_HUMAN	45	61	0.494	1140	126968	5.3
sp|Q5JTV8|TOIP1_HUMAN	30	43	0.494	583	66248	8.2
sp|P60228|EIF3E_HUMAN	20	23	0.494	445	52221	6
sp|Q9NZZ3|CHMP5_HUMAN	11	17	0.493	219	24571	4.8
sp|Q9P0J0|NDUAD_HUMAN	7	8	0.493	144	16698	8.4
sp|A0A0U1RRL7|MMPOS_HUMAN	2	2	0.493	71	7679	4.7
sp|O43447|PPIH_HUMAN	5	9	0.492	177	19208	8.1
sp|P62318|SMD3_HUMAN	7	11	0.492	126	13916	10.3
sp|O14653|GOSR2_HUMAN	8	9	0.491	212	24775	8.1
sp|Q10471|GALT2_HUMAN	27	38	0.49	571	64733	8.4
sp|Q16401|PSMD5_HUMAN	23	27	0.49	504	56196	5.5
sp|Q96CW1|AP2M1_HUMAN	24	30	0.49	435	49655	9.5
sp|P20618|PSB1_HUMAN	15	19	0.49	241	26489	8.1
sp|O15347|HMGB3_HUMAN	14	20	0.49	200	22980	8.4
sp|P46782|RS5_HUMAN	19	67	0.49	204	22876	9.7
sp|P62266|RS23_HUMAN	9	15	0.49	143	15808	10.5
sp|P11586|C1TC_HUMAN	42	49	0.489	935	101559	7.3
sp|O75663|TIPRL_HUMAN	9	13	0.489	272	31444	5.9
sp|Q13951|PEBB_HUMAN	8	8	0.489	182	21508	6.6
sp|P43304|GPDM_HUMAN	31	36	0.488	727	80853	7.7
sp|Q9UHB9|SRP68_HUMAN	29	39	0.488	627	70730	8.6
sp|P62906|RL10A_HUMAN	22	34	0.488	217	24831	9.9
sp|P11717|MPRI_HUMAN	113	152	0.487	2491	274373	5.9
sp|Q14103|HNRPD_HUMAN	32	44	0.487	355	38434	7.8
sp|O95182|NDUA7_HUMAN	8	9	0.487	113	12551	10.2
sp|P06756|ITAV_HUMAN	49	76	0.486	1048	116038	5.7
sp|P54886|P5CS_HUMAN	42	60	0.486	795	87302	7.1
sp|Q9NQW7|XPP1_HUMAN	30	39	0.486	623	69918	5.7
sp|P61011|SRP54_HUMAN	25	31	0.486	504	55705	8.8
sp|O60888|CUTA_HUMAN	10	19	0.486	179	19116	5.5
sp|O43242|PSMD3_HUMAN	37	51	0.485	534	60978	8.4
sp|Q9UHX1|PUF60_HUMAN	33	41	0.485	559	59876	5.3
sp|P09622|DLDH_HUMAN	31	44	0.485	509	54177	7.9
sp|Q9UNH7|SNX6_HUMAN	23	41	0.485	406	46649	6.2
sp|Q8N183|NDUF2_HUMAN	5	5	0.485	169	19856	9
sp|P46783|RS10_HUMAN	13	23	0.485	165	18898	10.2
sp|P46108|CRK_HUMAN	15	29	0.484	304	33831	5.6
sp|Q9Y333|LSM2_HUMAN	4	7	0.484	95	10835	6.5
sp|P08237|PFKAM_HUMAN	31	38	0.483	780	85182	8
sp|O00567|NOP56_HUMAN	26	34	0.483	594	66050	9.2
sp|P36957|ODO2_HUMAN	20	27	0.483	453	48755	9
sp|Q14914|PTGR1_HUMAN	17	25	0.483	329	35870	8.3
sp|O00161|SNP23_HUMAN	6	6	0.483	211	23354	5
sp|Q08209|PP2BA_HUMAN	22	35	0.482	521	58688	5.9
sp|Q13151|ROA0_HUMAN	14	25	0.482	305	30841	9.3
sp|P22570|ADRO_HUMAN	18	23	0.481	491	53837	8.4
sp|Q9UJU6|DBNL_HUMAN	24	32	0.481	430	48207	5
sp|Q16543|CDC37_HUMAN	26	39	0.481	378	44468	5.2
sp|Q9UNZ2|NSF1C_HUMAN	15	19	0.481	370	40573	5.1
sp|P61081|UBC12_HUMAN	12	18	0.481	183	20900	7.7
sp|Q9C0C2|TB182_HUMAN	64	90	0.48	1729	181795	4.9
sp|P56192|SYMC_HUMAN	35	48	0.48	900	101116	6.2
sp|O75131|CPNE3_HUMAN	28	38	0.48	537	60131	5.8
sp|P29992|GNA11_HUMAN	19	24	0.479	359	42123	5.7
sp|Q6ZSR9|YJ005_HUMAN	11	12	0.479	355	37976	5.3
sp|Q9UHD1|CHRD1_HUMAN	15	17	0.479	332	37490	7.9
sp|Q15785|TOM34_HUMAN	15	19	0.479	309	34559	9
sp|Q9BUJ2|HNRL1_HUMAN	42	57	0.478	856	95739	6.9
sp|Q12906|ILF3_HUMAN	41	62	0.478	894	95339	8.8
sp|Q16851|UGPA_HUMAN	28	34	0.478	508	56940	8.1
sp|Q9Y3B3|TMED7_HUMAN	9	10	0.478	224	25172	6.9
sp|Q13228|SBP1_HUMAN	18	23	0.477	472	52391	6.4
sp|P63313|TYB10_HUMAN	7	12	0.477	44	5026	5.3
sp|Q9Y5X1|SNX9_HUMAN	21	26	0.476	595	66592	5.6
sp|P16989|YBOX3_HUMAN	15	26	0.476	372	40090	9.8
sp|P51991|ROA3_HUMAN	24	35	0.476	378	39595	9
sp|P17931|LEG3_HUMAN	13	33	0.476	250	26152	8.5
sp|Q86VP6|CAND1_HUMAN	61	87	0.475	1230	136375	5.8
sp|Q9H4A4|AMPB_HUMAN	26	34	0.475	650	72596	5.8
sp|P28300|LYOX_HUMAN	12	14	0.475	417	46944	8.1
sp|P53602|MVD1_HUMAN	13	17	0.475	400	43405	7.2
sp|Q86Y39|NDUAB_HUMAN	4	5	0.475	141	14852	8.7
sp|O43678|NDUA2_HUMAN	5	8	0.475	99	10922	9.6
sp|P40763|STAT3_HUMAN	33	43	0.474	770	88068	6.3
sp|Q9NY33|DPP3_HUMAN	33	45	0.474	737	82589	5.1
sp|P46060|RAGP1_HUMAN	26	33	0.474	587	63542	4.7
sp|P54727|RD23B_HUMAN	20	36	0.474	409	43171	4.8
sp|Q99627|CSN8_HUMAN	6	10	0.474	209	23226	5.4
sp|P43243|MATR3_HUMAN	49	78	0.473	847	94623	6.3
sp|P46459|NSF_HUMAN	35	50	0.473	744	82594	7
sp|P12236|ADT3_HUMAN	22	42	0.473	298	32866	9.7
sp|O00410|IPO5_HUMAN	52	76	0.472	1097	123630	4.9
sp|P47755|CAZA2_HUMAN	11	19	0.472	286	32949	5.8
sp|Q96FW1|OTUB1_HUMAN	15	21	0.472	271	31284	4.9
sp|P35580|MYH10_HUMAN	112	165	0.471	1976	228997	5.5
sp|P42224|STAT1_HUMAN	37	47	0.471	750	87335	6.1
sp|Q7L5N1|CSN6_HUMAN	11	17	0.471	327	36163	5.7
sp|Q96HY6|DDRGK_HUMAN	14	23	0.471	314	35611	5.1
sp|P25788|PSA3_HUMAN	17	26	0.471	255	28433	5.3
sp|Q99426|TBCB_HUMAN	15	27	0.471	244	27326	5.1
sp|P61313|RL15_HUMAN	17	35	0.471	204	24146	11.6
sp|O43598|DNPH1_HUMAN	7	9	0.471	174	19108	5
sp|P11047|LAMC1_HUMAN	73	109	0.47	1609	177602	5.1
sp|Q13740|CD166_HUMAN	31	48	0.47	583	65102	6.3
sp|Q8N6T3|ARFG1_HUMAN	16	24	0.47	406	44668	5.7
sp|Q9NVD7|PARVA_HUMAN	22	29	0.47	372	42244	5.9
sp|P14174|MIF_HUMAN	10	72	0.47	115	12476	7.9
sp|Q15393|SF3B3_HUMAN	54	63	0.469	1217	135577	5.3
sp|Q13418|ILK_HUMAN	27	40	0.469	452	51419	8.1
sp|Q9Y2T2|AP3M1_HUMAN	19	21	0.469	418	46939	6.9
sp|Q9Y3B7|RM11_HUMAN	9	10	0.469	192	20683	9.9
sp|P55769|NH2L1_HUMAN	9	11	0.469	128	14174	8.5
sp|O00483|NDUA4_HUMAN	5	6	0.469	81	9370	9.4
sp|P41221|WNT5A_HUMAN	22	26	0.468	380	42340	8.5
sp|Q9Y266|NUDC_HUMAN	20	30	0.468	331	38243	5.4
sp|O75436|VP26A_HUMAN	14	19	0.468	327	38170	6.5
sp|Q07954|LRP1_HUMAN	176	274	0.467	4544	504610	5.4
sp|Q52LJ0|FA98B_HUMAN	17	24	0.467	433	45547	8.7
sp|P46779|RL28_HUMAN	16	24	0.467	137	15747	12
sp|P27824|CALX_HUMAN	41	76	0.466	592	67568	4.6
sp|P23368|MAOM_HUMAN	22	26	0.466	584	65444	7.6
sp|Q6DD88|ATLA3_HUMAN	23	33	0.466	541	60542	5.7
sp|P13995|MTDC_HUMAN	14	18	0.466	350	37895	8.7
sp|Q13155|AIMP2_HUMAN	14	17	0.466	320	35349	8.2
sp|P39656|OST48_HUMAN	26	46	0.465	456	50801	6.5
sp|Q96CG8|CTHR1_HUMAN	8	12	0.465	243	26224	8
sp|P60763|RAC3_HUMAN	13	17	0.464	192	21379	8.2
sp|P37837|TALDO_HUMAN	26	43	0.463	337	37540	6.8
sp|Q92734|TFG_HUMAN	15	37	0.462	400	43448	5.1
sp|P23193|TCEA1_HUMAN	17	22	0.462	301	33970	8.4
sp|Q9NVJ2|ARL8B_HUMAN	10	10	0.462	186	21539	8.4
sp|Q9NWV4|CZIB_HUMAN	7	7	0.462	160	18048	5
sp|Q969Q0|RL36L_HUMAN	7	9	0.462	106	12469	10.7
sp|P83881|RL36A_HUMAN	9	13	0.462	106	12441	10.6
sp|O95782|AP2A1_HUMAN	45	62	0.461	977	107546	7
sp|P49821|NDUV1_HUMAN	18	20	0.461	464	50817	8.2
sp|P54687|BCAT1_HUMAN	19	28	0.461	386	42966	5.3
sp|Q13643|FHL3_HUMAN	7	8	0.461	280	31192	6.2
sp|P30048|PRDX3_HUMAN	16	33	0.461	256	27693	7.8
sp|Q9BYD1|RM13_HUMAN	7	8	0.461	178	20692	9.1
sp|Q02539|H11_HUMAN	18	41	0.46	215	21842	11
sp|P36776|LONM_HUMAN	39	51	0.459	959	106489	6.4
sp|Q9UMR2|DD19B_HUMAN	22	27	0.459	479	53927	6.3
sp|P02461|CO3A1_HUMAN	55	87	0.458	1466	138564	6.6
sp|Q99829|CPNE1_HUMAN	25	46	0.458	537	59059	5.8
sp|Q9Y5Y2|NUBP2_HUMAN	10	11	0.458	271	28825	5.8
sp|P51153|RAB13_HUMAN	9	15	0.458	203	22774	9.2
sp|P30046|DOPD_HUMAN	6	7	0.458	118	12712	7.3
sp|P84101|SERF2_HUMAN	4	4	0.458	59	6900	10.4
sp|P47897|SYQ_HUMAN	31	38	0.457	775	87799	7.2
sp|P49589|SYCC_HUMAN	37	50	0.457	748	85473	6.7
sp|Q14376|GALE_HUMAN	10	10	0.457	348	38282	6.7
sp|P07858|CATB_HUMAN	19	42	0.457	339	37822	6.3
sp|P46926|GNPI1_HUMAN	14	16	0.457	289	32668	6.9
sp|Q9NZN3|EHD3_HUMAN	20	23	0.456	535	60887	6.6
sp|Q9P2R7|SUCB1_HUMAN	18	19	0.456	463	50317	7.4
sp|Q9Y305|ACOT9_HUMAN	21	24	0.456	439	49902	8.6
sp|P07339|CATD_HUMAN	32	46	0.456	412	44552	6.5
sp|P08559|ODPA_HUMAN	20	23	0.456	390	43296	8.1
sp|Q9H7Z7|PGES2_HUMAN	12	14	0.456	377	41943	9.2
sp|P67870|CSK2B_HUMAN	10	16	0.456	215	24942	5.6
sp|P55957|BID_HUMAN	8	11	0.456	195	21995	5.4
sp|P63279|UBC9_HUMAN	9	15	0.456	158	18007	8.7
sp|O94979|SC31A_HUMAN	57	76	0.455	1220	133015	6.9
sp|P48449|ERG7_HUMAN	35	38	0.455	732	83309	6.6
sp|P20810|ICAL_HUMAN	28	44	0.455	708	76573	5.1
sp|Q8NBJ5|GT251_HUMAN	27	40	0.455	622	71636	7.3
sp|P50570|DYN2_HUMAN	42	52	0.454	870	98064	7.5
sp|P07384|CAN1_HUMAN	34	44	0.454	714	81890	5.7
sp|P27361|MK03_HUMAN	13	15	0.454	379	43136	6.8
sp|P17301|ITA2_HUMAN	59	77	0.453	1181	129295	5.3
sp|Q9UKY7|CDV3_HUMAN	10	16	0.453	258	27335	6.4
sp|P06132|DCUP_HUMAN	16	21	0.452	367	40787	6.1
sp|Q9NQ88|TIGAR_HUMAN	12	18	0.452	270	30063	7.7
sp|P84090|ERH_HUMAN	9	24	0.452	104	12259	5.9
sp|Q13308|PTK7_HUMAN	51	69	0.451	1070	118392	7.1
sp|O00429|DNM1L_HUMAN	36	44	0.451	736	81877	6.8
sp|Q9Y570|PPME1_HUMAN	17	25	0.451	386	42315	6
sp|P50148|GNAQ_HUMAN	15	19	0.451	359	42142	5.7
sp|Q00534|CDK6_HUMAN	14	18	0.451	326	36938	6.5
sp|Q9UBQ7|GRHPR_HUMAN	16	21	0.451	328	35668	7.4
sp|P25325|THTM_HUMAN	12	13	0.451	297	33178	6.6
sp|P36404|ARL2_HUMAN	8	11	0.451	184	20878	6.4
sp|P62847|RS24_HUMAN	13	16	0.451	133	15423	10.8
sp|Q92896|GSLG1_HUMAN	58	77	0.45	1179	134552	6.9
sp|Q07866|KLC1_HUMAN	34	39	0.45	573	65310	6.2
sp|P21912|SDHB_HUMAN	14	17	0.45	280	31630	8.8
sp|Q6NZI2|CAVN1_HUMAN	38	79	0.449	390	43476	5.6
sp|Q5HYI8|RABL3_HUMAN	6	6	0.449	236	26423	7.1
sp|Q14696|MESD_HUMAN	10	13	0.449	234	26077	7.8
sp|O95394|AGM1_HUMAN	22	34	0.448	542	59852	6.3
sp|P31930|QCR1_HUMAN	16	23	0.448	480	52646	6.4
sp|P32322|P5CR1_HUMAN	14	17	0.448	319	33361	7.6
sp|Q15363|TMED2_HUMAN	10	13	0.448	201	22761	5.2
sp|O43865|SAHH2_HUMAN	23	28	0.447	530	58951	6.9
sp|O75306|NDUS2_HUMAN	18	27	0.447	463	52546	7.6
sp|O60684|IMA7_HUMAN	21	29	0.446	536	60030	5
sp|Q6FI81|CPIN1_HUMAN	12	15	0.446	312	33582	5.6
sp|Q96EL3|RM53_HUMAN	4	5	0.446	112	12107	8.8
sp|P63220|RS21_HUMAN	5	6	0.446	83	9111	8.5
sp|Q92974|ARHG2_HUMAN	41	55	0.445	986	111543	7.3
sp|Q9UFN0|NPS3A_HUMAN	10	10	0.445	247	28467	9.2
sp|P19367|HXK1_HUMAN	49	62	0.444	917	102486	6.8
sp|O95831|AIFM1_HUMAN	25	34	0.444	613	66901	9
sp|Q16222|UAP1_HUMAN	26	33	0.444	522	58769	6.3
sp|Q8NEZ5|FBX22_HUMAN	11	15	0.444	403	44508	7
sp|Q9BRX2|PELO_HUMAN	13	17	0.444	385	43359	6.3
sp|O43583|DENR_HUMAN	11	16	0.444	198	22092	5.3
sp|Q14157|UBP2L_HUMAN	35	52	0.443	1087	114534	7.1
sp|Q13310|PABP4_HUMAN	34	49	0.443	644	70783	9.3
sp|P30519|HMOX2_HUMAN	12	16	0.443	316	36033	5.4
sp|P05141|ADT2_HUMAN	20	28	0.443	298	32852	9.7
sp|Q9Y3B8|ORN_HUMAN	15	25	0.443	237	26833	6.9
sp|P06737|PYGL_HUMAN	33	42	0.442	847	97149	7.2
sp|P46063|RECQ1_HUMAN	32	43	0.442	649	73457	7.9
sp|Q9BWF3|RBM4_HUMAN	13	15	0.442	364	40314	7.1
sp|Q15102|PA1B3_HUMAN	9	15	0.442	231	25734	6.8
sp|Q8NE71|ABCF1_HUMAN	37	47	0.441	845	95926	6.8
sp|O00505|IMA4_HUMAN	16	20	0.441	521	57811	4.9
sp|Q8TBC4|UBA3_HUMAN	19	24	0.441	463	51852	5.5
sp|P20042|IF2B_HUMAN	22	28	0.441	333	38388	5.8
sp|P51665|PSMD7_HUMAN	11	14	0.441	324	37025	6.8
sp|Q92900|RENT1_HUMAN	36	44	0.44	1129	124345	6.6
sp|O75340|PDCD6_HUMAN	7	13	0.44	191	21868	5.4
sp|Q9UI30|TR112_HUMAN	7	11	0.44	125	14199	5.3
sp|P55010|IF5_HUMAN	24	36	0.439	431	49223	5.6
sp|Q9NR28|DBLOH_HUMAN	12	16	0.439	239	27131	5.9
sp|P17252|KPCA_HUMAN	33	48	0.438	672	76750	7
sp|Q99598|TSNAX_HUMAN	14	16	0.438	290	33112	6.6
sp|Q14974|IMB1_HUMAN	48	84	0.436	876	97170	4.8
sp|O43143|DHX15_HUMAN	34	46	0.436	795	90933	7.5
sp|P17858|PFKAL_HUMAN	31	38	0.436	780	85018	7.5
sp|P26639|SYTC_HUMAN	37	49	0.436	723	83435	6.7
sp|Q14699|RFTN1_HUMAN	22	24	0.436	578	63146	5.7
sp|P40123|CAP2_HUMAN	19	28	0.436	477	52824	6.4
sp|P28482|MK01_HUMAN	15	21	0.436	360	41390	7
sp|P41252|SYIC_HUMAN	62	73	0.435	1262	144498	6.1
sp|P46937|YAP1_HUMAN	15	17	0.435	504	54462	5.2
sp|Q9NZL4|HPBP1_HUMAN	9	12	0.435	359	39303	5.2
sp|Q08257|QOR_HUMAN	13	16	0.435	329	35207	8.4
sp|P61026|RAB10_HUMAN	10	13	0.435	200	22541	8.4
sp|Q9Y508|RN114_HUMAN	10	13	0.434	228	25694	7.3
sp|P23919|KTHY_HUMAN	11	13	0.434	212	23819	8.3
sp|P52815|RM12_HUMAN	13	17	0.434	198	21348	8.9
sp|P49321|NASP_HUMAN	26	39	0.433	788	85238	4.3
sp|Q9NSD9|SYFB_HUMAN	31	39	0.433	589	66116	6.8
sp|P49257|LMAN1_HUMAN	21	41	0.433	510	57549	6.8
sp|O76021|RL1D1_HUMAN	27	35	0.433	490	54973	10.1
sp|Q8N1G4|LRC47_HUMAN	20	31	0.432	583	63473	8.3
sp|O43237|DC1L2_HUMAN	23	34	0.431	492	54099	6.4
sp|Q9Y5P6|GMPPB_HUMAN	10	14	0.431	360	39834	6.6
sp|Q9BRA2|TXD17_HUMAN	7	7	0.431	123	13941	5.5
sp|O60763|USO1_HUMAN	39	59	0.43	962	107895	4.9
sp|O75534|CSDE1_HUMAN	38	46	0.43	798	88885	6.2
sp|O95340|PAPS2_HUMAN	27	35	0.43	614	69501	8
sp|Q9P0V9|SEP10_HUMAN	16	20	0.43	454	52593	6.8
sp|Q08752|PPID_HUMAN	14	18	0.43	370	40764	7.2
sp|P53680|AP2S1_HUMAN	6	7	0.43	142	17018	6.2
sp|Q15836|VAMP3_HUMAN	7	8	0.43	100	11309	8.8
sp|Q6XQN6|PNCB_HUMAN	13	18	0.429	538	57578	5.7
sp|P08754|GNAI3_HUMAN	13	33	0.429	354	40532	5.7
sp|Q00796|DHSO_HUMAN	13	15	0.429	357	38325	8
sp|Q9BVG4|PBDC1_HUMAN	12	13	0.429	233	26057	4.8
sp|P22059|OSBP1_HUMAN	22	30	0.428	807	89421	7.3
sp|Q86UE4|LYRIC_HUMAN	20	30	0.428	582	63837	9.3
sp|Q7Z4H8|PLGT3_HUMAN	18	25	0.428	507	58573	8.2
sp|P08621|RU17_HUMAN	19	35	0.428	437	51557	9.9
sp|O75489|NDUS3_HUMAN	14	18	0.428	264	30242	7.5
sp|Q15286|RAB35_HUMAN	8	9	0.428	201	23025	8.3
sp|Q13501|SQSTM_HUMAN	11	12	0.427	440	47687	5.2
sp|P16930|FAAA_HUMAN	19	22	0.427	419	46374	6.9
sp|P55036|PSMD4_HUMAN	18	25	0.427	377	40737	4.8
sp|P62995|TRA2B_HUMAN	15	17	0.427	288	33666	11.2
sp|P20338|RAB4A_HUMAN	9	12	0.427	218	24390	6.1
sp|Q15155|NOMO1_HUMAN	39	55	0.426	1222	134324	5.8
sp|Q5JRX3|PREP_HUMAN	33	41	0.426	1037	117413	6.9
sp|P02786|TFR1_HUMAN	38	46	0.426	760	84871	6.6
sp|Q9BY44|EIF2A_HUMAN	22	27	0.426	585	64990	8.9
sp|P12235|ADT1_HUMAN	20	38	0.426	298	33064	9.8
sp|P26640|SYVC_HUMAN	52	64	0.425	1264	140476	7.6
sp|P09874|PARP1_HUMAN	43	50	0.424	1014	113084	8.9
sp|Q13200|PSMD2_HUMAN	32	42	0.424	908	100200	5.2
sp|Q8WVM8|SCFD1_HUMAN	26	34	0.424	642	72380	6.3
sp|P43034|LIS1_HUMAN	16	22	0.424	410	46638	7.4
sp|P39748|FEN1_HUMAN	13	14	0.424	380	42593	8.6
sp|Q9Y3B4|SF3B6_HUMAN	6	8	0.424	125	14585	9.4
sp|O43776|SYNC_HUMAN	36	50	0.423	548	62943	6.3
sp|O00442|RTCA_HUMAN	16	19	0.423	366	39337	7.9
sp|Q96H79|ZCCHL_HUMAN	7	7	0.423	300	32962	8.1
sp|P51572|BAP31_HUMAN	21	27	0.423	246	27992	8.4
sp|P40121|CAPG_HUMAN	15	22	0.422	348	38499	6.2
sp|O75569|PRKRA_HUMAN	11	15	0.422	313	34404	8.4
sp|Q9Y3C6|PPIL1_HUMAN	6	8	0.422	166	18237	8
sp|Q05682|CALD1_HUMAN	71	131	0.421	793	93231	5.7
sp|Q08J23|NSUN2_HUMAN	25	33	0.421	767	86471	6.8
sp|O60488|ACSL4_HUMAN	24	28	0.421	711	79188	8.4
sp|P16435|NCPR_HUMAN	29	36	0.421	677	76690	5.6
sp|Q14254|FLOT2_HUMAN	18	19	0.421	428	47064	5.3
sp|O43493|TGON2_HUMAN	20	25	0.421	437	45880	5.6
sp|Q9BQA1|MEP50_HUMAN	8	9	0.421	342	36724	5.2
sp|Q14203|DCTN1_HUMAN	51	62	0.42	1278	141694	5.8
sp|P48147|PPCE_HUMAN	26	36	0.42	710	80700	5.9
sp|Q04446|GLGB_HUMAN	26	34	0.42	702	80474	6.3
sp|P14314|GLU2B_HUMAN	45	80	0.42	528	59425	4.4
sp|P50995|ANX11_HUMAN	30	44	0.42	505	54390	7.7
sp|P55263|ADK_HUMAN	17	23	0.42	362	40545	6.7
sp|Q86V81|THOC4_HUMAN	9	21	0.42	257	26888	11.2
sp|P20674|COX5A_HUMAN	6	9	0.42	150	16762	6.8
sp|P15144|AMPN_HUMAN	39	47	0.419	967	109539	5.5
sp|Q9Y6M1|IF2B2_HUMAN	31	53	0.419	599	66121	8.5
sp|O95302|FKBP9_HUMAN	32	53	0.419	570	63084	5.1
sp|P54709|AT1B3_HUMAN	12	20	0.419	279	31513	8.3
sp|P20645|MPRD_HUMAN	11	19	0.419	277	30993	5.8
sp|O60869|EDF1_HUMAN	9	11	0.419	148	16369	10
sp|Q9P0K7|RAI14_HUMAN	44	60	0.418	980	110041	6.2
sp|Q9UDY4|DNJB4_HUMAN	11	14	0.418	337	37807	8.5
sp|P51151|RAB9A_HUMAN	7	7	0.418	201	22838	5.5
sp|Q15382|RHEB_HUMAN	6	7	0.418	184	20497	5.9
sp|Q9NQP4|PFD4_HUMAN	7	14	0.418	134	15314	4.5
sp|P51114|FXR1_HUMAN	27	31	0.417	621	69721	6.2
sp|Q9BV86|NTM1A_HUMAN	9	9	0.417	223	25387	5.5
sp|O95167|NDUA3_HUMAN	2	4	0.417	84	9279	8.5
sp|Q9NPQ8|RIC8A_HUMAN	16	19	0.416	531	59710	5.3
sp|Q8WUP2|FBLI1_HUMAN	15	21	0.416	373	40670	6
sp|P00441|SODC_HUMAN	11	17	0.416	154	15936	6.1
sp|Q06124|PTN11_HUMAN	21	27	0.415	593	68011	7.3
sp|P22307|NLTP_HUMAN	32	39	0.415	547	58994	6.9
sp|P05121|PAI1_HUMAN	13	16	0.415	402	45060	7.2
sp|Q5JPE7|NOMO2_HUMAN	39	55	0.414	1267	139439	5.8
sp|Q9NVZ3|NECP2_HUMAN	8	9	0.414	263	28339	8.4
sp|Q13907|IDI1_HUMAN	8	9	0.414	227	26319	6.4
sp|Q9UI09|NDUAC_HUMAN	5	5	0.414	145	17114	9.6
sp|Q96I24|FUBP3_HUMAN	18	28	0.413	572	61640	8.4
sp|Q96M27|PRRC1_HUMAN	16	28	0.413	445	46701	5.8
sp|O00233|PSMD9_HUMAN	12	13	0.413	223	24682	7
sp|Q92973|TNPO1_HUMAN	37	53	0.412	898	102355	5
sp|O00148|DX39A_HUMAN	16	21	0.412	427	49130	5.7
sp|P31483|TIA1_HUMAN	16	27	0.412	386	42963	7.8
sp|O75821|EIF3G_HUMAN	12	22	0.412	320	35611	6.1
sp|Q99988|GDF15_HUMAN	13	15	0.412	308	34140	9.6
sp|Q8N4L2|PP4P2_HUMAN	7	8	0.412	257	28081	8.7
sp|Q13242|SRSF9_HUMAN	11	13	0.412	221	25542	8.6
sp|Q9Y237|PIN4_HUMAN	5	6	0.412	131	13810	9.8
sp|Q8N4H5|TOM5_HUMAN	3	5	0.412	51	6035	9.7
sp|P53992|SC24C_HUMAN	38	47	0.411	1094	118325	7.1
sp|Q63ZY3|KANK2_HUMAN	27	33	0.411	851	91174	5.6
sp|Q9NZU5|LMCD1_HUMAN	12	17	0.411	365	40833	7.9
sp|P62273|RS29_HUMAN	5	8	0.411	56	6677	10.1
sp|O60884|DNJA2_HUMAN	17	21	0.41	412	45746	6.5
sp|P00403|COX2_HUMAN	10	16	0.41	227	25565	4.8
sp|P23434|GCSH_HUMAN	3	3	0.41	173	18885	4.9
sp|P08240|SRPRA_HUMAN	26	30	0.409	638	69811	9
sp|Q96CS3|FAF2_HUMAN	14	17	0.409	445	52624	5.6
sp|Q6DKJ4|NXN_HUMAN	14	22	0.409	435	48392	5
sp|Q6PIU2|NCEH1_HUMAN	15	20	0.409	408	45808	7.2
sp|P53582|MAP11_HUMAN	13	21	0.409	386	43215	7.2
sp|Q8TDQ7|GNPI2_HUMAN	9	11	0.409	276	31085	7
sp|O75608|LYPA1_HUMAN	8	10	0.409	230	24670	6.8
sp|P52943|CRIP2_HUMAN	10	13	0.409	208	22493	8.7
sp|P61218|RPAB2_HUMAN	3	3	0.409	127	14478	4.2
sp|P31942|HNRH3_HUMAN	14	30	0.408	346	36926	6.9
sp|Q15631|TSN_HUMAN	8	12	0.408	228	26183	6.4
sp|P05023|AT1A1_HUMAN	46	66	0.407	1023	112896	5.5
sp|Q99613|EIF3C_HUMAN	44	64	0.407	913	105344	5.7
sp|P43490|NAMPT_HUMAN	15	19	0.407	491	55521	7.2
sp|P10644|KAP0_HUMAN	13	16	0.407	381	42982	5.3
sp|Q2TAA2|IAH1_HUMAN	9	12	0.407	248	27599	5.3
sp|Q15843|NEDD8_HUMAN	3	8	0.407	81	9072	8.4
sp|P26368|U2AF2_HUMAN	24	32	0.406	475	53501	9.1
sp|Q08431|MFGM_HUMAN	15	19	0.406	387	43105	8.1
sp|P61289|PSME3_HUMAN	13	20	0.406	254	29506	6
sp|Q10567|AP1B1_HUMAN	46	59	0.405	949	104637	5.1
sp|P52306|GDS1_HUMAN	20	22	0.405	607	66317	5.3
sp|Q8N2K0|ABD12_HUMAN	13	14	0.405	398	45097	8.6
sp|P83916|CBX1_HUMAN	8	9	0.405	185	21418	4.9
sp|P51571|SSRD_HUMAN	9	21	0.405	173	18999	6.2
sp|Q96QV6|H2A1A_HUMAN	15	38	0.405	131	14233	10.9
sp|O43252|PAPS1_HUMAN	24	26	0.404	624	70833	6.9
sp|P54652|HSP72_HUMAN	41	89	0.404	639	70021	5.7
sp|Q9NVT9|ARMC1_HUMAN	6	6	0.404	282	31281	5.8
sp|P15374|UCHL3_HUMAN	12	17	0.404	230	26183	4.9
sp|O14548|COX7R_HUMAN	2	2	0.404	114	12615	9.4
sp|P13798|ACPH_HUMAN	30	46	0.403	732	81225	5.5
sp|Q8TAT6|NPL4_HUMAN	20	23	0.403	608	68120	6.4
sp|Q6NYC8|PPR18_HUMAN	20	28	0.403	613	67943	5.4
sp|Q15005|SPCS2_HUMAN	10	32	0.403	226	25003	8.5
sp|P11233|RALA_HUMAN	11	16	0.403	206	23567	7.1
sp|O76074|PDE5A_HUMAN	45	68	0.402	875	99985	6.1
sp|Q9NVI7|ATD3A_HUMAN	25	30	0.402	634	71369	9
sp|Q9P0J7|KCMF1_HUMAN	8	11	0.402	381	41945	5.7
sp|P48681|NEST_HUMAN	68	93	0.401	1621	177438	4.4
sp|Q53EL6|PDCD4_HUMAN	13	15	0.401	469	51735	5.2
sp|P29218|IMPA1_HUMAN	10	13	0.401	277	30189	5.3
sp|Q9Y680|FKBP7_HUMAN	9	14	0.401	222	25794	6.3
sp|Q8IXM2|BAP18_HUMAN	4	4	0.401	172	17900	7.3
sp|Q96C90|PP14B_HUMAN	5	6	0.401	147	15911	4.9
sp|O43795|MYO1B_HUMAN	58	73	0.4	1136	131985	9.4
sp|P98082|DAB2_HUMAN	25	36	0.4	770	82448	5.5
sp|Q16576|RBBP7_HUMAN	14	18	0.4	425	47820	5
sp|O95299|NDUAA_HUMAN	18	23	0.4	355	40751	8.5
sp|P13726|TF_HUMAN	6	7	0.4	295	33068	7
sp|P62910|RL32_HUMAN	14	17	0.4	135	15860	11.3
sp|A1L0T0|HACL2_HUMAN	19	24	0.399	632	67868	8.1
sp|Q8IVD9|NUDC3_HUMAN	10	13	0.399	361	40822	5.3
sp|Q9UBS4|DJB11_HUMAN	14	21	0.399	358	40514	6.2
sp|O95861|BPNT1_HUMAN	14	16	0.399	308	33392	5.7
sp|Q8N5N7|RM50_HUMAN	4	5	0.399	158	18325	7.9
sp|P47985|UCRI_HUMAN	10	12	0.398	274	29668	8.3
sp|Q9UK45|LSM7_HUMAN	3	4	0.398	103	11602	5.3
sp|P78344|IF4G2_HUMAN	34	54	0.397	907	102362	7.1
sp|Q9BZZ5|API5_HUMAN	27	35	0.397	524	59005	7.3
sp|P38919|IF4A3_HUMAN	17	28	0.397	411	46871	6.7
sp|P42892|ECE1_HUMAN	25	32	0.396	770	87164	5.9
sp|P47914|RL29_HUMAN	12	21	0.396	159	17752	11.7
sp|P16949|STMN1_HUMAN	10	16	0.396	149	17302	6
sp|A0AVT1|UBA6_HUMAN	33	39	0.395	1052	117970	6.1
sp|Q96AQ6|PBIP1_HUMAN	32	40	0.395	731	80643	5.3
sp|P35269|T2FA_HUMAN	18	19	0.395	517	58241	7.5
sp|Q9H2U2|IPYR2_HUMAN	10	18	0.395	334	37920	7.4
sp|O95721|SNP29_HUMAN	8	9	0.395	258	28970	5.8
sp|P20339|RAB5A_HUMAN	9	14	0.395	215	23659	8.1
sp|P98179|RBM3_HUMAN	5	6	0.395	157	17170	8.9
sp|O94973|AP2A2_HUMAN	34	46	0.394	939	103960	7
sp|Q86TX2|ACOT1_HUMAN	13	14	0.394	421	46277	7.3
sp|Q9BYD6|RM01_HUMAN	12	14	0.394	325	36909	8.8
sp|Q9HD15|SRA1_HUMAN	8	10	0.394	236	25673	7
sp|Q9UBQ5|EIF3K_HUMAN	7	11	0.394	218	25060	4.9
sp|Q9NRW1|RAB6B_HUMAN	9	14	0.394	208	23462	5.5
sp|Q13098|CSN1_HUMAN	16	20	0.393	491	55537	6.8
sp|Q9BR76|COR1B_HUMAN	17	21	0.393	489	54235	5.9
sp|Q13283|G3BP1_HUMAN	22	38	0.393	466	52164	5.5
sp|Q96PU8|QKI_HUMAN	12	14	0.393	341	37671	8.5
sp|P35222|CTNB1_HUMAN	26	33	0.392	781	85497	5.9
sp|P46734|MP2K3_HUMAN	12	12	0.392	347	39318	7.4
sp|Q9Y394|DHRS7_HUMAN	10	10	0.392	339	38299	8.3
sp|Q86U42|PABP2_HUMAN	9	9	0.392	306	32749	5.1
sp|O95169|NDUB8_HUMAN	9	10	0.392	186	21766	6.8
sp|Q8WW01|SEN15_HUMAN	2	2	0.392	171	18641	4.6
sp|Q9Y3D7|TIM16_HUMAN	5	5	0.392	125	13825	9.7
sp|P41240|CSK_HUMAN	18	19	0.391	450	50704	7.1
sp|Q05639|EF1A2_HUMAN	32	350	0.391	463	50470	9
sp|P13073|COX41_HUMAN	13	15	0.391	169	19577	9.5
sp|Q27J81|INF2_HUMAN	34	39	0.39	1249	135624	5.4
sp|P09960|LKHA4_HUMAN	25	30	0.39	611	69285	6.2
sp|O00629|IMA3_HUMAN	17	24	0.39	521	57887	5
sp|P30566|PUR8_HUMAN	18	19	0.39	484	54889	7.1
sp|P50502|F10A1_HUMAN	25	37	0.39	369	41332	5.3
sp|O43852|CALU_HUMAN	13	20	0.39	315	37107	4.6
sp|Q92522|H1X_HUMAN	13	16	0.39	213	22487	10.8
sp|P01034|CYTC_HUMAN	4	4	0.39	146	15799	8.8
sp|Q9Y263|PLAP_HUMAN	26	32	0.389	795	87157	6.4
sp|P35611|ADDA_HUMAN	25	37	0.389	737	80955	5.8
sp|P36543|VATE1_HUMAN	14	19	0.389	226	26145	8
sp|Q9NRW3|ABC3C_HUMAN	6	8	0.389	190	22826	7.6
sp|Q9P000|COMD9_HUMAN	5	5	0.389	198	21819	5.9
sp|P63172|DYLT1_HUMAN	4	5	0.389	113	12452	5.1
sp|P49903|SPS1_HUMAN	9	11	0.388	392	42911	6
sp|O75477|ERLN1_HUMAN	14	16	0.388	348	39171	7.9
sp|O14562|UBFD1_HUMAN	11	16	0.388	309	33382	5.8
sp|Q99417|MYCBP_HUMAN	4	5	0.388	103	11967	5.9
sp|Q9Y5J6|T10B_HUMAN	3	3	0.388	103	11586	7.4
sp|P78347|GTF2I_HUMAN	33	42	0.387	998	112416	6.4
sp|Q9UEY8|ADDG_HUMAN	21	30	0.387	706	79155	6.3
sp|P23526|SAHH_HUMAN	23	36	0.387	432	47716	6.3
sp|O15400|STX7_HUMAN	9	10	0.387	261	29816	5.6
sp|P40616|ARL1_HUMAN	7	8	0.387	181	20418	5.7
sp|P10155|RO60_HUMAN	18	23	0.385	538	60671	8
sp|Q13217|DNJC3_HUMAN	16	20	0.385	504	57580	6.2
sp|Q53GQ0|DHB12_HUMAN	18	20	0.385	312	34324	9.3
sp|Q9UK41|VPS28_HUMAN	7	7	0.385	221	25425	5.5
sp|P49720|PSB3_HUMAN	14	21	0.385	205	22949	6.5
sp|P43121|MUC18_HUMAN	24	37	0.384	646	71608	5.8
sp|P07996|TSP1_HUMAN	45	62	0.383	1170	129383	4.9
sp|Q9BXJ9|NAA15_HUMAN	31	39	0.383	866	101272	7.4
sp|Q92905|CSN5_HUMAN	12	12	0.383	334	37579	6.5
sp|O95292|VAPB_HUMAN	11	13	0.383	243	27228	7.3
sp|P30043|BLVRB_HUMAN	9	13	0.383	206	22119	7.6
sp|P29590|PML_HUMAN	29	33	0.382	882	97551	6.2
sp|Q0ZGT2|NEXN_HUMAN	26	36	0.382	675	80658	5.3
sp|O00154|BACH_HUMAN	20	26	0.382	380	41796	8.5
sp|O96008|TOM40_HUMAN	14	17	0.382	361	37893	7.3
sp|Q96FJ2|DYL2_HUMAN	8	14	0.382	89	10350	7.4
sp|Q14152|EIF3A_HUMAN	61	84	0.381	1382	166569	6.8
sp|P68400|CSK21_HUMAN	11	15	0.381	391	45144	7.7
sp|P07305|H10_HUMAN	11	15	0.381	194	20863	10.8
sp|Q71UM5|RS27L_HUMAN	5	11	0.381	84	9477	9.5
sp|P42677|RS27_HUMAN	5	11	0.381	84	9461	9.5
sp|Q8TD55|PKHO2_HUMAN	12	17	0.38	490	53350	5.4
sp|Q9BSJ8|ESYT1_HUMAN	44	64	0.379	1104	122856	5.8
sp|Q92769|HDAC2_HUMAN	15	17	0.379	488	55364	5.9
sp|O75718|CRTAP_HUMAN	16	22	0.379	401	46562	5.7
sp|P55039|DRG2_HUMAN	11	12	0.379	364	40746	8.9
sp|O43324|MCA3_HUMAN	7	10	0.379	174	19811	8.6
sp|Q96HE7|ERO1A_HUMAN	12	18	0.378	468	54393	5.7
sp|P53634|CATC_HUMAN	13	19	0.378	463	51854	7
sp|P12277|KCRB_HUMAN	14	25	0.378	381	42644	5.6
sp|P51570|GALK1_HUMAN	13	15	0.378	392	42272	6.5
sp|P61769|B2MG_HUMAN	5	7	0.378	119	13715	6.5
sp|Q6UVK1|CSPG4_HUMAN	68	97	0.377	2322	250534	5.5
sp|Q12974|TP4A2_HUMAN	3	5	0.377	167	19127	8.4
sp|Q9UK76|JUPI1_HUMAN	3	3	0.377	154	16015	5.6
sp|Q9Y2R5|RT17_HUMAN	3	4	0.377	130	14502	9.8
sp|Q68CZ2|TENS3_HUMAN	40	49	0.376	1445	155265	6.8
sp|P11387|TOP1_HUMAN	37	42	0.376	765	90726	9.3
sp|O43488|ARK72_HUMAN	10	13	0.376	359	39589	7.2
sp|O75643|U520_HUMAN	68	88	0.375	2136	244505	6.1
sp|Q13642|FHL1_HUMAN	15	20	0.375	323	36263	9
sp|Q8NBJ7|SUMF2_HUMAN	13	15	0.375	301	33843	8
sp|P40855|PEX19_HUMAN	8	10	0.375	299	32807	4.3
sp|P30049|ATPD_HUMAN	4	7	0.375	168	17490	5.5
sp|Q02952|AKA12_HUMAN	55	68	0.374	1782	191480	4.4
sp|Q9P258|RCC2_HUMAN	18	23	0.374	522	56085	8.8
sp|Q9H488|OFUT1_HUMAN	10	15	0.374	388	43956	8.5
sp|P53990|IST1_HUMAN	11	14	0.374	364	39751	5.3
sp|Q8N668|COMD1_HUMAN	6	7	0.374	190	21178	6.2
sp|Q8IV08|PLD3_HUMAN	15	30	0.373	490	54705	6.5
sp|Q9H425|CA198_HUMAN	11	16	0.373	327	36346	5.7
sp|P51452|DUS3_HUMAN	5	7	0.373	185	20478	7.8
sp|Q9BW61|DDA1_HUMAN	4	4	0.373	102	11835	8.7
sp|P23588|IF4B_HUMAN	22	47	0.372	611	69151	5.7
sp|Q13425|SNTB2_HUMAN	17	20	0.372	540	57950	8.8
sp|O75223|GGCT_HUMAN	8	9	0.372	188	21008	5.1
sp|O96000|NDUBA_HUMAN	7	8	0.372	172	20777	8.5
sp|O60739|EIF1B_HUMAN	2	4	0.372	113	12824	7.4
sp|Q04637|IF4G1_HUMAN	59	88	0.371	1599	175490	5.3
sp|Q9UH99|SUN2_HUMAN	19	22	0.371	717	80311	6.7
sp|Q9UI12|VATH_HUMAN	15	19	0.371	483	55883	6.5
sp|Q96DG6|CMBL_HUMAN	7	7	0.371	245	28048	7.2
sp|P02792|FRIL_HUMAN	5	5	0.371	175	20020	5.8
sp|P32455|GBP1_HUMAN	25	29	0.37	592	67931	6.3
sp|Q15738|NSDHL_HUMAN	16	18	0.37	373	41900	8.1
sp|Q9BVK6|TMED9_HUMAN	14	21	0.37	235	27277	8
sp|O95202|LETM1_HUMAN	27	35	0.369	739	83354	6.7
sp|Q12874|SF3A3_HUMAN	16	20	0.369	501	58849	5.4
sp|Q96E39|RMXL1_HUMAN	19	30	0.369	390	42142	9.9
sp|Q9UKM9|RALY_HUMAN	14	21	0.369	306	32463	9.2
sp|Q6UXV4|MIC27_HUMAN	7	7	0.369	268	29159	9.5
sp|P19404|NDUV2_HUMAN	8	10	0.369	249	27392	8.1
sp|P27708|PYR1_HUMAN	56	70	0.368	2225	242981	6.5
sp|P61964|WDR5_HUMAN	9	10	0.368	334	36589	8.3
sp|Q14980|NUMA1_HUMAN	80	103	0.367	2115	238257	5.8
sp|Q8WX93|PALLD_HUMAN	63	101	0.367	1383	150564	7.1
sp|P31040|SDHA_HUMAN	24	32	0.367	664	72692	7.4
sp|Q14258|TRI25_HUMAN	19	25	0.367	630	70974	8.1
sp|Q5SSJ5|HP1B3_HUMAN	23	30	0.367	553	61207	9.7
sp|Q13547|HDAC1_HUMAN	11	16	0.367	482	55103	5.5
sp|P80303|NUCB2_HUMAN	18	23	0.367	420	50223	5.1
sp|Q92930|RAB8B_HUMAN	7	10	0.367	207	23584	9.1
sp|P84098|RL19_HUMAN	15	21	0.367	196	23466	11.5
sp|Q5W111|SPRY7_HUMAN	6	7	0.367	196	21666	6.7
sp|P0C0S5|H2AZ_HUMAN	7	18	0.367	128	13553	10.6
sp|Q71UI9|H2AV_HUMAN	7	18	0.367	128	13509	10.6
sp|Q8WUD1|RAB2B_HUMAN	12	16	0.366	216	24214	7.8
sp|Q9H299|SH3L3_HUMAN	3	6	0.366	93	10438	4.9
sp|Q9UKX7|NUP50_HUMAN	9	11	0.365	468	50144	7.1
sp|Q9H0W9|CK054_HUMAN	8	9	0.365	315	35117	6.7
sp|Q8N8S7|ENAH_HUMAN	22	35	0.364	591	66510	6.9
sp|Q9UNM6|PSD13_HUMAN	20	28	0.364	376	42946	5.8
sp|Q9Y3Q3|TMED3_HUMAN	5	5	0.364	217	24777	5.6
sp|Q3MHD2|LSM12_HUMAN	7	10	0.364	195	21701	7.8
sp|O00203|AP3B1_HUMAN	38	47	0.363	1094	121320	6
sp|Q86YR5|GPSM1_HUMAN	20	20	0.363	675	74510	6.5
sp|O43615|TIM44_HUMAN	17	22	0.363	452	51356	8.3
sp|P49593|PPM1F_HUMAN	9	12	0.363	454	49831	5.1
sp|Q8WZA0|LZIC_HUMAN	7	10	0.363	190	21495	4.9
sp|Q13435|SF3B2_HUMAN	31	40	0.362	895	100228	5.7
sp|P07686|HEXB_HUMAN	28	36	0.362	556	63111	6.8
sp|Q9Y314|NOSIP_HUMAN	8	9	0.362	301	33172	8.8
sp|Q9UL26|RB22A_HUMAN	5	6	0.361	194	21855	8.2
sp|P61077|UB2D3_HUMAN	6	13	0.361	147	16687	7.8
sp|P62837|UB2D2_HUMAN	6	13	0.361	147	16735	7.8
sp|P18859|ATP5J_HUMAN	5	6	0.361	108	12587	9.5
sp|P16615|AT2A2_HUMAN	54	79	0.36	1042	114757	5.3
sp|Q8N1F7|NUP93_HUMAN	23	28	0.36	819	93488	5.7
sp|Q13492|PICAL_HUMAN	22	32	0.36	652	70755	7.9
sp|P49841|GSK3B_HUMAN	13	16	0.36	420	46744	8.8
sp|Q14165|MLEC_HUMAN	15	20	0.36	292	32234	5.4
sp|Q9UL25|RAB21_HUMAN	7	10	0.36	225	24348	7.9
sp|Q9BRA0|LSMD1_HUMAN	2	3	0.36	125	13514	5.5
sp|P07942|LAMB1_HUMAN	56	83	0.359	1786	198037	4.9
sp|Q14978|NOLC1_HUMAN	32	38	0.359	699	73603	9.5
sp|P06865|HEXA_HUMAN	16	18	0.359	529	60703	5.2
sp|Q9Y2X3|NOP58_HUMAN	22	27	0.359	529	59578	8.9
sp|Q13363|CTBP1_HUMAN	15	20	0.359	440	47535	6.8
sp|Q00325|MPCP_HUMAN	17	30	0.359	362	40095	9.4
sp|Q9NQG5|RPR1B_HUMAN	12	16	0.359	326	36900	6
sp|Q00169|PIPNA_HUMAN	8	11	0.359	270	31806	6.5
sp|P08648|ITA5_HUMAN	32	52	0.358	1049	114536	5.8
sp|O43172|PRP4_HUMAN	14	15	0.358	522	58449	7.4
sp|O43765|SGTA_HUMAN	16	26	0.358	313	34063	4.9
sp|O75832|PSD10_HUMAN	5	12	0.358	226	24428	6.1
sp|P62166|NCS1_HUMAN	4	4	0.358	190	21879	4.8
sp|P17568|NDUB7_HUMAN	4	6	0.358	137	16402	8.9
sp|P00167|CYB5_HUMAN	3	4	0.358	134	15330	5
sp|P42766|RL35_HUMAN	7	10	0.358	123	14551	11
sp|Q9Y2R0|COA3_HUMAN	4	7	0.358	106	11731	9.6
sp|Q53EP0|FND3B_HUMAN	33	41	0.357	1204	132888	5.9
sp|Q15459|SF3A1_HUMAN	30	41	0.357	793	88886	5.2
sp|Q15813|TBCE_HUMAN	15	15	0.357	527	59346	6.8
sp|P52292|IMA1_HUMAN	15	18	0.357	529	57862	5.4
sp|O00743|PPP6_HUMAN	10	12	0.357	305	35144	5.7
sp|P42574|CASP3_HUMAN	8	10	0.357	277	31608	6.5
sp|P61018|RAB4B_HUMAN	6	8	0.357	213	23587	6
sp|P10606|COX5B_HUMAN	6	7	0.357	129	13696	8.8
sp|Q6WCQ1|MPRIP_HUMAN	26	29	0.356	1025	116533	6.2
sp|P0DN79|CBSL_HUMAN	12	17	0.356	551	60587	6.6
sp|P35520|CBS_HUMAN	12	17	0.356	551	60587	6.6
sp|Q12824|SNF5_HUMAN	12	12	0.356	385	44141	6.2
sp|Q9BRJ6|CG050_HUMAN	3	4	0.356	194	22083	9.6
sp|O43617|TPPC3_HUMAN	7	9	0.356	180	20274	5
sp|O00469|PLOD2_HUMAN	32	40	0.355	737	84686	6.7
sp|Q92804|RBP56_HUMAN	14	21	0.355	592	61830	8
sp|P20073|ANXA7_HUMAN	21	31	0.355	488	52739	5.7
sp|Q9Y383|LC7L2_HUMAN	18	22	0.355	392	46514	10
sp|P63092|GNAS2_HUMAN	14	23	0.355	394	45665	5.8
sp|Q5JWF2|GNAS1_HUMAN	14	23	0.135	1037	111024	5
sp|Q01085|TIAR_HUMAN	15	21	0.355	375	41591	7.8
sp|Q9NZJ7|MTCH1_HUMAN	10	10	0.355	389	41544	9.3
sp|O94826|TOM70_HUMAN	21	30	0.354	608	67455	7.1
sp|O75439|MPPB_HUMAN	14	18	0.354	489	54366	6.8
sp|Q9Y6E0|STK24_HUMAN	16	23	0.354	443	49308	5.7
sp|P41223|BUD31_HUMAN	5	6	0.354	144	17000	8.8
sp|Q8NC51|PAIRB_HUMAN	18	35	0.353	408	44965	8.6
sp|Q15435|PP1R7_HUMAN	15	21	0.353	360	41564	4.9
sp|Q9Y2C4|EXOG_HUMAN	8	9	0.353	368	41085	8.3
sp|Q8NFH4|NUP37_HUMAN	8	8	0.353	326	36708	5.9
sp|Q969H8|MYDGF_HUMAN	10	12	0.353	173	18795	6.7
sp|Q16540|RM23_HUMAN	6	9	0.353	153	17781	9.7
sp|Q7Z434|MAVS_HUMAN	11	12	0.352	540	56528	5.5
sp|P18031|PTN1_HUMAN	18	20	0.352	435	49967	6.3
sp|Q8NBX0|SCPDL_HUMAN	13	19	0.352	429	47151	9.1
sp|P82979|SARNP_HUMAN	9	12	0.352	210	23671	6.4
sp|Q9UHY1|NRBP_HUMAN	16	22	0.351	535	59845	5.1
sp|Q9Y371|SHLB1_HUMAN	15	18	0.351	365	40796	6
sp|P48556|PSMD8_HUMAN	15	16	0.351	350	39612	9.7
sp|Q8WXC6|CSN9_HUMAN	2	2	0.351	57	6211	3.8
sp|P02787|TRFE_HUMAN	23	27	0.35	698	77064	7.1
sp|P49023|PAXI_HUMAN	16	23	0.35	591	64505	6.2
sp|Q9NRN7|ADPPT_HUMAN	10	12	0.35	309	35776	6.8
sp|Q15185|TEBP_HUMAN	11	17	0.35	160	18697	4.5
sp|Q7Z5G4|GOGA7_HUMAN	6	6	0.35	137	15824	7
sp|Q8N163|CCAR2_HUMAN	31	39	0.349	923	102902	5.2
sp|P35052|GPC1_HUMAN	21	26	0.349	558	61680	7.3
sp|Q96A49|SYAP1_HUMAN	8	10	0.349	352	39933	4.5
sp|Q92890|UFD1_HUMAN	9	11	0.349	307	34500	6.7
sp|Q9BT09|CNPY3_HUMAN	10	12	0.349	278	30748	5.5
sp|O94855|SC24D_HUMAN	34	48	0.348	1032	113010	7.2
sp|P55809|SCOT1_HUMAN	16	21	0.348	520	56158	7.5
sp|P63096|GNAI1_HUMAN	12	32	0.347	354	40361	6
sp|Q16836|HCDH_HUMAN	10	13	0.347	314	34294	8.9
sp|P61956|SUMO2_HUMAN	5	8	0.347	95	10871	5.5
sp|P23921|RIR1_HUMAN	21	27	0.346	792	90070	7.1
sp|P26022|PTX3_HUMAN	12	14	0.346	381	41976	5
sp|P14923|PLAK_HUMAN	19	23	0.345	745	81745	6.1
sp|P50281|MMP14_HUMAN	25	32	0.345	582	65894	7.8
sp|Q9UBB4|ATX10_HUMAN	15	15	0.345	475	53489	5.2
sp|Q16629|SRSF7_HUMAN	7	12	0.345	238	27367	11.8
sp|P11234|RALB_HUMAN	9	13	0.345	206	23409	6.6
sp|O60613|SEP15_HUMAN	3	5	0.345	165	17942	5
sp|P69905|HBA_HUMAN	10	21	0.345	142	15258	8.7
sp|Q96DA6|TIM14_HUMAN	4	4	0.345	116	12499	10.1
sp|Q08380|LG3BP_HUMAN	16	22	0.344	585	65331	5.3
sp|O15355|PPM1G_HUMAN	18	25	0.344	546	59272	4.4
sp|Q9UN86|G3BP2_HUMAN	15	22	0.344	482	54121	5.6
sp|P53007|TXTP_HUMAN	11	15	0.344	311	34013	9.9
sp|Q07812|BAX_HUMAN	13	20	0.344	192	21184	5.2
sp|P04732|MT1E_HUMAN	4	5	0.344	61	6014	8
sp|Q9Y285|SYFA_HUMAN	15	21	0.343	508	57564	7.8
sp|Q9HB07|MYG1_HUMAN	10	12	0.343	376	42449	6.7
sp|Q13247|SRSF6_HUMAN	13	19	0.343	344	39587	11.4
sp|P80217|IN35_HUMAN	8	8	0.343	286	31546	6.1
sp|Q9Y3U8|RL36_HUMAN	7	11	0.343	105	12254	11.6
sp|P29144|TPP2_HUMAN	39	46	0.342	1249	138349	6.3
sp|P52294|IMA5_HUMAN	17	24	0.342	538	60222	5
sp|Q9GZY8|MFF_HUMAN	5	6	0.342	342	38465	9
sp|P08579|RU2B_HUMAN	7	8	0.342	225	25486	9.7
sp|Q92616|GCN1_HUMAN	82	94	0.341	2671	292756	7.5
sp|Q09028|RBBP4_HUMAN	14	18	0.341	425	47656	4.9
sp|Q15075|EEA1_HUMAN	56	68	0.34	1411	162465	5.7
sp|Q9NRL3|STRN4_HUMAN	15	20	0.34	753	80596	5.4
sp|Q9UJ68|MSRA_HUMAN	5	6	0.34	235	26132	8.1
sp|Q8IXB1|DJC10_HUMAN	20	25	0.339	793	91080	7.2
sp|Q9NY65|TBA8_HUMAN	33	218	0.339	449	50094	5.1
sp|Q13423|NNTM_HUMAN	36	43	0.338	1086	113895	8.1
sp|Q96CV9|OPTN_HUMAN	19	23	0.338	577	65922	5.2
sp|O95470|SGPL1_HUMAN	14	16	0.338	568	63524	9.2
sp|Q9HCU5|PREB_HUMAN	10	11	0.338	417	45468	7.9
sp|Q9BYD3|RM04_HUMAN	7	9	0.338	311	34919	9.7
sp|Q9P016|THYN1_HUMAN	6	7	0.338	225	25697	9.2
sp|Q99653|CHP1_HUMAN	4	7	0.338	195	22456	5.1
sp|O43716|GATC_HUMAN	3	4	0.338	136	15086	5
sp|P61764|STXB1_HUMAN	13	14	0.337	594	67569	7
sp|O00499|BIN1_HUMAN	19	22	0.337	593	64699	5.1
sp|P08729|K2C7_HUMAN	16	30	0.337	469	51386	5.5
sp|Q9BY67|CADM1_HUMAN	11	14	0.337	442	48509	5.1
sp|P63165|SUMO1_HUMAN	4	4	0.337	101	11557	5.5
sp|Q9NPA8|ENY2_HUMAN	4	4	0.337	101	11529	9.3
sp|P62306|RUXF_HUMAN	7	19	0.337	86	9725	4.7
sp|Q8TDZ2|MICA1_HUMAN	32	35	0.336	1067	117875	6.4
sp|O95817|BAG3_HUMAN	13	20	0.336	575	61595	7
sp|Q92530|PSMF1_HUMAN	4	6	0.336	271	29817	5.7
sp|P61326|MGN_HUMAN	6	10	0.336	146	17164	6.1
sp|Q96A72|MGN2_HUMAN	6	10	0.331	148	17276	6.4
sp|O95139|NDUB6_HUMAN	2	2	0.336	128	15489	9.6
sp|Q96CP2|FWCH2_HUMAN	2	2	0.336	140	14564	8.5
sp|Q12931|TRAP1_HUMAN	19	21	0.335	704	80110	8.2
sp|Q15293|RCN1_HUMAN	15	28	0.335	331	38890	5
sp|Q8TEA8|DTD1_HUMAN	7	10	0.335	209	23424	8.2
sp|Q9BQ61|TRIR_HUMAN	4	6	0.335	176	18419	9.4
sp|Q14112|NID2_HUMAN	25	34	0.334	1375	151254	5.3
sp|Q3ZCQ8|TIM50_HUMAN	11	13	0.334	353	39646	8.4
sp|O75695|XRP2_HUMAN	11	13	0.334	350	39641	5.1
sp|P29966|MARCS_HUMAN	13	25	0.334	332	31555	4.4
sp|Q86WB0|NIPA_HUMAN	10	10	0.333	502	55262	5.6
sp|P10321|HLAC_HUMAN	15	22	0.333	366	40649	6
sp|P61421|VA0D1_HUMAN	8	12	0.333	351	40329	5
sp|Q99848|EBP2_HUMAN	9	11	0.333	306	34852	10.1
sp|P04179|SODM_HUMAN	7	9	0.333	222	24750	8.3
sp|Q9UKK9|NUDT5_HUMAN	8	8	0.333	219	24328	4.9
sp|Q9UBI1|COMD3_HUMAN	5	5	0.333	195	22151	6
sp|P15153|RAC2_HUMAN	12	15	0.333	192	21429	7.6
sp|Q96NT0|CC115_HUMAN	4	4	0.333	180	19761	7
sp|P06703|S10A6_HUMAN	5	15	0.333	90	10180	5.5
sp|Q8WWI1|LMO7_HUMAN	56	85	0.332	1683	192694	8.1
sp|Q13617|CUL2_HUMAN	20	23	0.332	745	86983	6.9
sp|P36507|MP2K2_HUMAN	15	20	0.332	400	44424	6.5
sp|O75323|NIPS2_HUMAN	8	10	0.332	286	33743	9.4
sp|Q9H0A8|COMD4_HUMAN	3	3	0.332	199	21764	7.3
sp|P55265|DSRAD_HUMAN	39	51	0.331	1226	136066	8.6
sp|Q9UNS2|CSN3_HUMAN	12	14	0.331	423	47873	6.7
sp|Q02750|MP2K1_HUMAN	10	16	0.331	393	43439	6.6
sp|O00303|EIF3F_HUMAN	16	16	0.331	357	37564	5.4
sp|Q96GK7|FAH2A_HUMAN	7	8	0.331	314	34596	8.2
sp|Q9H936|GHC1_HUMAN	10	11	0.331	323	34470	9.3
sp|P48060|GLIP1_HUMAN	6	6	0.331	266	30366	8.5
sp|Q9BUT1|BDH2_HUMAN	9	11	0.331	245	26724	7.6
sp|O43181|NDUS4_HUMAN	5	6	0.331	175	20108	10.3
sp|Q13405|RM49_HUMAN	5	6	0.331	166	19198	9.5
sp|P61916|NPC2_HUMAN	6	6	0.331	151	16570	7.7
sp|Q8IVL6|P3H3_HUMAN	22	28	0.33	736	81837	6.3
sp|P35613|BASI_HUMAN	13	23	0.33	385	42200	5.7
sp|P78318|IGBP1_HUMAN	9	14	0.33	339	39222	5.4
sp|Q92520|FAM3C_HUMAN	8	11	0.33	227	24680	8.3
sp|Q9GZT3|SLIRP_HUMAN	3	4	0.33	109	12349	10.2
sp|Q16666|IF16_HUMAN	25	32	0.329	785	88256	9.3
sp|O75746|CMC1_HUMAN	17	20	0.329	678	74762	8.4
sp|P61966|AP1S1_HUMAN	5	6	0.329	158	18733	5.7
sp|P00533|EGFR_HUMAN	35	50	0.328	1210	134277	6.7
sp|Q6PKG0|LARP1_HUMAN	26	32	0.328	1096	123510	8.8
sp|P31323|KAP3_HUMAN	14	16	0.328	418	46302	4.9
sp|P18754|RCC1_HUMAN	8	10	0.328	421	44969	7.5
sp|P24539|AT5F1_HUMAN	12	14	0.328	256	28909	9.4
sp|O00193|SMAP_HUMAN	5	7	0.328	183	20333	4.7
sp|O95183|VAMP5_HUMAN	3	4	0.328	116	12805	7.8
sp|Q9P2B4|CT2NL_HUMAN	16	19	0.327	639	70158	8.1
sp|P41743|KPCI_HUMAN	9	13	0.327	596	68262	5.8
sp|P08195|4F2_HUMAN	26	38	0.327	630	67994	5
sp|Q9NR50|EI2BG_HUMAN	11	12	0.327	452	50240	6.5
sp|P41567|EIF1_HUMAN	2	4	0.327	113	12732	7.5
sp|P15586|GNS_HUMAN	20	24	0.326	552	62082	8.3
sp|P09012|SNRPA_HUMAN	16	18	0.326	282	31280	9.8
sp|A0A024RBG1|NUD4B_HUMAN	5	5	0.326	181	20434	6.4
sp|Q9NZJ9|NUDT4_HUMAN	5	5	0.328	180	20306	6.4
sp|P51970|NDUA8_HUMAN	5	6	0.326	172	20105	7.6
sp|Q08378|GOGA3_HUMAN	40	49	0.325	1498	167354	5.4
sp|Q07666|KHDR1_HUMAN	16	33	0.325	443	48227	8.7
sp|P50213|IDH3A_HUMAN	10	11	0.325	366	39592	6.9
sp|Q9H9A6|LRC40_HUMAN	17	18	0.324	602	68250	6.4
sp|Q6P1J9|CDC73_HUMAN	18	20	0.324	531	60577	9.6
sp|Q9NUQ9|CYRIB_HUMAN	7	10	0.324	324	36748	6.1
sp|Q9P015|RM15_HUMAN	6	8	0.324	296	33420	10
sp|P84157|MXRA7_HUMAN	6	6	0.324	204	21466	4.3
sp|Q9H773|DCTP1_HUMAN	3	3	0.324	170	18681	5
sp|P46776|RL27A_HUMAN	10	11	0.324	148	16561	11
sp|P78527|PRKDC_HUMAN	139	184	0.323	4128	469093	7.1
sp|Q14166|TTL12_HUMAN	16	17	0.323	644	74404	5.5
sp|Q9UI10|EI2BD_HUMAN	11	14	0.323	523	57557	9.4
sp|P07099|HYEP_HUMAN	16	19	0.323	455	52949	7.3
sp|P62495|ERF1_HUMAN	16	23	0.323	437	49031	5.7
sp|Q00577|PURA_HUMAN	9	11	0.323	322	34911	6.4
sp|Q00765|REEP5_HUMAN	8	11	0.323	189	21493	8.1
sp|O14974|MYPT1_HUMAN	38	49	0.322	1030	115281	5.4
sp|Q16539|MK14_HUMAN	7	7	0.322	360	41293	5.8
sp|Q9NX40|OCAD1_HUMAN	7	10	0.322	245	27626	7.5
sp|Q99470|SDF2_HUMAN	6	7	0.322	211	23026	7.3
sp|Q9BZF9|UACA_HUMAN	44	53	0.321	1416	162504	7
sp|Q99816|TS101_HUMAN	9	11	0.321	390	43944	6.4
sp|P25685|DNJB1_HUMAN	11	16	0.321	340	38044	8.6
sp|P13984|T2FB_HUMAN	7	8	0.321	249	28380	9.2
sp|O14980|XPO1_HUMAN	39	48	0.32	1071	123386	6.1
sp|P27694|RFA1_HUMAN	13	17	0.32	616	68138	7.2
sp|Q15024|EXOS7_HUMAN	7	8	0.32	291	31821	5.2
sp|Q13084|RM28_HUMAN	6	8	0.32	256	30157	8.3
sp|Q9BZG1|RAB34_HUMAN	8	16	0.32	259	29044	7.9
sp|Q9BT73|PSMG3_HUMAN	2	2	0.32	122	13104	7.9
sp|Q9Y4K0|LOXL2_HUMAN	22	34	0.319	774	86725	6.4
sp|P04062|GLCM_HUMAN	15	15	0.319	536	59716	7.6
sp|Q12765|SCRN1_HUMAN	13	16	0.319	414	46382	4.8
sp|O76071|CIAO1_HUMAN	8	12	0.319	339	37840	5
sp|P25445|TNR6_HUMAN	11	11	0.319	335	37732	7.9
sp|Q8IWE4|DCNL3_HUMAN	8	10	0.319	304	34291	5.1
sp|Q16270|IBP7_HUMAN	10	13	0.319	282	29130	7.9
sp|Q9UBQ0|VPS29_HUMAN	7	12	0.319	182	20506	6.8
sp|Q9UBF2|COPG2_HUMAN	20	25	0.318	871	97622	5.8
sp|Q9Y2D5|AKAP2_HUMAN	20	24	0.318	859	94661	5.1
sp|P78406|RAE1L_HUMAN	7	9	0.318	368	40968	7.8
sp|Q99836|MYD88_HUMAN	7	8	0.318	296	33233	6.1
sp|P00491|PNPH_HUMAN	6	6	0.318	289	32118	6.9
sp|O75828|CBR3_HUMAN	8	11	0.318	277	30850	6.2
sp|Q9UHY7|ENOPH_HUMAN	5	6	0.318	261	28933	4.8
sp|P11441|UBL4A_HUMAN	4	4	0.318	157	17776	8.7
sp|P19784|CSK22_HUMAN	9	9	0.317	350	41213	8.6
sp|O00273|DFFA_HUMAN	10	13	0.317	331	36522	4.8
sp|Q01105|SET_HUMAN	13	33	0.317	290	33489	4.3
sp|P0DN76|U2AF5_HUMAN	7	13	0.317	240	27872	8.8
sp|Q01081|U2AF1_HUMAN	7	13	0.317	240	27872	8.8
sp|Q93062|RBPMS_HUMAN	7	9	0.316	196	21802	8.1
sp|Q92572|AP3S1_HUMAN	8	8	0.316	193	21732	5.4
sp|Q9Y3D6|FIS1_HUMAN	8	13	0.316	152	16938	8.8
sp|P17812|PYRG1_HUMAN	21	27	0.315	591	66690	6.5
sp|P23258|TBG1_HUMAN	10	10	0.315	451	51170	6.1
sp|Q9BZV1|UBXN6_HUMAN	10	10	0.315	441	49754	6.9
sp|Q14558|KPRA_HUMAN	12	13	0.315	356	39394	7.2
sp|Q9NVM1|EVA1B_HUMAN	3	3	0.315	165	18374	4.7
sp|O00186|STXB3_HUMAN	19	21	0.314	592	67764	7.8
sp|Q9H8Y8|GORS2_HUMAN	13	19	0.314	452	47145	4.8
sp|P31153|METK2_HUMAN	16	22	0.314	395	43661	6.5
sp|Q9Y6C9|MTCH2_HUMAN	9	10	0.314	303	33331	8
sp|Q9Y294|ASF1A_HUMAN	2	2	0.314	204	22969	4.4
sp|Q9NPJ3|ACO13_HUMAN	4	6	0.314	140	14960	9.1
sp|P62699|YPEL5_HUMAN	4	4	0.314	121	13842	7.3
sp|O15031|PLXB2_HUMAN	47	62	0.313	1838	205126	6.2
sp|P17661|DESM_HUMAN	20	66	0.313	470	53536	5.3
sp|Q9H993|ARMT1_HUMAN	12	18	0.313	441	51172	5.8
sp|P50583|AP4A_HUMAN	4	4	0.313	147	16829	5.3
sp|P62854|RS26_HUMAN	5	6	0.313	115	13015	11
sp|Q99615|DNJC7_HUMAN	16	19	0.312	494	56441	7
sp|Q9UJS0|CMC2_HUMAN	18	21	0.311	675	74176	8.6
sp|Q9UMX0|UBQL1_HUMAN	19	21	0.311	589	62519	5.1
sp|P82933|RT09_HUMAN	10	12	0.311	396	45835	9.5
sp|Q8NEU8|DP13B_HUMAN	14	17	0.31	664	74493	4.9
sp|P14324|FPPS_HUMAN	18	26	0.31	419	48276	6.2
sp|Q16795|NDUA9_HUMAN	15	16	0.31	377	42510	9.8
sp|P33316|DUT_HUMAN	6	6	0.31	252	26563	9.4
sp|O00217|NDUS8_HUMAN	5	6	0.31	210	23705	6.3
sp|P78559|MAP1A_HUMAN	71	90	0.309	2803	305484	4.9
sp|P25205|MCM3_HUMAN	21	26	0.309	808	90981	5.8
sp|Q9Y4P3|TBL2_HUMAN	10	13	0.309	447	49798	9.4
sp|Q12792|TWF1_HUMAN	13	16	0.309	350	40283	7
sp|P54725|RD23A_HUMAN	11	15	0.309	363	39609	4.6
sp|Q96C86|DCPS_HUMAN	9	11	0.309	337	38609	6.4
sp|Q07020|RL18_HUMAN	12	16	0.309	188	21634	11.7
sp|O14880|MGST3_HUMAN	3	6	0.309	152	16516	9.4
sp|P20908|CO5A1_HUMAN	54	78	0.308	1838	183559	5.1
sp|Q13428|TCOF_HUMAN	41	49	0.308	1488	152105	9
sp|P55287|CAD11_HUMAN	13	14	0.308	796	87965	4.9
sp|Q12884|SEPR_HUMAN	23	27	0.308	760	87713	6.6
sp|Q9Y450|HBS1L_HUMAN	17	17	0.308	684	75473	6.6
sp|Q14498|RBM39_HUMAN	17	22	0.308	530	59380	10.1
sp|P28062|PSB8_HUMAN	5	5	0.308	276	30354	7.4
sp|P52435|RPB11_HUMAN	2	2	0.308	117	13293	5.9
sp|Q9UHL4|DPP2_HUMAN	10	13	0.307	492	54341	6.3
sp|Q9Y6Y8|S23IP_HUMAN	25	31	0.306	1000	111076	5.5
sp|O95757|HS74L_HUMAN	25	27	0.306	839	94512	5.9
sp|Q8IXI1|MIRO2_HUMAN	11	15	0.306	618	68118	5.9
sp|Q6UXH1|CREL2_HUMAN	8	9	0.306	353	38192	4.6
sp|O00170|AIP_HUMAN	9	9	0.306	330	37636	6.3
sp|Q9BTZ2|DHRS4_HUMAN	9	13	0.306	278	29537	8.5
sp|Q9NQT4|EXOS5_HUMAN	3	3	0.306	235	25249	7.6
sp|Q9UHA4|LTOR3_HUMAN	2	2	0.306	124	13623	7.4
sp|Q9Y262|EIF3L_HUMAN	21	25	0.305	564	66727	6.3
sp|O60832|DKC1_HUMAN	16	17	0.305	514	57674	9.4
sp|Q7Z7F7|RM55_HUMAN	4	4	0.305	128	15128	11.2
sp|O15155|BET1_HUMAN	3	4	0.305	118	13289	9.1
sp|Q9Y5L4|TIM13_HUMAN	3	3	0.305	95	10500	8.2
sp|Q92626|PXDN_HUMAN	33	43	0.304	1479	165274	7.2
sp|P23634|AT2B4_HUMAN	32	45	0.304	1241	137920	6.6
sp|Q96D46|NMD3_HUMAN	12	14	0.304	503	57603	7.1
sp|Q15050|RRS1_HUMAN	12	15	0.304	365	41193	10.7
sp|P07585|PGS2_HUMAN	13	15	0.304	359	39747	8.5
sp|P50897|PPT1_HUMAN	7	9	0.304	306	34193	6.5
sp|Q9H444|CHM4B_HUMAN	9	12	0.304	224	24950	4.8
sp|Q92882|OSTF1_HUMAN	6	6	0.304	214	23787	5.7
sp|Q96PK6|RBM14_HUMAN	18	21	0.303	669	69492	9.7
sp|O95671|ASML_HUMAN	15	17	0.303	621	68857	6.1
sp|P46976|GLYG_HUMAN	13	16	0.303	350	39384	5.5
sp|Q9UBG0|MRC2_HUMAN	57	78	0.302	1479	166674	5.8
sp|P17813|EGLN_HUMAN	15	19	0.302	658	70578	6.6
sp|O60443|GSDME_HUMAN	12	16	0.302	496	54555	5.2
sp|Q9Y295|DRG1_HUMAN	10	13	0.302	367	40542	8.9
sp|O60749|SNX2_HUMAN	17	21	0.301	519	58471	5.1
sp|Q8WWY3|PRP31_HUMAN	15	17	0.301	499	55456	5.8
sp|O60256|KPRB_HUMAN	11	11	0.301	369	40926	7.4
sp|P53597|SUCA_HUMAN	13	15	0.301	346	36250	8.8
sp|Q99729|ROAA_HUMAN	15	19	0.301	332	36225	8.2
sp|Q13595|TRA2A_HUMAN	11	12	0.301	282	32689	11.3
sp|Q9H0R4|HDHD2_HUMAN	5	6	0.301	259	28536	6.2
sp|O14530|TXND9_HUMAN	5	6	0.301	226	26534	5.9
sp|Q9Y2Q3|GSTK1_HUMAN	10	13	0.301	226	25497	8.4
sp|P14406|CX7A2_HUMAN	4	6	0.301	83	9396	9.7
sp|Q86XP3|DDX42_HUMAN	17	20	0.3	938	102975	7
sp|Q9BZK7|TBL1R_HUMAN	8	10	0.3	514	55595	5.6
sp|O60762|DPM1_HUMAN	6	6	0.3	260	29634	9.6
sp|P23142|FBLN1_HUMAN	25	37	0.299	703	77214	5.2
sp|Q9H223|EHD4_HUMAN	15	18	0.299	541	61175	6.8
sp|Q92575|UBXN4_HUMAN	15	24	0.299	508	56778	6.4
sp|Q9ULA0|DNPEP_HUMAN	8	11	0.299	475	52428	7.4
sp|P35625|TIMP3_HUMAN	9	12	0.299	211	24145	8.7
sp|Q56VL3|OCAD2_HUMAN	4	4	0.299	154	16954	9
sp|P07108|ACBP_HUMAN	2	2	0.299	87	10044	6.5
sp|P62875|RPAB5_HUMAN	2	2	0.299	67	7645	7.8
sp|Q2M2I8|AAK1_HUMAN	17	20	0.298	961	103885	6.6
sp|O94874|UFL1_HUMAN	20	25	0.298	794	89595	6.8
sp|Q9BRR6|ADPGK_HUMAN	12	18	0.298	497	54089	6.2
sp|P43897|EFTS_HUMAN	9	14	0.298	325	35391	8.4
sp|P19387|RPB3_HUMAN	4	6	0.298	275	31441	4.9
sp|Q9Y3Y2|CHTOP_HUMAN	7	9	0.298	248	26397	12.2
sp|O43768|ENSA_HUMAN	3	4	0.298	121	13389	7.2
sp|Q6YP21|KAT3_HUMAN	14	23	0.297	454	51400	8.2
sp|Q6YN16|HSDL2_HUMAN	10	14	0.297	418	45395	8
sp|Q15555|MARE2_HUMAN	8	11	0.297	327	37031	5.6
sp|Q06323|PSME1_HUMAN	9	10	0.297	249	28723	6
sp|Q9UFG5|CS025_HUMAN	2	2	0.297	118	12878	5.1
sp|P33527|MRP1_HUMAN	35	51	0.296	1531	171590	7.1
sp|Q13618|CUL3_HUMAN	20	23	0.296	768	88930	8.5
sp|P26440|IVD_HUMAN	12	15	0.296	426	46651	8
sp|Q9BSH4|TACO1_HUMAN	4	4	0.296	297	32477	8.1
sp|P27707|DCK_HUMAN	4	6	0.296	260	30519	5.2
sp|P82932|RT06_HUMAN	2	2	0.296	125	14227	9.3
sp|Q9BRT3|MIEN1_HUMAN	3	5	0.296	115	12403	4.4
sp|O14519|CDKA1_HUMAN	2	2	0.296	115	12365	9.4
sp|O43676|NDUB3_HUMAN	5	5	0.296	98	11402	9.2
sp|Q9Y4G6|TLN2_HUMAN	67	106	0.295	2542	271611	5.6
sp|Q10713|MPPA_HUMAN	15	19	0.295	525	58253	6.9
sp|Q13867|BLMH_HUMAN	12	14	0.295	455	52562	6.3
sp|P04424|ARLY_HUMAN	6	7	0.295	464	51658	6.5
sp|Q8NCW5|NNRE_HUMAN	8	11	0.295	288	31675	7.7
sp|P40261|NNMT_HUMAN	8	13	0.295	264	29574	5.7
sp|P39210|MPV17_HUMAN	4	4	0.295	176	19733	9.5
sp|Q96QK1|VPS35_HUMAN	24	36	0.294	796	91707	5.5
sp|O96019|ACL6A_HUMAN	12	16	0.294	429	47461	5.6
sp|O75787|RENR_HUMAN	8	8	0.294	350	39008	6.1
sp|Q9H832|UBE2Z_HUMAN	8	11	0.294	354	38210	5.6
sp|Q9NUP9|LIN7C_HUMAN	6	7	0.294	197	21834	8.4
sp|Q9BX68|HINT2_HUMAN	3	4	0.294	163	17162	9.1
sp|P03928|ATP8_HUMAN	2	3	0.294	68	7992	9.9
sp|P56381|ATP5E_HUMAN	2	2	0.294	51	5780	9.9
sp|Q5VTU8|AT5EL_HUMAN	2	2	0.294	51	5807	10.1
sp|Q641Q2|WAC2A_HUMAN	27	32	0.293	1341	147183	4.8
sp|O00754|MA2B1_HUMAN	22	27	0.293	1011	113744	7.3
sp|Q13443|ADAM9_HUMAN	18	24	0.293	819	90556	7.5
sp|O95361|TRI16_HUMAN	11	12	0.293	564	63955	5.5
sp|Q9NP61|ARFG3_HUMAN	15	21	0.293	516	56928	7.4
sp|Q9NPA0|EMC7_HUMAN	5	6	0.293	242	26471	9.2
sp|O14949|QCR8_HUMAN	3	4	0.293	82	9906	10.1
sp|Q6UB35|C1TM_HUMAN	24	25	0.292	978	105790	8.1
sp|Q9Y625|GPC6_HUMAN	12	14	0.292	555	62736	5.4
sp|Q6P2Q9|PRP8_HUMAN	58	76	0.291	2335	273599	8.8
sp|P42166|LAP2A_HUMAN	16	23	0.291	694	75492	7.7
sp|Q8NE86|MCU_HUMAN	7	8	0.291	351	39867	8.6
sp|P42126|ECI1_HUMAN	7	10	0.291	302	32816	8.6
sp|Q9Y5J5|PHLA3_HUMAN	3	3	0.291	127	13891	9.7
sp|Q16762|THTR_HUMAN	6	7	0.29	297	33429	7.3
sp|Q969X5|ERGI1_HUMAN	8	11	0.29	290	32592	7.1
sp|O96011|PX11B_HUMAN	5	6	0.29	259	28431	9.8
sp|Q969T4|UB2E3_HUMAN	4	4	0.29	207	22913	7.2
sp|Q4J6C6|PPCEL_HUMAN	13	17	0.289	727	83927	6.4
sp|Q14108|SCRB2_HUMAN	16	25	0.289	478	54290	5.1
sp|O95967|FBLN4_HUMAN	13	14	0.289	443	49405	4.9
sp|O75533|SF3B1_HUMAN	33	41	0.288	1304	145830	7.1
sp|Q969V3|NCLN_HUMAN	12	12	0.288	563	62974	6.9
sp|P30419|NMT1_HUMAN	18	25	0.288	496	56806	7.8
sp|P61923|COPZ1_HUMAN	6	12	0.288	177	20198	4.8
sp|Q9BZL1|UBL5_HUMAN	3	3	0.288	73	8547	8.4
sp|Q9NR30|DDX21_HUMAN	21	23	0.287	783	87344	9.3
sp|Q8IYD1|ERF3B_HUMAN	14	19	0.287	628	68883	5.4
sp|Q9H857|NT5D2_HUMAN	11	12	0.287	520	60719	6.8
sp|O00401|WASL_HUMAN	9	9	0.287	505	54827	7.9
sp|Q13243|SRSF5_HUMAN	5	6	0.287	272	31264	11.6
sp|O43169|CYB5B_HUMAN	2	3	0.287	150	16695	5
sp|P23743|DGKA_HUMAN	16	20	0.286	735	82630	6.7
sp|P07602|SAP_HUMAN	13	17	0.286	524	58113	5.2
sp|Q16850|CP51A_HUMAN	13	14	0.286	503	56806	8.5
sp|Q12846|STX4_HUMAN	5	6	0.286	297	34180	6.3
sp|Q14197|ICT1_HUMAN	6	7	0.286	206	23630	10.1
sp|Q9NRX2|RM17_HUMAN	4	6	0.286	175	20050	10.1
sp|Q02218|ODO1_HUMAN	21	26	0.285	1023	115935	6.9
sp|P04040|CATA_HUMAN	11	15	0.285	527	59756	7.4
sp|Q13596|SNX1_HUMAN	20	20	0.285	522	59070	5.1
sp|O43854|EDIL3_HUMAN	12	12	0.285	480	53765	7.3
sp|P29084|T2EB_HUMAN	7	8	0.285	291	33044	9.7
sp|Q96AT9|RPE_HUMAN	4	4	0.285	228	24928	5.6
sp|Q8IZ83|A16A1_HUMAN	13	21	0.284	802	85127	6.8
sp|P11498|PYC_HUMAN	23	25	0.283	1178	129634	6.8
sp|Q9HCD5|NCOA5_HUMAN	11	12	0.283	579	65536	9.6
sp|Q13131|AAPK1_HUMAN	16	21	0.283	559	64009	8.1
sp|P30520|PURA2_HUMAN	16	19	0.283	456	50097	6.6
sp|Q8TC12|RDH11_HUMAN	10	11	0.283	318	35386	8.8
sp|P41236|IPP2_HUMAN	4	5	0.283	205	23015	4.7
sp|Q9BUR5|MIC26_HUMAN	4	5	0.283	198	22285	9.1
sp|Q9P2R3|ANFY1_HUMAN	26	31	0.282	1169	128399	6.1
sp|P49756|RBM25_HUMAN	26	31	0.282	843	100186	6.3
sp|Q9BQE5|APOL2_HUMAN	9	11	0.282	337	37092	6.7
sp|Q9ULZ3|ASC_HUMAN	5	8	0.282	195	21627	6.4
sp|Q9Y4E8|UBP15_HUMAN	20	22	0.281	981	112419	5.2
sp|Q76M96|CCD80_HUMAN	25	27	0.281	950	108174	9.7
sp|Q9UNT1|RBL2B_HUMAN	5	6	0.281	228	26101	4.9
sp|Q96IU4|ABHEB_HUMAN	4	5	0.281	210	22346	6.4
sp|Q9P0P0|RN181_HUMAN	3	3	0.281	153	17909	5
sp|P13987|CD59_HUMAN	9	21	0.281	128	14177	6.5
sp|P36551|HEM6_HUMAN	11	11	0.28	454	50152	8.3
sp|Q15008|PSMD6_HUMAN	14	21	0.28	389	45531	5.6
sp|P08397|HEM3_HUMAN	6	6	0.28	361	39330	7.2
sp|O15305|PMM2_HUMAN	7	8	0.28	246	28082	6.8
sp|Q9NWM8|FKB14_HUMAN	8	9	0.28	211	24172	6.1
sp|Q14393|GAS6_HUMAN	13	13	0.279	678	74925	5.7
sp|Q14738|2A5D_HUMAN	15	22	0.279	602	69992	8.1
sp|Q15758|AAAT_HUMAN	18	24	0.279	541	56598	5.5
sp|Q86Y82|STX12_HUMAN	6	10	0.279	276	31642	5.6
sp|Q9Y676|RT18B_HUMAN	5	7	0.279	258	29396	9.4
sp|P09497|CLCB_HUMAN	10	15	0.279	229	25190	4.6
sp|Q16774|KGUA_HUMAN	4	4	0.279	197	21726	6.5
sp|P62256|UBE2H_HUMAN	5	7	0.279	183	20655	4.7
sp|Q12888|TP53B_HUMAN	40	51	0.277	1972	213573	4.7
sp|Q8IYI6|EXOC8_HUMAN	15	20	0.277	725	81799	5.5
sp|Q8WXF1|PSPC1_HUMAN	13	18	0.277	523	58744	6.7
sp|Q8N6Y2|LRC17_HUMAN	9	10	0.277	441	51800	8.2
sp|Q9Y5K5|UCHL5_HUMAN	7	10	0.277	329	37607	5.3
sp|Q96DE0|NUD16_HUMAN	3	4	0.277	195	21273	6.9
sp|P62314|SMD1_HUMAN	2	3	0.277	119	13282	11.6
sp|Q9BY77|PDIP3_HUMAN	9	10	0.276	421	46089	10
sp|Q9UKD2|MRT4_HUMAN	4	5	0.276	239	27560	8.3
sp|Q96B97|SH3K1_HUMAN	14	19	0.275	665	73126	6.6
sp|P15502|ELN_HUMAN	7	7	0.275	786	68397	10.4
sp|O95747|OXSR1_HUMAN	10	12	0.275	527	58022	6.4
sp|P09417|DHPR_HUMAN	5	6	0.275	244	25789	7.4
sp|P49792|RBP2_HUMAN	73	90	0.274	3224	358201	6.2
sp|P35555|FBN1_HUMAN	61	79	0.274	2871	312297	4.9
sp|P12270|TPR_HUMAN	58	76	0.274	2363	267290	5
sp|Q86VS8|HOOK3_HUMAN	18	24	0.274	718	83126	5.2
sp|Q9NXV6|CARF_HUMAN	11	12	0.274	580	61125	9
sp|P22087|FBRL_HUMAN	11	12	0.274	321	33784	10.2
sp|Q13045|FLII_HUMAN	33	41	0.273	1269	144751	6.1
sp|P30876|RPB2_HUMAN	23	27	0.273	1174	133896	6.9
sp|Q9NZT2|OGFR_HUMAN	14	16	0.273	677	73325	4.8
sp|Q9NZ32|ARP10_HUMAN	11	11	0.273	417	46307	7.4
sp|P16333|NCK1_HUMAN	6	6	0.273	377	42864	6.5
sp|Q96HS1|PGAM5_HUMAN	6	8	0.273	289	32004	8.7
sp|Q8WXX5|DNJC9_HUMAN	5	6	0.273	260	29910	5.7
sp|O75937|DNJC8_HUMAN	7	10	0.273	253	29842	9.1
sp|Q9C005|DPY30_HUMAN	2	2	0.273	99	11250	4.9
sp|Q15042|RB3GP_HUMAN	21	22	0.272	981	110524	5.6
sp|Q05193|DYN1_HUMAN	21	24	0.272	864	97408	7.2
sp|Q13724|MOGS_HUMAN	16	18	0.272	837	91918	8.9
sp|Q9HCC0|MCCB_HUMAN	9	11	0.272	563	61333	7.7
sp|Q04828|AK1C1_HUMAN	8	9	0.272	323	36788	7.9
sp|Q9UKI2|BORG2_HUMAN	4	6	0.272	254	27678	5.8
sp|Q08623|HDHD1_HUMAN	4	4	0.272	228	25249	5.3
sp|O95295|SNAPN_HUMAN	5	6	0.272	136	14874	9.3
sp|O60841|IF2P_HUMAN	26	30	0.271	1220	138827	5.5
sp|O14893|GEMI2_HUMAN	3	3	0.271	280	31585	5.6
sp|Q96E11|RRFM_HUMAN	5	5	0.271	262	29277	9.8
sp|P05997|CO5A2_HUMAN	27	32	0.27	1499	144910	6.5
sp|O60313|OPA1_HUMAN	25	27	0.27	960	111630	7.9
sp|Q6P996|PDXD1_HUMAN	17	20	0.27	788	86707	5.4
sp|P51116|FXR2_HUMAN	12	14	0.27	673	74223	6.2
sp|Q13564|ULA1_HUMAN	10	12	0.27	534	60246	5.4
sp|Q3LXA3|TKFC_HUMAN	14	17	0.27	575	58947	7.5
sp|Q8ND56|LS14A_HUMAN	4	6	0.27	463	50530	9.5
sp|Q8WVY7|UBCP1_HUMAN	6	6	0.27	318	36805	6.5
sp|P55268|LAMB2_HUMAN	39	45	0.269	1798	195980	6.5
sp|P23786|CPT2_HUMAN	14	17	0.269	658	73777	8.2
sp|Q9UHD9|UBQL2_HUMAN	10	12	0.269	624	65696	5.2
sp|P19525|E2AK2_HUMAN	16	20	0.269	551	62094	8.4
sp|P53041|PPP5_HUMAN	14	18	0.269	499	56879	6.3
sp|P10619|PPGB_HUMAN	16	19	0.269	480	54466	6.6
sp|O60218|AK1BA_HUMAN	5	6	0.269	316	36020	7.8
sp|Q04323|UBXN1_HUMAN	5	5	0.269	297	33325	5.3
sp|Q96BM9|ARL8A_HUMAN	6	6	0.269	186	21416	7.8
sp|Q9Y3C4|TPRKB_HUMAN	2	3	0.269	175	19661	6.8
sp|Q99576|T22D3_HUMAN	2	2	0.269	134	14810	4.5
sp|Q9NYF8|BCLF1_HUMAN	25	33	0.268	920	106122	10
sp|Q96RF0|SNX18_HUMAN	13	16	0.268	628	68895	5.7
sp|P35914|HMGCL_HUMAN	9	10	0.268	325	34360	8.5
sp|P35270|SPRE_HUMAN	5	6	0.268	261	28048	8
sp|Q9Y605|MOFA1_HUMAN	2	2	0.268	127	14650	4.7
sp|Q8WUM0|NU133_HUMAN	19	19	0.267	1156	128979	5.1
sp|Q15067|ACOX1_HUMAN	12	15	0.267	660	74424	8.2
sp|Q9BZE1|RM37_HUMAN	11	11	0.267	423	48118	8.6
sp|P22830|HEMH_HUMAN	10	10	0.267	423	47862	8.7
sp|Q9P121|NTRI_HUMAN	8	8	0.267	344	37971	7.8
sp|Q9UMX5|NENF_HUMAN	4	5	0.267	172	18856	5.7
sp|Q9Y2W1|TR150_HUMAN	27	35	0.266	955	108666	10.2
sp|Q9UG63|ABCF2_HUMAN	15	15	0.266	623	71290	7.4
sp|Q9Y2G5|OFUT2_HUMAN	9	11	0.266	429	49976	6.6
sp|P01033|TIMP1_HUMAN	4	5	0.266	207	23171	8.1
sp|Q9NV31|IMP3_HUMAN	3	3	0.266	184	21850	9.5
sp|Q8WUH1|CHUR_HUMAN	4	6	0.266	139	16111	5.5
sp|Q86X55|CARM1_HUMAN	12	14	0.265	608	65854	6.7
sp|Q96A33|CCD47_HUMAN	18	22	0.265	483	55874	4.9
sp|Q14141|SEPT6_HUMAN	11	13	0.265	434	49717	6.7
sp|P51580|TPMT_HUMAN	6	8	0.265	245	28180	6.2
sp|Q07157|ZO1_HUMAN	31	37	0.264	1748	195457	6.7
sp|Q9UKV3|ACINU_HUMAN	30	43	0.264	1341	151861	6.4
sp|P05106|ITB3_HUMAN	18	25	0.264	788	87058	5.2
sp|Q969G5|CAVN3_HUMAN	9	20	0.264	261	27701	6.4
sp|O95479|G6PE_HUMAN	18	22	0.263	791	88893	7.3
sp|Q15437|SC23B_HUMAN	17	20	0.263	767	86479	6.9
sp|O14964|HGS_HUMAN	23	30	0.263	777	86192	6.2
sp|Q9NRR5|UBQL4_HUMAN	11	12	0.263	601	63853	5.2
sp|Q96C23|GALM_HUMAN	6	7	0.263	342	37766	6.7
sp|Q9NWU2|GID8_HUMAN	5	6	0.263	228	26749	5
sp|Q99595|TI17A_HUMAN	2	2	0.263	171	18024	7.9
sp|P52758|RIDA_HUMAN	2	2	0.263	137	14494	8.7
sp|Q14444|CAPR1_HUMAN	18	34	0.262	709	78366	5.2
sp|Q9BZE9|ASPC1_HUMAN	7	8	0.262	553	60183	6.6
sp|P35637|FUS_HUMAN	19	27	0.262	526	53426	9.4
sp|Q96IZ0|PAWR_HUMAN	5	9	0.262	340	36568	5.4
sp|Q13630|FCL_HUMAN	12	16	0.262	321	35893	6.6
sp|P09496|CLCA_HUMAN	12	18	0.262	248	27077	4.5
sp|P02794|FRIH_HUMAN	3	4	0.262	183	21226	5.6
sp|Q9NX08|COMD8_HUMAN	4	4	0.262	183	21090	5.4
sp|P21246|PTN_HUMAN	3	3	0.262	168	18942	9.6
sp|Q8NFP7|NUD10_HUMAN	4	4	0.262	164	18500	5.7
sp|Q96G61|NUD11_HUMAN	4	4	0.262	164	18559	6
sp|Q6P1L8|RM14_HUMAN	3	4	0.262	145	15948	10.2
sp|P30837|AL1B1_HUMAN	14	14	0.261	517	57206	6.8
sp|P37268|FDFT_HUMAN	9	11	0.261	417	48115	6.5
sp|Q6XE24|RBMS3_HUMAN	6	8	0.261	437	47840	8
sp|P21810|PGS1_HUMAN	8	8	0.261	368	41654	7.5
sp|P55210|CASP7_HUMAN	7	12	0.261	303	34277	6.1
sp|P39687|AN32A_HUMAN	10	17	0.261	249	28585	4.1
sp|Q9Y221|NIP7_HUMAN	2	2	0.261	180	20463	8.5
sp|P78537|BL1S1_HUMAN	2	2	0.261	153	17263	9.3
sp|Q96KG9|SCYL1_HUMAN	18	23	0.26	808	89631	6.3
sp|Q9NUQ6|SPS2L_HUMAN	16	19	0.26	558	61729	9.6
sp|O14979|HNRDL_HUMAN	11	24	0.26	420	46437	9.6
sp|P04439|HLAA_HUMAN	12	20	0.26	365	40841	6
sp|Q9H9H4|VP37B_HUMAN	5	7	0.26	285	31307	7.3
sp|A2VDF0|FUCM_HUMAN	3	4	0.26	154	16765	5.6
sp|P49790|NU153_HUMAN	24	27	0.259	1475	153938	8.7
sp|P29353|SHC1_HUMAN	8	8	0.259	583	62822	6.4
sp|P05362|ICAM1_HUMAN	14	16	0.259	532	57825	8
sp|Q53FA7|QORX_HUMAN	8	11	0.259	332	35536	7.2
sp|Q6PGP7|TTC37_HUMAN	26	30	0.258	1564	175485	7.5
sp|Q08379|GOGA2_HUMAN	21	24	0.258	1002	113086	5
sp|Q6UN15|FIP1_HUMAN	12	13	0.258	594	66526	5.6
sp|Q9NR56|MBNL1_HUMAN	8	11	0.258	388	41817	8.9
sp|Q8NBU5|ATAD1_HUMAN	7	7	0.258	361	40744	6.9
sp|P14678|RSMB_HUMAN	8	12	0.258	240	24610	11.2
sp|P63162|RSMN_HUMAN	8	12	0.258	240	24614	11.2
sp|P61927|RL37_HUMAN	3	5	0.258	97	11078	11.7
sp|Q9Y6C2|EMIL1_HUMAN	26	33	0.257	1016	106695	5.2
sp|Q14938|NFIX_HUMAN	8	10	0.257	502	55098	8.7
sp|Q9NP79|VTA1_HUMAN	7	10	0.257	307	33879	6.3
sp|Q9BV57|MTND_HUMAN	4	5	0.257	179	21498	5.7
sp|Q9BZQ8|NIBA1_HUMAN	20	23	0.256	928	103135	4.8
sp|Q96RP9|EFGM_HUMAN	12	14	0.256	751	83472	7
sp|P33121|ACSL1_HUMAN	11	11	0.256	698	77943	7.1
sp|O14744|ANM5_HUMAN	13	18	0.256	637	72684	6.3
sp|Q15642|CIP4_HUMAN	11	14	0.256	601	68352	5.7
sp|P22694|KAPCB_HUMAN	10	13	0.256	351	40623	8.8
sp|Q6UXN9|WDR82_HUMAN	5	6	0.256	313	35079	7.7
sp|P29317|EPHA2_HUMAN	23	26	0.255	976	108266	6.2
sp|Q9H5N1|RABE2_HUMAN	10	13	0.255	569	63543	4.8
sp|Q9NVG8|TBC13_HUMAN	7	9	0.255	400	46554	5.2
sp|Q92820|GGH_HUMAN	9	12	0.255	318	35964	7.1
sp|Q15126|PMVK_HUMAN	4	4	0.255	192	21995	5.7
sp|Q7RTV0|PHF5A_HUMAN	4	5	0.255	110	12405	8.4
sp|Q8N766|EMC1_HUMAN	19	20	0.254	993	111759	7.7
sp|O94776|MTA2_HUMAN	15	17	0.254	668	75023	9.7
sp|Q6EMK4|VASN_HUMAN	12	13	0.254	673	71713	7.4
sp|Q02252|MMSA_HUMAN	11	14	0.254	535	57840	8.5
sp|Q9NY27|PP4R2_HUMAN	7	8	0.254	417	46898	4.5
sp|Q99685|MGLL_HUMAN	8	8	0.254	303	33261	7
sp|Q5RKV6|EXOS6_HUMAN	4	4	0.254	272	28235	6.3
sp|Q13232|NDK3_HUMAN	3	3	0.254	169	19015	7.8
sp|Q9NS69|TOM22_HUMAN	5	6	0.254	142	15522	4.3
sp|Q5VYK3|ECM29_HUMAN	42	47	0.253	1845	204289	7.1
sp|P78357|CNTP1_HUMAN	35	45	0.253	1384	156266	7.1
sp|A0FGR8|ESYT2_HUMAN	19	25	0.253	921	102357	9.3
[truncated: 2,992 more rows]

## Sheet: Total ID proteins
Table S1. List of total identified proteins from TMT experiment
Locus	Sequence Count	Spectrum Count	Sequence Coverage	Length	MolWt	pI	Descriptive Name
sp|P04632|CPNS1_HUMAN	41	83	0.955	268	28316	5.2	Calpain small subunit 1 OS=Homo sapiens OX=9606 GN=CAPNS1 PE=1 SV=1
sp|Q99439|CNN2_HUMAN	51	116	0.951	309	33697	7.3	Calponin-2 OS=Homo sapiens OX=9606 GN=CNN2 PE=1 SV=4
sp|P05387|RLA2_HUMAN	16	34	0.948	115	11665	4.5	60S acidic ribosomal protein P2 OS=Homo sapiens OX=9606 GN=RPLP2 PE=1 SV=1
sp|P09936|UCHL1_HUMAN	35	119	0.946	223	24824	5.5	Ubiquitin carboxyl-terminal hydrolase isozyme L1 OS=Homo sapiens OX=9606 GN=UCHL1 PE=1 SV=2
sp|P04075|ALDOA_HUMAN	64	225	0.94	364	39420	8.1	Fructose-bisphosphate aldolase A OS=Homo sapiens OX=9606 GN=ALDOA PE=1 SV=2
sp|P04406|G3P_HUMAN	106	810	0.937	335	36053	8.5	Glyceraldehyde-3-phosphate dehydrogenase OS=Homo sapiens OX=9606 GN=GAPDH PE=1 SV=3
sp|P37802|TAGL2_HUMAN	53	131	0.935	199	22391	8.2	Transgelin-2 OS=Homo sapiens OX=9606 GN=TAGLN2 PE=1 SV=3
sp|Q14019|COTL1_HUMAN	27	47	0.93	142	15945	5.7	Coactosin-like protein OS=Homo sapiens OX=9606 GN=COTL1 PE=1 SV=3
sp|P63244|RACK1_HUMAN	40	100	0.927	317	35077	7.7	Receptor of activated protein C kinase 1 OS=Homo sapiens OX=9606 GN=RACK1 PE=1 SV=3
sp|Q01995|TAGL_HUMAN	61	156	0.925	201	22611	8.8	Transgelin OS=Homo sapiens OX=9606 GN=TAGLN PE=1 SV=4
sp|P31949|S10AB_HUMAN	16	86	0.924	105	11740	7.2	Protein S100-A11 OS=Homo sapiens OX=9606 GN=S100A11 PE=1 SV=2
sp|P09211|GSTP1_HUMAN	33	103	0.919	210	23356	5.6	Glutathione S-transferase P OS=Homo sapiens OX=9606 GN=GSTP1 PE=1 SV=2
sp|P08670|VIME_HUMAN	150	1077	0.914	466	53652	5.1	Vimentin OS=Homo sapiens OX=9606 GN=VIM PE=1 SV=4
sp|P19623|SPEE_HUMAN	25	31	0.904	302	33825	5.5	Spermidine synthase OS=Homo sapiens OX=9606 GN=SRM PE=1 SV=1
sp|Q9NRV9|HEBP1_HUMAN	17	22	0.899	189	21097	5.8	Heme-binding protein 1 OS=Homo sapiens OX=9606 GN=HEBP1 PE=1 SV=1
sp|P08758|ANXA5_HUMAN	64	241	0.897	320	35937	5	Annexin A5 OS=Homo sapiens OX=9606 GN=ANXA5 PE=1 SV=2
sp|P62937|PPIA_HUMAN	32	114	0.897	165	18012	7.8	Peptidyl-prolyl cis-trans isomerase A OS=Homo sapiens OX=9606 GN=PPIA PE=1 SV=2
sp|P10599|THIO_HUMAN	19	45	0.895	105	11737	4.9	Thioredoxin OS=Homo sapiens OX=9606 GN=TXN PE=1 SV=3
sp|P07355|ANXA2_HUMAN	76	260	0.894	339	38604	7.8	Annexin A2 OS=Homo sapiens OX=9606 GN=ANXA2 PE=1 SV=2
sp|P35232|PHB_HUMAN	32	53	0.893	272	29804	5.8	Prohibitin OS=Homo sapiens OX=9606 GN=PHB PE=1 SV=1
sp|P60981|DEST_HUMAN	27	52	0.891	165	18506	7.9	Destrin OS=Homo sapiens OX=9606 GN=DSTN PE=1 SV=3
sp|O60701|UGDH_HUMAN	61	102	0.887	494	55024	7.1	UDP-glucose 6-dehydrogenase OS=Homo sapiens OX=9606 GN=UGDH PE=1 SV=1
sp|P61604|CH10_HUMAN	16	25	0.882	102	10932	8.9	10 kDa heat shock protein, mitochondrial OS=Homo sapiens OX=9606 GN=HSPE1 PE=1 SV=2
sp|P80723|BASP1_HUMAN	27	50	0.881	227	22693	4.6	Brain acid soluble protein 1 OS=Homo sapiens OX=9606 GN=BASP1 PE=1 SV=2
sp|P31150|GDIA_HUMAN	45	69	0.879	447	50583	5.1	Rab GDP dissociation inhibitor alpha OS=Homo sapiens OX=9606 GN=GDI1 PE=1 SV=2
sp|P21333|FLNA_HUMAN	374	1163	0.876	2647	280737	6.1	Filamin-A OS=Homo sapiens OX=9606 GN=FLNA PE=1 SV=4
sp|P04792|HSPB1_HUMAN	31	82	0.868	205	22783	6.4	Heat shock protein beta-1 OS=Homo sapiens OX=9606 GN=HSPB1 PE=1 SV=2
sp|Q16658|FSCN1_HUMAN	71	165	0.866	493	54530	7.2	Fascin OS=Homo sapiens OX=9606 GN=FSCN1 PE=1 SV=3
sp|Q14192|FHL2_HUMAN	36	57	0.864	279	32193	7.5	Four and a half LIM domains protein 2 OS=Homo sapiens OX=9606 GN=FHL2 PE=1 SV=3
sp|Q15366|PCBP2_HUMAN	30	72	0.863	365	38580	6.8	Poly(rC)-binding protein 2 OS=Homo sapiens OX=9606 GN=PCBP2 PE=1 SV=1
sp|P02452|CO1A1_HUMAN	189	378	0.862	1464	138942	5.8	Collagen alpha-1(I) chain OS=Homo sapiens OX=9606 GN=COL1A1 PE=1 SV=5
sp|P21796|VDAC1_HUMAN	39	86	0.862	283	30773	8.5	Voltage-dependent anion-selective channel protein 1 OS=Homo sapiens OX=9606 GN=VDAC1 PE=1 SV=2
sp|P15531|NDKA_HUMAN	16	42	0.862	152	17149	6.2	Nucleoside diphosphate kinase A OS=Homo sapiens OX=9606 GN=NME1 PE=1 SV=1
sp|P08133|ANXA6_HUMAN	98	201	0.86	673	75873	5.6	Annexin A6 OS=Homo sapiens OX=9606 GN=ANXA6 PE=1 SV=3
sp|Q7Z4G1|COMD6_HUMAN	8	9	0.859	85	9638	6	COMM domain-containing protein 6 OS=Homo sapiens OX=9606 GN=COMMD6 PE=1 SV=1
sp|P12814|ACTN1_HUMAN	147	341	0.858	892	103058	5.4	Alpha-actinin-1 OS=Homo sapiens OX=9606 GN=ACTN1 PE=1 SV=2
sp|O75083|WDR1_HUMAN	66	117	0.855	606	66194	6.7	WD repeat-containing protein 1 OS=Homo sapiens OX=9606 GN=WDR1 PE=1 SV=4
sp|Q16555|DPYL2_HUMAN	54	132	0.855	572	62294	6.4	Dihydropyrimidinase-related protein 2 OS=Homo sapiens OX=9606 GN=DPYSL2 PE=1 SV=1
sp|O00299|CLIC1_HUMAN	34	92	0.855	241	26923	5.2	Chloride intracellular channel protein 1 OS=Homo sapiens OX=9606 GN=CLIC1 PE=1 SV=4
sp|P68363|TBA1B_HUMAN	69	461	0.851	451	50152	5.1	Tubulin alpha-1B chain OS=Homo sapiens OX=9606 GN=TUBA1B PE=1 SV=1
sp|Q71U36|TBA1A_HUMAN	70	461	0.851	451	50136	5.1	Tubulin alpha-1A chain OS=Homo sapiens OX=9606 GN=TUBA1A PE=1 SV=1
sp|Q9BQE3|TBA1C_HUMAN	66	263	0.851	449	49895	5.1	Tubulin alpha-1C chain OS=Homo sapiens OX=9606 GN=TUBA1C PE=1 SV=1
sp|P00558|PGK1_HUMAN	65	150	0.851	417	44615	8.1	Phosphoglycerate kinase 1 OS=Homo sapiens OX=9606 GN=PGK1 PE=1 SV=3
sp|P84085|ARF5_HUMAN	22	40	0.85	180	20530	6.8	ADP-ribosylation factor 5 OS=Homo sapiens OX=9606 GN=ARF5 PE=1 SV=2
sp|P23528|COF1_HUMAN	36	75	0.849	166	18502	8.1	Cofilin-1 OS=Homo sapiens OX=9606 GN=CFL1 PE=1 SV=3
sp|Q15370|ELOB_HUMAN	13	17	0.847	118	13133	4.9	Elongin-B OS=Homo sapiens OX=9606 GN=ELOB PE=1 SV=1
sp|P84077|ARF1_HUMAN	28	57	0.845	181	20697	6.8	ADP-ribosylation factor 1 OS=Homo sapiens OX=9606 GN=ARF1 PE=1 SV=2
sp|P61204|ARF3_HUMAN	28	54	0.845	181	20601	7.4	ADP-ribosylation factor 3 OS=Homo sapiens OX=9606 GN=ARF3 PE=1 SV=2
sp|P78371|TCPB_HUMAN	71	145	0.843	535	57488	6.4	T-complex protein 1 subunit beta OS=Homo sapiens OX=9606 GN=CCT2 PE=1 SV=4
sp|Q07065|CKAP4_HUMAN	91	216	0.842	602	66023	5.9	Cytoskeleton-associated protein 4 OS=Homo sapiens OX=9606 GN=CKAP4 PE=1 SV=2
sp|P22392|NDKB_HUMAN	23	61	0.842	152	17298	8.4	Nucleoside diphosphate kinase B OS=Homo sapiens OX=9606 GN=NME2 PE=1 SV=1
sp|P61088|UBE2N_HUMAN	18	29	0.842	152	17138	6.6	Ubiquitin-conjugating enzyme E2 N OS=Homo sapiens OX=9606 GN=UBE2N PE=1 SV=1
sp|Q15365|PCBP1_HUMAN	36	88	0.84	356	37498	7.1	Poly(rC)-binding protein 1 OS=Homo sapiens OX=9606 GN=PCBP1 PE=1 SV=2
sp|Q15691|MARE1_HUMAN	24	41	0.84	268	29999	5.1	Microtubule-associated protein RP/EB family member 1 OS=Homo sapiens OX=9606 GN=MAPRE1 PE=1 SV=3
sp|P07741|APT_HUMAN	20	33	0.839	180	19608	6	Adenine phosphoribosyltransferase OS=Homo sapiens OX=9606 GN=APRT PE=1 SV=2
sp|P00338|LDHA_HUMAN	43	103	0.837	332	36689	8.3	L-lactate dehydrogenase A chain OS=Homo sapiens OX=9606 GN=LDHA PE=1 SV=2
sp|P36405|ARL3_HUMAN	11	15	0.835	182	20456	7.2	ADP-ribosylation factor-like protein 3 OS=Homo sapiens OX=9606 GN=ARL3 PE=1 SV=2
sp|P06733|ENOA_HUMAN	92	525	0.834	434	47169	7.4	Alpha-enolase OS=Homo sapiens OX=9606 GN=ENO1 PE=1 SV=2
sp|P08123|CO1A2_HUMAN	120	270	0.833	1366	129314	9	Collagen alpha-2(I) chain OS=Homo sapiens OX=9606 GN=COL1A2 PE=1 SV=7
sp|Q9BUF5|TBB6_HUMAN	60	244	0.832	446	49857	4.9	Tubulin beta-6 chain OS=Homo sapiens OX=9606 GN=TUBB6 PE=1 SV=1
sp|P61224|RAP1B_HUMAN	27	59	0.832	184	20825	5.8	Ras-related protein Rap-1b OS=Homo sapiens OX=9606 GN=RAP1B PE=1 SV=1
sp|P49006|MRP_HUMAN	18	36	0.831	195	19529	4.7	MARCKS-related protein OS=Homo sapiens OX=9606 GN=MARCKSL1 PE=1 SV=2
sp|P10768|ESTD_HUMAN	28	42	0.83	282	31463	7	S-formylglutathione hydrolase OS=Homo sapiens OX=9606 GN=ESD PE=1 SV=2
sp|Q9Y617|SERC_HUMAN	53	102	0.827	370	40423	7.7	Phosphoserine aminotransferase OS=Homo sapiens OX=9606 GN=PSAT1 PE=1 SV=2
sp|P13489|RINI_HUMAN	47	84	0.826	461	49974	4.8	Ribonuclease inhibitor OS=Homo sapiens OX=9606 GN=RNH1 PE=1 SV=2
sp|P47813|IF1AX_HUMAN	13	21	0.826	144	16460	5.2	Eukaryotic translation initiation factor 1A, X-chromosomal OS=Homo sapiens OX=9606 GN=EIF1AX PE=1 SV=2
sp|Q9BVA1|TBB2B_HUMAN	82	376	0.825	445	49953	4.9	Tubulin beta-2B chain OS=Homo sapiens OX=9606 GN=TUBB2B PE=1 SV=1
sp|Q13885|TBB2A_HUMAN	83	292	0.825	445	49907	4.9	Tubulin beta-2A chain OS=Homo sapiens OX=9606 GN=TUBB2A PE=1 SV=1
sp|P40926|MDHM_HUMAN	50	95	0.825	338	35503	8.7	Malate dehydrogenase, mitochondrial OS=Homo sapiens OX=9606 GN=MDH2 PE=1 SV=3
sp|Q9P2E9|RRBP1_HUMAN	200	434	0.824	1410	152456	8.6	Ribosome-binding protein 1 OS=Homo sapiens OX=9606 GN=RRBP1 PE=1 SV=5
sp|P11766|ADHX_HUMAN	33	47	0.824	374	39724	7.5	Alcohol dehydrogenase class-3 OS=Homo sapiens OX=9606 GN=ADH5 PE=1 SV=4
sp|Q9Y2Q5|LTOR2_HUMAN	9	14	0.824	125	13507	5.4	Ragulator complex protein LAMTOR2 OS=Homo sapiens OX=9606 GN=LAMTOR2 PE=1 SV=1
sp|P67936|TPM4_HUMAN	60	158	0.823	248	28522	4.7	Tropomyosin alpha-4 chain OS=Homo sapiens OX=9606 GN=TPM4 PE=1 SV=3
sp|P09382|LEG1_HUMAN	28	104	0.822	135	14716	5.5	Galectin-1 OS=Homo sapiens OX=9606 GN=LGALS1 PE=1 SV=2
sp|P26038|MOES_HUMAN	123	299	0.821	577	67820	6.4	Moesin OS=Homo sapiens OX=9606 GN=MSN PE=1 SV=3
sp|O60493|SNX3_HUMAN	16	19	0.821	162	18762	8.7	Sorting nexin-3 OS=Homo sapiens OX=9606 GN=SNX3 PE=1 SV=3
sp|P55072|TERA_HUMAN	127	250	0.82	806	89322	5.3	Transitional endoplasmic reticulum ATPase OS=Homo sapiens OX=9606 GN=VCP PE=1 SV=4
sp|O75947|ATP5H_HUMAN	18	27	0.82	161	18491	5.3	ATP synthase subunit d, mitochondrial OS=Homo sapiens OX=9606 GN=ATP5PD PE=1 SV=3
sp|O75531|BAF_HUMAN	11	15	0.82	89	10059	6.1	Barrier-to-autointegration factor OS=Homo sapiens OX=9606 GN=BANF1 PE=1 SV=1
sp|P07237|PDIA1_HUMAN	80	178	0.819	508	57116	4.9	Protein disulfide-isomerase OS=Homo sapiens OX=9606 GN=P4HB PE=1 SV=3
sp|P50395|GDIB_HUMAN	58	95	0.816	445	50663	6.5	Rab GDP dissociation inhibitor beta OS=Homo sapiens OX=9606 GN=GDI2 PE=1 SV=2
sp|P14618|KPYM_HUMAN	115	356	0.814	531	57937	7.8	Pyruvate kinase PKM OS=Homo sapiens OX=9606 GN=PKM PE=1 SV=4
sp|O15144|ARPC2_HUMAN	24	47	0.813	300	34333	7.3	Actin-related protein 2/3 complex subunit 2 OS=Homo sapiens OX=9606 GN=ARPC2 PE=1 SV=1
sp|Q14315|FLNC_HUMAN	290	630	0.812	2725	291020	6	Filamin-C OS=Homo sapiens OX=9606 GN=FLNC PE=1 SV=3
sp|P68104|EF1A1_HUMAN	101	683	0.812	462	50141	9	Elongation factor 1-alpha 1 OS=Homo sapiens OX=9606 GN=EEF1A1 PE=1 SV=1
sp|P32969|RL9_HUMAN	27	54	0.812	192	21863	10	60S ribosomal protein L9 OS=Homo sapiens OX=9606 GN=RPL9 PE=1 SV=1
sp|P35754|GLRX1_HUMAN	8	9	0.811	106	11776	8.1	Glutaredoxin-1 OS=Homo sapiens OX=9606 GN=GLRX PE=1 SV=2
sp|O60664|PLIN3_HUMAN	48	83	0.809	434	47075	5.4	Perilipin-3 OS=Homo sapiens OX=9606 GN=PLIN3 PE=1 SV=3
sp|Q9Y490|TLN1_HUMAN	308	675	0.808	2541	269765	6.1	Talin-1 OS=Homo sapiens OX=9606 GN=TLN1 PE=1 SV=3
sp|P63104|1433Z_HUMAN	49	159	0.808	245	27745	4.8	14-3-3 protein zeta/delta OS=Homo sapiens OX=9606 GN=YWHAZ PE=1 SV=1
sp|Q99714|HCD2_HUMAN	23	37	0.808	261	26923	7.8	3-hydroxyacyl-CoA dehydrogenase type-2 OS=Homo sapiens OX=9606 GN=HSD17B10 PE=1 SV=3
sp|P62829|RL23_HUMAN	16	24	0.807	140	14865	10.5	60S ribosomal protein L23 OS=Homo sapiens OX=9606 GN=RPL23 PE=1 SV=1
sp|P18085|ARF4_HUMAN	24	48	0.806	180	20511	7.2	ADP-ribosylation factor 4 OS=Homo sapiens OX=9606 GN=ARF4 PE=1 SV=3
sp|O00151|PDLI1_HUMAN	35	58	0.805	329	36072	7	PDZ and LIM domain protein 1 OS=Homo sapiens OX=9606 GN=PDLIM1 PE=1 SV=4
sp|P29401|TKT_HUMAN	76	140	0.804	623	67878	7.7	Transketolase OS=Homo sapiens OX=9606 GN=TKT PE=1 SV=3
sp|Q06830|PRDX1_HUMAN	41	70	0.804	199	22110	8.1	Peroxiredoxin-1 OS=Homo sapiens OX=9606 GN=PRDX1 PE=1 SV=1
sp|P08134|RHOC_HUMAN	27	49	0.803	193	22006	6.6	Rho-related GTP-binding protein RhoC OS=Homo sapiens OX=9606 GN=RHOC PE=1 SV=1
sp|P10809|CH60_HUMAN	91	192	0.801	573	61055	5.9	60 kDa heat shock protein, mitochondrial OS=Homo sapiens OX=9606 GN=HSPD1 PE=1 SV=2
sp|O95336|6PGL_HUMAN	21	34	0.798	258	27547	6.1	6-phosphogluconolactonase OS=Homo sapiens OX=9606 GN=PGLS PE=1 SV=2
sp|P60174|TPIS_HUMAN	48	125	0.797	286	30791	5.9	Triosephosphate isomerase OS=Homo sapiens OX=9606 GN=TPI1 PE=1 SV=3
sp|P21281|VATB2_HUMAN	34	54	0.796	511	56501	5.8	V-type proton ATPase subunit B, brain isoform OS=Homo sapiens OX=9606 GN=ATP6V1B2 PE=1 SV=3
sp|Q13404|UB2V1_HUMAN	17	22	0.796	147	16495	8	Ubiquitin-conjugating enzyme E2 variant 1 OS=Homo sapiens OX=9606 GN=UBE2V1 PE=1 SV=2
sp|P62979|RS27A_HUMAN	27	74	0.795	156	17965	9.6	Ubiquitin-40S ribosomal protein S27a OS=Homo sapiens OX=9606 GN=RPS27A PE=1 SV=2
sp|P62834|RAP1A_HUMAN	23	47	0.793	184	20987	6.6	Ras-related protein Rap-1A OS=Homo sapiens OX=9606 GN=RAP1A PE=1 SV=1
sp|Q9H4M9|EHD1_HUMAN	51	76	0.792	534	60627	6.8	EH domain-containing protein 1 OS=Homo sapiens OX=9606 GN=EHD1 PE=1 SV=2
sp|P50454|SERPH_HUMAN	67	198	0.792	418	46441	8.7	Serpin H1 OS=Homo sapiens OX=9606 GN=SERPINH1 PE=1 SV=2
sp|P68036|UB2L3_HUMAN	15	25	0.792	154	17862	8.5	Ubiquitin-conjugating enzyme E2 L3 OS=Homo sapiens OX=9606 GN=UBE2L3 PE=1 SV=1
sp|P31939|PUR9_HUMAN	52	67	0.791	592	64616	6.7	Bifunctional purine biosynthesis protein PURH OS=Homo sapiens OX=9606 GN=ATIC PE=1 SV=3
sp|P23396|RS3_HUMAN	36	60	0.79	243	26688	9.7	40S ribosomal protein S3 OS=Homo sapiens OX=9606 GN=RPS3 PE=1 SV=2
sp|P00568|KAD1_HUMAN	22	39	0.789	194	21635	8.6	Adenylate kinase isoenzyme 1 OS=Homo sapiens OX=9606 GN=AK1 PE=1 SV=3
sp|P05204|HMGN2_HUMAN	13	26	0.789	90	9393	10	Non-histone chromosomal protein HMG-17 OS=Homo sapiens OX=9606 GN=HMGN2 PE=1 SV=3
sp|P61586|RHOA_HUMAN	25	42	0.788	193	21768	6.1	Transforming protein RhoA OS=Homo sapiens OX=9606 GN=RHOA PE=1 SV=1
sp|P62312|LSM6_HUMAN	7	9	0.788	80	9128	9.6	U6 snRNA-associated Sm-like protein LSm6 OS=Homo sapiens OX=9606 GN=LSM6 PE=1 SV=1
sp|P18669|PGAM1_HUMAN	40	88	0.787	254	28804	7.2	Phosphoglycerate mutase 1 OS=Homo sapiens OX=9606 GN=PGAM1 PE=1 SV=2
sp|O14579|COPE_HUMAN	26	39	0.786	308	34482	5.1	Coatomer subunit epsilon OS=Homo sapiens OX=9606 GN=COPE PE=1 SV=3
sp|P07737|PROF1_HUMAN	28	93	0.786	140	15054	8.3	Profilin-1 OS=Homo sapiens OX=9606 GN=PFN1 PE=1 SV=2
sp|Q7KZF4|SND1_HUMAN	96	159	0.785	910	101997	7.2	Staphylococcal nuclease domain-containing protein 1 OS=Homo sapiens OX=9606 GN=SND1 PE=1 SV=1
sp|Q14847|LASP1_HUMAN	32	68	0.785	261	29717	7	LIM and SH3 domain protein 1 OS=Homo sapiens OX=9606 GN=LASP1 PE=1 SV=2
sp|P18206|VINC_HUMAN	174	344	0.783	1134	123799	5.7	Vinculin OS=Homo sapiens OX=9606 GN=VCL PE=1 SV=4
sp|Q99832|TCPH_HUMAN	64	117	0.781	543	59367	7.6	T-complex protein 1 subunit eta OS=Homo sapiens OX=9606 GN=CCT7 PE=1 SV=2
sp|P60709|ACTB_HUMAN	121	1346	0.781	375	41737	5.5	Actin, cytoplasmic 1 OS=Homo sapiens OX=9606 GN=ACTB PE=1 SV=1
sp|P63261|ACTG_HUMAN	121	1346	0.781	375	41793	5.5	Actin, cytoplasmic 2 OS=Homo sapiens OX=9606 GN=ACTG1 PE=1 SV=1
sp|O15511|ARPC5_HUMAN	21	36	0.781	151	16320	5.7	Actin-related protein 2/3 complex subunit 5 OS=Homo sapiens OX=9606 GN=ARPC5 PE=1 SV=3
sp|Q9NP97|DLRB1_HUMAN	10	17	0.781	96	10922	7.2	Dynein light chain roadblock-type 1 OS=Homo sapiens OX=9606 GN=DYNLRB1 PE=1 SV=3
sp|P13639|EF2_HUMAN	113	311	0.78	858	95338	6.8	Elongation factor 2 OS=Homo sapiens OX=9606 GN=EEF2 PE=1 SV=4
sp|P62258|1433E_HUMAN	37	87	0.78	255	29174	4.7	14-3-3 protein epsilon OS=Homo sapiens OX=9606 GN=YWHAE PE=1 SV=1
sp|P23381|SYWC_HUMAN	44	66	0.779	471	53165	6.2	Tryptophan--tRNA ligase, cytoplasmic OS=Homo sapiens OX=9606 GN=WARS1 PE=1 SV=2
sp|P62873|GBB1_HUMAN	31	69	0.779	340	37377	6	Guanine nucleotide-binding protein G(I)/G(S)/G(T) subunit beta-1 OS=Homo sapiens OX=9606 GN=GNB1 PE=1 SV=3
sp|P62879|GBB2_HUMAN	31	55	0.779	340	37331	6	Guanine nucleotide-binding protein G(I)/G(S)/G(T) subunit beta-2 OS=Homo sapiens OX=9606 GN=GNB2 PE=1 SV=3
sp|P50991|TCPD_HUMAN	61	120	0.777	539	57924	7.8	T-complex protein 1 subunit delta OS=Homo sapiens OX=9606 GN=CCT4 PE=1 SV=4
sp|P16152|CBR1_HUMAN	32	45	0.776	277	30375	8.3	Carbonyl reductase [NADPH] 1 OS=Homo sapiens OX=9606 GN=CBR1 PE=1 SV=3
sp|P25786|PSA1_HUMAN	21	39	0.776	263	29556	6.6	Proteasome subunit alpha type-1 OS=Homo sapiens OX=9606 GN=PSMA1 PE=1 SV=1
sp|P14550|AK1A1_HUMAN	26	33	0.775	325	36573	6.8	Aldo-keto reductase family 1 member A1 OS=Homo sapiens OX=9606 GN=AKR1A1 PE=1 SV=3
sp|Q96C19|EFHD2_HUMAN	19	20	0.775	240	26697	5.2	EF-hand domain-containing protein D2 OS=Homo sapiens OX=9606 GN=EFHD2 PE=1 SV=1
sp|O75369|FLNB_HUMAN	207	289	0.774	2602	278162	5.7	Filamin-B OS=Homo sapiens OX=9606 GN=FLNB PE=1 SV=2
sp|P35579|MYH9_HUMAN	366	763	0.774	1960	226530	5.6	Myosin-9 OS=Homo sapiens OX=9606 GN=MYH9 PE=1 SV=4
sp|O43707|ACTN4_HUMAN	130	280	0.774	911	104854	5.4	Alpha-actinin-4 OS=Homo sapiens OX=9606 GN=ACTN4 PE=1 SV=2
sp|P34932|HSP74_HUMAN	88	121	0.774	840	94331	5.2	Heat shock 70 kDa protein 4 OS=Homo sapiens OX=9606 GN=HSPA4 PE=1 SV=4
sp|P61158|ARP3_HUMAN	42	77	0.773	418	47371	5.9	Actin-related protein 3 OS=Homo sapiens OX=9606 GN=ACTR3 PE=1 SV=3
sp|O75874|IDHC_HUMAN	57	89	0.773	414	46659	7	Isocitrate dehydrogenase [NADP] cytoplasmic OS=Homo sapiens OX=9606 GN=IDH1 PE=1 SV=2
sp|P38117|ETFB_HUMAN	22	33	0.773	255	27844	8.1	Electron transfer flavoprotein subunit beta OS=Homo sapiens OX=9606 GN=ETFB PE=1 SV=3
sp|O43399|TPD54_HUMAN	19	32	0.772	206	22238	5.4	Tumor protein D54 OS=Homo sapiens OX=9606 GN=TPD52L2 PE=1 SV=2
sp|Q99497|PARK7_HUMAN	23	45	0.772	189	19891	6.8	Parkinson disease protein 7 OS=Homo sapiens OX=9606 GN=PARK7 PE=1 SV=2
sp|Q14764|MVP_HUMAN	85	137	0.77	893	99327	5.5	Major vault protein OS=Homo sapiens OX=9606 GN=MVP PE=1 SV=4
sp|P04083|ANXA1_HUMAN	47	127	0.769	346	38714	7	Annexin A1 OS=Homo sapiens OX=9606 GN=ANXA1 PE=1 SV=2
sp|Q99623|PHB2_HUMAN	31	60	0.769	299	33296	9.8	Prohibitin-2 OS=Homo sapiens OX=9606 GN=PHB2 PE=1 SV=2
sp|P61981|1433G_HUMAN	32	91	0.769	247	28303	4.9	14-3-3 protein gamma OS=Homo sapiens OX=9606 GN=YWHAG PE=1 SV=2
sp|P07203|GPX1_HUMAN	10	14	0.768	203	21938	6.5	Glutathione peroxidase 1 OS=Homo sapiens OX=9606 GN=GPX1 PE=1 SV=4
sp|Q9NR12|PDLI7_HUMAN	38	72	0.766	457	49845	8.4	PDZ and LIM domain protein 7 OS=Homo sapiens OX=9606 GN=PDLIM7 PE=1 SV=1
sp|Q15417|CNN3_HUMAN	45	81	0.766	329	36414	6.1	Calponin-3 OS=Homo sapiens OX=9606 GN=CNN3 PE=1 SV=1
sp|Q96K17|BT3L4_HUMAN	9	10	0.766	158	17271	6.4	Transcription factor BTF3 homolog 4 OS=Homo sapiens OX=9606 GN=BTF3L4 PE=1 SV=1
sp|P02545|LMNA_HUMAN	114	268	0.765	664	74140	7	Prelamin-A/C OS=Homo sapiens OX=9606 GN=LMNA PE=1 SV=1
sp|P61225|RAP2B_HUMAN	12	12	0.765	183	20504	4.8	Ras-related protein Rap-2b OS=Homo sapiens OX=9606 GN=RAP2B PE=1 SV=1
sp|P0DP23|CALM1_HUMAN	21	89	0.765	149	16838	4.2	Calmodulin-1 OS=Homo sapiens OX=9606 GN=CALM1 PE=1 SV=1
sp|P0DP25|CALM3_HUMAN	21	89	0.765	149	16838	4.2	Calmodulin-3 OS=Homo sapiens OX=9606 GN=CALM3 PE=1 SV=1
sp|P0DP24|CALM2_HUMAN	21	89	0.765	149	16838	4.2	Calmodulin-2 OS=Homo sapiens OX=9606 GN=CALM2 PE=1 SV=1
sp|P62888|RL30_HUMAN	15	28	0.765	115	12784	9.6	60S ribosomal protein L30 OS=Homo sapiens OX=9606 GN=RPL30 PE=1 SV=2
sp|P52272|HNRPM_HUMAN	78	124	0.763	730	77516	8.7	Heterogeneous nuclear ribonucleoprotein M OS=Homo sapiens OX=9606 GN=HNRNPM PE=1 SV=3
sp|P54920|SNAA_HUMAN	23	26	0.763	295	33233	5.4	Alpha-soluble NSF attachment protein OS=Homo sapiens OX=9606 GN=NAPA PE=1 SV=3
sp|P61106|RAB14_HUMAN	24	29	0.763	215	23897	6.2	Ras-related protein Rab-14 OS=Homo sapiens OX=9606 GN=RAB14 PE=1 SV=4
sp|P12004|PCNA_HUMAN	24	34	0.762	261	28769	4.7	Proliferating cell nuclear antigen OS=Homo sapiens OX=9606 GN=PCNA PE=1 SV=1
sp|Q99622|C10_HUMAN	9	10	0.762	126	13178	5.1	Protein C10 OS=Homo sapiens OX=9606 GN=C12orf57 PE=1 SV=1
sp|P62333|PRS10_HUMAN	36	50	0.761	389	44173	7.5	26S proteasome regulatory subunit 10B OS=Homo sapiens OX=9606 GN=PSMC6 PE=1 SV=1
sp|Q15149|PLEC_HUMAN	510	867	0.759	4684	531796	6	Plectin OS=Homo sapiens OX=9606 GN=PLEC PE=1 SV=3
sp|P68032|ACTC_HUMAN	96	524	0.759	377	42019	5.4	Actin, alpha cardiac muscle 1 OS=Homo sapiens OX=9606 GN=ACTC1 PE=1 SV=1
sp|P62736|ACTA_HUMAN	91	498	0.759	377	42009	5.4	Actin, aortic smooth muscle OS=Homo sapiens OX=9606 GN=ACTA2 PE=1 SV=1
sp|Q6IBS0|TWF2_HUMAN	24	38	0.759	349	39548	6.9	Twinfilin-2 OS=Homo sapiens OX=9606 GN=TWF2 PE=1 SV=2
sp|P30041|PRDX6_HUMAN	42	79	0.759	224	25035	6.4	Peroxiredoxin-6 OS=Homo sapiens OX=9606 GN=PRDX6 PE=1 SV=3
sp|P23284|PPIB_HUMAN	38	91	0.759	216	23743	9.4	Peptidyl-prolyl cis-trans isomerase B OS=Homo sapiens OX=9606 GN=PPIB PE=1 SV=2
sp|P30101|PDIA3_HUMAN	81	198	0.758	505	56782	6.4	Protein disulfide-isomerase A3 OS=Homo sapiens OX=9606 GN=PDIA3 PE=1 SV=4
sp|P61247|RS3A_HUMAN	44	86	0.758	264	29945	9.7	40S ribosomal protein S3a OS=Homo sapiens OX=9606 GN=RPS3A PE=1 SV=2
sp|Q9NR31|SAR1A_HUMAN	25	40	0.758	198	22367	6.7	GTP-binding protein SAR1a OS=Homo sapiens OX=9606 GN=SAR1A PE=1 SV=1
sp|P48059|LIMS1_HUMAN	23	34	0.757	325	37251	8	LIM and senescent cell antigen-like-containing domain protein 1 OS=Homo sapiens OX=9606 GN=LIMS1 PE=1 SV=4
sp|P31946|1433B_HUMAN	33	83	0.756	246	28082	4.8	14-3-3 protein beta/alpha OS=Homo sapiens OX=9606 GN=YWHAB PE=1 SV=3
sp|P60900|PSA6_HUMAN	26	50	0.756	246	27399	6.7	Proteasome subunit alpha type-6 OS=Homo sapiens OX=9606 GN=PSMA6 PE=1 SV=1
sp|P14854|CX6B1_HUMAN	7	12	0.756	86	10192	7	Cytochrome c oxidase subunit 6B1 OS=Homo sapiens OX=9606 GN=COX6B1 PE=1 SV=2
sp|Q09666|AHNK_HUMAN	484	700	0.755	5890	629114	6.1	Neuroblast differentiation-associated protein AHNAK OS=Homo sapiens OX=9606 GN=AHNAK PE=1 SV=2
sp|P07437|TBB5_HUMAN	84	447	0.755	444	49671	4.9	Tubulin beta chain OS=Homo sapiens OX=9606 GN=TUBB PE=1 SV=2
sp|P52907|CAZA1_HUMAN	22	36	0.755	286	32923	5.7	F-actin-capping protein subunit alpha-1 OS=Homo sapiens OX=9606 GN=CAPZA1 PE=1 SV=3
sp|Q9Y696|CLIC4_HUMAN	38	69	0.755	253	28772	5.6	Chloride intracellular channel protein 4 OS=Homo sapiens OX=9606 GN=CLIC4 PE=1 SV=4
sp|P60842|IF4A1_HUMAN	49	90	0.754	406	46154	5.5	Eukaryotic initiation factor 4A-I OS=Homo sapiens OX=9606 GN=EIF4A1 PE=1 SV=1
sp|P30086|PEBP1_HUMAN	15	25	0.754	187	21057	7.5	Phosphatidylethanolamine-binding protein 1 OS=Homo sapiens OX=9606 GN=PEBP1 PE=1 SV=3
sp|P68371|TBB4B_HUMAN	78	399	0.753	445	49831	4.9	Tubulin beta-4B chain OS=Homo sapiens OX=9606 GN=TUBB4B PE=1 SV=1
sp|P54577|SYYC_HUMAN	55	80	0.748	528	59144	7	Tyrosine--tRNA ligase, cytoplasmic OS=Homo sapiens OX=9606 GN=YARS1 PE=1 SV=4
sp|P62136|PP1A_HUMAN	29	51	0.748	330	37512	6.3	Serine/threonine-protein phosphatase PP1-alpha catalytic subunit OS=Homo sapiens OX=9606 GN=PPP1CA PE=1 SV=1
sp|O43396|TXNL1_HUMAN	19	27	0.747	289	32251	5	Thioredoxin-like protein 1 OS=Homo sapiens OX=9606 GN=TXNL1 PE=1 SV=3
sp|Q14195|DPYL3_HUMAN	48	83	0.746	570	61963	6.5	Dihydropyrimidinase-related protein 3 OS=Homo sapiens OX=9606 GN=DPYSL3 PE=1 SV=1
sp|Q9NQR4|NIT2_HUMAN	19	26	0.746	276	30608	7.2	Omega-amidase NIT2 OS=Homo sapiens OX=9606 GN=NIT2 PE=1 SV=1
sp|P21291|CSRP1_HUMAN	19	33	0.746	193	20567	8.6	Cysteine and glycine-rich protein 1 OS=Homo sapiens OX=9606 GN=CSRP1 PE=1 SV=3
sp|P62244|RS15A_HUMAN	16	27	0.746	130	14839	10.1	40S ribosomal protein S15a OS=Homo sapiens OX=9606 GN=RPS15A PE=1 SV=2
sp|Q99879|H2B1M_HUMAN	30	190	0.746	126	13989	10.3	Histone H2B type 1-M OS=Homo sapiens OX=9606 GN=H2BC14 PE=1 SV=3
sp|Q99880|H2B1L_HUMAN	30	189	0.746	126	13952	10.3	Histone H2B type 1-L OS=Homo sapiens OX=9606 GN=H2BC13 PE=1 SV=3
sp|P58876|H2B1D_HUMAN	30	194	0.746	126	13936	10.3	Histone H2B type 1-D OS=Homo sapiens OX=9606 GN=H2BC5 PE=1 SV=2
sp|Q99877|H2B1N_HUMAN	30	194	0.746	126	13922	10.3	Histone H2B type 1-N OS=Homo sapiens OX=9606 GN=H2BC15 PE=1 SV=3
sp|Q93079|H2B1H_HUMAN	30	194	0.746	126	13892	10.3	Histone H2B type 1-H OS=Homo sapiens OX=9606 GN=H2BC9 PE=1 SV=3
sp|Q5QNW6|H2B2F_HUMAN	30	194	0.746	126	13920	10.3	Histone H2B type 2-F OS=Homo sapiens OX=9606 GN=H2BC18 PE=1 SV=3
sp|P62807|H2B1C_HUMAN	30	194	0.746	126	13906	10.3	Histone H2B type 1-C/E/F/G/I OS=Homo sapiens OX=9606 GN=H2BC4 PE=1 SV=4
sp|P23527|H2B1O_HUMAN	28	182	0.746	126	13906	10.3	Histone H2B type 1-O OS=Homo sapiens OX=9606 GN=H2BC17 PE=1 SV=3
sp|Q16778|H2B2E_HUMAN	28	182	0.746	126	13920	10.3	Histone H2B type 2-E OS=Homo sapiens OX=9606 GN=H2BC21 PE=1 SV=3
sp|P33778|H2B1B_HUMAN	28	182	0.746	126	13950	10.3	Histone H2B type 1-B OS=Homo sapiens OX=9606 GN=H2BC3 PE=1 SV=2
sp|P06748|NPM_HUMAN	52	128	0.745	294	32575	4.8	Nucleophosmin OS=Homo sapiens OX=9606 GN=NPM1 PE=1 SV=2
sp|P13010|XRCC5_HUMAN	70	110	0.743	732	82705	5.8	X-ray repair cross-complementing protein 5 OS=Homo sapiens OX=9606 GN=XRCC5 PE=1 SV=3
sp|P26599|PTBP1_HUMAN	47	90	0.742	531	57221	9.2	Polypyrimidine tract-binding protein 1 OS=Homo sapiens OX=9606 GN=PTBP1 PE=1 SV=1
sp|P21964|COMT_HUMAN	29	42	0.742	271	30037	5.5	Catechol O-methyltransferase OS=Homo sapiens OX=9606 GN=COMT PE=1 SV=2
sp|P24666|PPAC_HUMAN	13	18	0.741	158	18042	6.8	Low molecular weight phosphotyrosine protein phosphatase OS=Homo sapiens OX=9606 GN=ACP1 PE=1 SV=3
sp|Q16718|NDUA5_HUMAN	9	15	0.741	116	13459	6	NADH dehydrogenase [ubiquinone] 1 alpha subcomplex subunit 5 OS=Homo sapiens OX=9606 GN=NDUFA5 PE=1 SV=3
sp|P52209|6PGD_HUMAN	52	89	0.739	483	53140	7.2	6-phosphogluconate dehydrogenase, decarboxylating OS=Homo sapiens OX=9606 GN=PGD PE=1 SV=3
sp|P52788|SPSY_HUMAN	30	44	0.738	366	41268	5	Spermine synthase OS=Homo sapiens OX=9606 GN=SMS PE=1 SV=2
sp|P11021|BIP_HUMAN	100	298	0.737	654	72333	5.2	Endoplasmic reticulum chaperone BiP OS=Homo sapiens OX=9606 GN=HSPA5 PE=1 SV=2
sp|P50990|TCPQ_HUMAN	58	102	0.737	548	59621	5.6	T-complex protein 1 subunit theta OS=Homo sapiens OX=9606 GN=CCT8 PE=1 SV=4
sp|P07951|TPM2_HUMAN	51	104	0.736	284	32851	4.7	Tropomyosin beta chain OS=Homo sapiens OX=9606 GN=TPM2 PE=1 SV=1
sp|P62826|RAN_HUMAN	26	45	0.736	216	24423	7.5	GTP-binding nuclear protein Ran OS=Homo sapiens OX=9606 GN=RAN PE=1 SV=3
sp|Q16527|CSRP2_HUMAN	18	30	0.736	193	20954	8.6	Cysteine and glycine-rich protein 2 OS=Homo sapiens OX=9606 GN=CSRP2 PE=1 SV=3
sp|P06576|ATPB_HUMAN	64	125	0.735	529	56560	5.4	ATP synthase subunit beta, mitochondrial OS=Homo sapiens OX=9606 GN=ATP5F1B PE=1 SV=3
sp|P48643|TCPE_HUMAN	57	93	0.734	541	59671	5.6	T-complex protein 1 subunit epsilon OS=Homo sapiens OX=9606 GN=CCT5 PE=1 SV=1
sp|P46777|RL5_HUMAN	40	67	0.734	297	34363	9.7	60S ribosomal protein L5 OS=Homo sapiens OX=9606 GN=RPL5 PE=1 SV=3
sp|P25705|ATPA_HUMAN	69	145	0.732	553	59751	9.1	ATP synthase subunit alpha, mitochondrial OS=Homo sapiens OX=9606 GN=ATP5F1A PE=1 SV=1
sp|P30084|ECHM_HUMAN	20	30	0.731	290	31387	8.1	Enoyl-CoA hydratase, mitochondrial OS=Homo sapiens OX=9606 GN=ECHS1 PE=1 SV=4
sp|P40939|ECHA_HUMAN	71	101	0.73	763	83000	9	Trifunctional enzyme subunit alpha, mitochondrial OS=Homo sapiens OX=9606 GN=HADHA PE=1 SV=2
sp|Q13347|EIF3I_HUMAN	20	31	0.729	325	36502	5.6	Eukaryotic translation initiation factor 3 subunit I OS=Homo sapiens OX=9606 GN=EIF3I PE=1 SV=1
sp|P17096|HMGA1_HUMAN	12	24	0.729	107	11676	10.3	High mobility group protein HMG-I/HMG-Y OS=Homo sapiens OX=9606 GN=HMGA1 PE=1 SV=3
sp|P27348|1433T_HUMAN	35	88	0.727	245	27764	4.8	14-3-3 protein theta OS=Homo sapiens OX=9606 GN=YWHAQ PE=1 SV=1
sp|Q15019|SEPT2_HUMAN	39	65	0.726	361	41487	6.6	Septin-2 OS=Homo sapiens OX=9606 GN=SEPTIN2 PE=1 SV=1
sp|P27695|APEX1_HUMAN	21	27	0.726	318	35554	8.1	DNA-(apurinic or apyrimidinic site) lyase OS=Homo sapiens OX=9606 GN=APEX1 PE=1 SV=2
sp|P51149|RAB7A_HUMAN	22	35	0.725	207	23490	6.7	Ras-related protein Rab-7a OS=Homo sapiens OX=9606 GN=RAB7A PE=1 SV=1
sp|Q9Y281|COF2_HUMAN	22	41	0.723	166	18737	7.9	Cofilin-2 OS=Homo sapiens OX=9606 GN=CFL2 PE=1 SV=1
sp|Q9UHD8|SEPT9_HUMAN	57	103	0.722	586	65402	9	Septin-9 OS=Homo sapiens OX=9606 GN=SEPTIN9 PE=1 SV=2
sp|P27797|CALR_HUMAN	67	265	0.722	417	48142	4.4	Calreticulin OS=Homo sapiens OX=9606 GN=CALR PE=1 SV=1
sp|P62701|RS4X_HUMAN	41	68	0.722	263	29598	10.2	40S ribosomal protein S4, X isoform OS=Homo sapiens OX=9606 GN=RPS4X PE=1 SV=2
sp|P51858|HDGF_HUMAN	16	26	0.721	240	26788	4.7	Hepatoma-derived growth factor OS=Homo sapiens OX=9606 GN=HDGF PE=1 SV=1
sp|P52565|GDIR1_HUMAN	21	48	0.721	204	23207	5.1	Rho GDP-dissociation inhibitor 1 OS=Homo sapiens OX=9606 GN=ARHGDIA PE=1 SV=3
sp|P13693|TCTP_HUMAN	16	28	0.721	172	19595	4.9	Translationally-controlled tumor protein OS=Homo sapiens OX=9606 GN=TPT1 PE=1 SV=1
sp|Q04917|1433F_HUMAN	28	56	0.72	246	28219	4.8	14-3-3 protein eta OS=Homo sapiens OX=9606 GN=YWHAH PE=1 SV=4
sp|P62316|SMD2_HUMAN	15	21	0.72	118	13527	9.9	Small nuclear ribonucleoprotein Sm D2 OS=Homo sapiens OX=9606 GN=SNRPD2 PE=1 SV=1
sp|Q14697|GANAB_HUMAN	71	120	0.718	944	106874	6.1	Neutral alpha-glucosidase AB OS=Homo sapiens OX=9606 GN=GANAB PE=1 SV=3
sp|P14866|HNRPL_HUMAN	54	96	0.718	589	64133	8.2	Heterogeneous nuclear ribonucleoprotein L OS=Homo sapiens OX=9606 GN=HNRNPL PE=1 SV=2
sp|O00231|PSD11_HUMAN	38	52	0.718	422	47464	6.5	26S proteasome non-ATPase regulatory subunit 11 OS=Homo sapiens OX=9606 GN=PSMD11 PE=1 SV=3
sp|Q13509|TBB3_HUMAN	64	200	0.716	450	50433	4.9	Tubulin beta-3 chain OS=Homo sapiens OX=9606 GN=TUBB3 PE=1 SV=2
sp|P62081|RS7_HUMAN	26	52	0.716	194	22127	10.1	40S ribosomal protein S7 OS=Homo sapiens OX=9606 GN=RPS7 PE=1 SV=1
sp|P48163|MAOX_HUMAN	39	60	0.715	572	64150	6.1	NADP-dependent malic enzyme OS=Homo sapiens OX=9606 GN=ME1 PE=1 SV=1
sp|Q9UGI8|TES_HUMAN	26	35	0.715	421	47996	7.7	Testin OS=Homo sapiens OX=9606 GN=TES PE=1 SV=1
sp|P14625|ENPL_HUMAN	115	364	0.714	803	92469	4.8	Endoplasmin OS=Homo sapiens OX=9606 GN=HSP90B1 PE=1 SV=1
sp|P51911|CNN1_HUMAN	28	42	0.714	297	33170	9.1	Calponin-1 OS=Homo sapiens OX=9606 GN=CNN1 PE=1 SV=2
sp|P07900|HS90A_HUMAN	105	416	0.713	732	84660	5	Heat shock protein HSP 90-alpha OS=Homo sapiens OX=9606 GN=HSP90AA1 PE=1 SV=5
sp|P68431|H31_HUMAN	24	95	0.713	136	15404	11.1	Histone H3.1 OS=Homo sapiens OX=9606 GN=H3C1 PE=1 SV=2
sp|Q71DI3|H32_HUMAN	23	53	0.713	136	15388	11.3	Histone H3.2 OS=Homo sapiens OX=9606 GN=H3C15 PE=1 SV=3
sp|Q96AC1|FERM2_HUMAN	62	92	0.712	680	77861	6.7	Fermitin family homolog 2 OS=Homo sapiens OX=9606 GN=FERMT2 PE=1 SV=1
sp|P17987|TCPA_HUMAN	54	98	0.712	556	60344	6.1	T-complex protein 1 subunit alpha OS=Homo sapiens OX=9606 GN=TCP1 PE=1 SV=1
sp|P62820|RAB1A_HUMAN	26	51	0.712	205	22678	6.2	Ras-related protein Rab-1A OS=Homo sapiens OX=9606 GN=RAB1A PE=1 SV=3
sp|Q04760|LGUL_HUMAN	18	26	0.712	184	20778	5.3	Lactoylglutathione lyase OS=Homo sapiens OX=9606 GN=GLO1 PE=1 SV=4
sp|P22626|ROA2_HUMAN	29	74	0.711	353	37430	8.9	Heterogeneous nuclear ribonucleoproteins A2/B1 OS=Homo sapiens OX=9606 GN=HNRNPA2B1 PE=1 SV=2
sp|Q01469|FABP5_HUMAN	12	17	0.711	135	15164	7	Fatty acid-binding protein 5 OS=Homo sapiens OX=9606 GN=FABP5 PE=1 SV=3
sp|P05386|RLA1_HUMAN	11	22	0.711	114	11514	4.3	60S acidic ribosomal protein P1 OS=Homo sapiens OX=9606 GN=RPLP1 PE=1 SV=1
sp|P17174|AATC_HUMAN	25	31	0.709	413	46248	7	Aspartate aminotransferase, cytoplasmic OS=Homo sapiens OX=9606 GN=GOT1 PE=1 SV=3
sp|P09429|HMGB1_HUMAN	31	47	0.707	215	24894	5.7	High mobility group protein B1 OS=Homo sapiens OX=9606 GN=HMGB1 PE=1 SV=3
sp|Q13561|DCTN2_HUMAN	34	50	0.706	401	44231	5.2	Dynactin subunit 2 OS=Homo sapiens OX=9606 GN=DCTN2 PE=1 SV=4
sp|P20290|BTF3_HUMAN	16	24	0.704	206	22168	9.4	Transcription factor BTF3 OS=Homo sapiens OX=9606 GN=BTF3 PE=1 SV=1
sp|P0DMV8|HS71A_HUMAN	63	113	0.702	641	70052	5.6	Heat shock 70 kDa protein 1A OS=Homo sapiens OX=9606 GN=HSPA1A PE=1 SV=1
sp|P0DMV9|HS71B_HUMAN	63	113	0.702	641	70052	5.6	Heat shock 70 kDa protein 1B OS=Homo sapiens OX=9606 GN=HSPA1B PE=1 SV=1
sp|P60660|MYL6_HUMAN	17	33	0.702	151	16930	4.7	Myosin light polypeptide 6 OS=Homo sapiens OX=9606 GN=MYL6 PE=1 SV=2
sp|P20700|LMNB1_HUMAN	54	91	0.701	586	66408	5.2	Lamin-B1 OS=Homo sapiens OX=9606 GN=LMNB1 PE=1 SV=2
sp|P25787|PSA2_HUMAN	22	39	0.701	234	25899	7.4	Proteasome subunit alpha type-2 OS=Homo sapiens OX=9606 GN=PSMA2 PE=1 SV=2
sp|P62070|RRAS2_HUMAN	18	24	0.701	204	23400	6	Ras-related protein R-Ras2 OS=Homo sapiens OX=9606 GN=RRAS2 PE=1 SV=1
sp|P61758|PFD3_HUMAN	17	24	0.701	197	22626	7.1	Prefoldin subunit 3 OS=Homo sapiens OX=9606 GN=VBP1 PE=1 SV=4
sp|Q9H0U4|RAB1B_HUMAN	23	45	0.701	201	22171	5.7	Ras-related protein Rab-1B OS=Homo sapiens OX=9606 GN=RAB1B PE=1 SV=1
sp|P48047|ATPO_HUMAN	19	34	0.7	213	23277	10	ATP synthase subunit O, mitochondrial OS=Homo sapiens OX=9606 GN=ATP5PO PE=1 SV=1
sp|P35606|COPB2_HUMAN	58	94	0.699	906	102487	5.3	Coatomer subunit beta' OS=Homo sapiens OX=9606 GN=COPB2 PE=1 SV=2
sp|Q9Y3I0|RTCB_HUMAN	34	49	0.699	505	55210	7.2	RNA-splicing ligase RtcB homolog OS=Homo sapiens OX=9606 GN=RTCB PE=1 SV=1
sp|P30085|KCY_HUMAN	18	27	0.699	196	22222	5.6	UMP-CMP kinase OS=Homo sapiens OX=9606 GN=CMPK1 PE=1 SV=3
sp|Q9BPX5|ARP5L_HUMAN	9	14	0.699	153	16941	6.6	Actin-related protein 2/3 complex subunit 5-like protein OS=Homo sapiens OX=9606 GN=ARPC5L PE=1 SV=1
sp|P12111|CO6A3_HUMAN	336	690	0.698	3177	343668	6.7	Collagen alpha-3(VI) chain OS=Homo sapiens OX=9606 GN=COL6A3 PE=1 SV=5
sp|P05198|IF2A_HUMAN	28	39	0.698	315	36112	5.1	Eukaryotic translation initiation factor 2 subunit 1 OS=Homo sapiens OX=9606 GN=EIF2S1 PE=1 SV=3
sp|P49411|EFTU_HUMAN	36	52	0.697	452	49542	7.6	Elongation factor Tu, mitochondrial OS=Homo sapiens OX=9606 GN=TUFM PE=1 SV=2
sp|P62304|RUXE_HUMAN	9	11	0.696	92	10804	9.4	Small nuclear ribonucleoprotein E OS=Homo sapiens OX=9606 GN=SNRPE PE=1 SV=1
sp|P11413|G6PD_HUMAN	60	109	0.695	515	59257	6.8	Glucose-6-phosphate 1-dehydrogenase OS=Homo sapiens OX=9606 GN=G6PD PE=1 SV=4
sp|Q13185|CBX3_HUMAN	15	23	0.694	183	20811	5.3	Chromobox protein homolog 3 OS=Homo sapiens OX=9606 GN=CBX3 PE=1 SV=4
sp|P11142|HSP7C_HUMAN	100	269	0.693	646	70898	5.5	Heat shock cognate 71 kDa protein OS=Homo sapiens OX=9606 GN=HSPA8 PE=1 SV=1
sp|P12956|XRCC6_HUMAN	59	101	0.693	609	69843	6.6	X-ray repair cross-complementing protein 6 OS=Homo sapiens OX=9606 GN=XRCC6 PE=1 SV=2
sp|P40227|TCPZ_HUMAN	54	104	0.693	531	58024	6.7	T-complex protein 1 subunit zeta OS=Homo sapiens OX=9606 GN=CCT6A PE=1 SV=3
sp|Q9Y224|RTRAF_HUMAN	19	26	0.693	244	28068	6.7	RNA transcription, translation and transport factor protein OS=Homo sapiens OX=9606 GN=RTRAF PE=1 SV=1
sp|P61970|NTF2_HUMAN	8	11	0.693	127	14478	5.4	Nuclear transport factor 2 OS=Homo sapiens OX=9606 GN=NUTF2 PE=1 SV=1
sp|Q15181|IPYR_HUMAN	20	24	0.692	289	32660	5.9	Inorganic pyrophosphatase OS=Homo sapiens OX=9606 GN=PPA1 PE=1 SV=2
sp|P16104|H2AX_HUMAN	20	42	0.692	143	15145	10.7	Histone H2AX OS=Homo sapiens OX=9606 GN=H2AX PE=1 SV=2
sp|Q03252|LMNB2_HUMAN	62	99	0.69	620	69948	5.6	Lamin-B2 OS=Homo sapiens OX=9606 GN=LMNB2 PE=1 SV=4
sp|Q15819|UB2V2_HUMAN	15	19	0.69	145	16363	8	Ubiquitin-conjugating enzyme E2 variant 2 OS=Homo sapiens OX=9606 GN=UBE2V2 PE=1 SV=4
sp|O95865|DDAH2_HUMAN	16	21	0.688	285	29644	6	N(G),N(G)-dimethylarginine dimethylaminohydrolase 2 OS=Homo sapiens OX=9606 GN=DDAH2 PE=1 SV=1
sp|Q99471|PFD5_HUMAN	13	16	0.688	154	17328	6.3	Prefoldin subunit 5 OS=Homo sapiens OX=9606 GN=PFDN5 PE=1 SV=2
sp|Q9H4G4|GAPR1_HUMAN	12	19	0.688	154	17218	9.4	Golgi-associated plant pathogenesis-related protein 1 OS=Homo sapiens OX=9606 GN=GLIPR2 PE=1 SV=3
sp|P45880|VDAC2_HUMAN	31	56	0.687	294	31566	7.6	Voltage-dependent anion-selective channel protein 2 OS=Homo sapiens OX=9606 GN=VDAC2 PE=1 SV=2
sp|P46781|RS9_HUMAN	28	48	0.686	194	22591	10.7	40S ribosomal protein S9 OS=Homo sapiens OX=9606 GN=RPS9 PE=1 SV=3
sp|Q9NX24|NHP2_HUMAN	7	10	0.686	153	17201	8.2	H/ACA ribonucleoprotein complex subunit 2 OS=Homo sapiens OX=9606 GN=NHP2 PE=1 SV=1
sp|P22234|PUR6_HUMAN	39	58	0.685	425	47079	7.2	Multifunctional protein ADE2 OS=Homo sapiens OX=9606 GN=PAICS PE=1 SV=3
sp|P04908|H2A1B_HUMAN	15	60	0.685	130	14135	11.1	Histone H2A type 1-B/E OS=Homo sapiens OX=9606 GN=H2AC4 PE=1 SV=2
sp|Q7L7L0|H2A3_HUMAN	15	60	0.685	130	14121	11.1	Histone H2A type 3 OS=Homo sapiens OX=9606 GN=H2AW PE=1 SV=3
sp|P20671|H2A1D_HUMAN	17	69	0.685	130	14107	10.9	Histone H2A type 1-D OS=Homo sapiens OX=9606 GN=H2AC7 PE=1 SV=2
sp|Q93077|H2A1C_HUMAN	16	64	0.685	130	14105	11.1	Histone H2A type 1-C OS=Homo sapiens OX=9606 GN=H2AC6 PE=1 SV=3
sp|P0C0S8|H2A1_HUMAN	18	73	0.685	130	14091	10.9	Histone H2A type 1 OS=Homo sapiens OX=9606 GN=H2AC11 PE=1 SV=2
sp|Q99878|H2A1J_HUMAN	18	73	0.695	128	13936	10.9	Histone H2A type 1-J OS=Homo sapiens OX=9606 GN=H2AC14 PE=1 SV=3
sp|Q96KK5|H2A1H_HUMAN	18	73	0.695	128	13906	10.9	Histone H2A type 1-H OS=Homo sapiens OX=9606 GN=H2AC12 PE=1 SV=3
sp|P08238|HS90B_HUMAN	98	417	0.684	724	83264	5	Heat shock protein HSP 90-beta OS=Homo sapiens OX=9606 GN=HSP90AB1 PE=1 SV=4
sp|Q15233|NONO_HUMAN	45	74	0.684	471	54232	8.9	Non-POU domain-containing octamer-binding protein OS=Homo sapiens OX=9606 GN=NONO PE=1 SV=4
sp|Q16181|SEPT7_HUMAN	45	75	0.684	437	50680	8.6	Septin-7 OS=Homo sapiens OX=9606 GN=SEPTIN7 PE=1 SV=2
sp|P84243|H33_HUMAN	17	39	0.684	136	15328	11.3	Histone H3.3 OS=Homo sapiens OX=9606 GN=H3-3A PE=1 SV=2
sp|P41250|GARS_HUMAN	68	124	0.682	739	83166	7	Glycine--tRNA ligase OS=Homo sapiens OX=9606 GN=GARS1 PE=1 SV=3
sp|P25789|PSA4_HUMAN	26	44	0.682	261	29484	7.7	Proteasome subunit alpha type-4 OS=Homo sapiens OX=9606 GN=PSMA4 PE=1 SV=1
sp|Q9UHV9|PFD2_HUMAN	10	16	0.682	154	16648	6.6	Prefoldin subunit 2 OS=Homo sapiens OX=9606 GN=PFDN2 PE=1 SV=1
sp|P55084|ECHB_HUMAN	37	54	0.681	474	51294	9.4	Trifunctional enzyme subunit beta, mitochondrial OS=Homo sapiens OX=9606 GN=HADHB PE=1 SV=3
sp|P00505|AATM_HUMAN	27	38	0.681	430	47518	9	Aspartate aminotransferase, mitochondrial OS=Homo sapiens OX=9606 GN=GOT2 PE=1 SV=3
sp|P24752|THIL_HUMAN	31	39	0.681	427	45200	8.8	Acetyl-CoA acetyltransferase, mitochondrial OS=Homo sapiens OX=9606 GN=ACAT1 PE=1 SV=1
sp|P42765|THIM_HUMAN	29	38	0.68	397	41924	8.1	3-ketoacyl-CoA thiolase, mitochondrial OS=Homo sapiens OX=9606 GN=ACAA2 PE=1 SV=2
sp|P13674|P4HA1_HUMAN	47	82	0.678	534	61049	6	Prolyl 4-hydroxylase subunit alpha-1 OS=Homo sapiens OX=9606 GN=P4HA1 PE=1 SV=2
sp|Q9UQ80|PA2G4_HUMAN	33	51	0.678	394	43787	6.6	Proliferation-associated protein 2G4 OS=Homo sapiens OX=9606 GN=PA2G4 PE=1 SV=3
sp|Q9UJZ1|STML2_HUMAN	26	41	0.677	356	38534	7.4	Stomatin-like protein 2, mitochondrial OS=Homo sapiens OX=9606 GN=STOML2 PE=1 SV=1
sp|O14818|PSA7_HUMAN	20	39	0.677	248	27887	8.5	Proteasome subunit alpha type-7 OS=Homo sapiens OX=9606 GN=PSMA7 PE=1 SV=1
sp|P02751|FINC_HUMAN	186	447	0.676	2477	272318	5.5	Fibronectin OS=Homo sapiens OX=9606 GN=FN1 PE=1 SV=5
sp|P31948|STIP1_HUMAN	59	81	0.676	543	62639	6.8	Stress-induced-phosphoprotein 1 OS=Homo sapiens OX=9606 GN=STIP1 PE=1 SV=1
sp|P63098|CANB1_HUMAN	11	17	0.676	170	19300	4.8	Calcineurin subunit B type 1 OS=Homo sapiens OX=9606 GN=PPP3R1 PE=1 SV=2
sp|Q8N257|H2B3B_HUMAN	25	167	0.675	126	13908	10.3	Histone H2B type 3-B OS=Homo sapiens OX=9606 GN=H2BU1 PE=1 SV=3
sp|P32321|DCTD_HUMAN	7	7	0.674	178	20016	7.6	Deoxycytidylate deaminase OS=Homo sapiens OX=9606 GN=DCTD PE=1 SV=2
sp|P61513|RL37A_HUMAN	11	19	0.674	92	10275	10.4	60S ribosomal protein L37a OS=Homo sapiens OX=9606 GN=RPL37A PE=1 SV=2
sp|Q96BJ3|AIDA_HUMAN	16	16	0.673	306	35023	6.6	Axin interactor, dorsalization-associated protein OS=Homo sapiens OX=9606 GN=AIDA PE=1 SV=1
sp|P62750|RL23A_HUMAN	21	28	0.673	156	17695	10.4	60S ribosomal protein L23a OS=Homo sapiens OX=9606 GN=RPL23A PE=1 SV=1
sp|P27816|MAP4_HUMAN	97	155	0.672	1152	121005	5.4	Microtubule-associated protein 4 OS=Homo sapiens OX=9606 GN=MAP4 PE=1 SV=3
sp|P15311|EZRI_HUMAN	71	123	0.672	586	69413	6.3	Ezrin OS=Homo sapiens OX=9606 GN=EZR PE=1 SV=4
sp|P35998|PRS7_HUMAN	38	54	0.672	433	48634	5.9	26S proteasome regulatory subunit 7 OS=Homo sapiens OX=9606 GN=PSMC2 PE=1 SV=3
sp|Q93052|LPP_HUMAN	48	67	0.67	612	65746	7.4	Lipoma-preferred partner OS=Homo sapiens OX=9606 GN=LPP PE=1 SV=1
sp|P07919|QCR6_HUMAN	5	6	0.67	91	10739	4.4	Cytochrome b-c1 complex subunit 6, mitochondrial OS=Homo sapiens OX=9606 GN=UQCRH PE=1 SV=2
sp|P48444|COPD_HUMAN	43	70	0.669	511	57210	6.2	Coatomer subunit delta OS=Homo sapiens OX=9606 GN=ARCN1 PE=1 SV=1
sp|Q9NR45|SIAS_HUMAN	27	40	0.669	359	40308	6.7	Sialic acid synthase OS=Homo sapiens OX=9606 GN=NANS PE=1 SV=2
sp|P09493|TPM1_HUMAN	50	99	0.669	284	32709	4.7	Tropomyosin alpha-1 chain OS=Homo sapiens OX=9606 GN=TPM1 PE=1 SV=2
sp|O60565|GREM1_HUMAN	13	23	0.668	184	20697	9.4	Gremlin-1 OS=Homo sapiens OX=9606 GN=GREM1 PE=1 SV=1
sp|Q01813|PFKAP_HUMAN	78	131	0.667	784	85596	7.6	ATP-dependent 6-phosphofructokinase, platelet type OS=Homo sapiens OX=9606 GN=PFKP PE=1 SV=2
sp|P34897|GLYM_HUMAN	41	69	0.667	504	55993	8.5	Serine hydroxymethyltransferase, mitochondrial OS=Homo sapiens OX=9606 GN=SHMT2 PE=1 SV=3
sp|P61978|HNRPK_HUMAN	58	135	0.667	463	50976	5.5	Heterogeneous nuclear ribonucleoprotein K OS=Homo sapiens OX=9606 GN=HNRNPK PE=1 SV=1
sp|P36578|RL4_HUMAN	64	108	0.667	427	47697	11.1	60S ribosomal protein L4 OS=Homo sapiens OX=9606 GN=RPL4 PE=1 SV=5
sp|P05455|LA_HUMAN	39	63	0.667	408	46837	7.1	Lupus La protein OS=Homo sapiens OX=9606 GN=SSB PE=1 SV=2
sp|A6NDG6|PGP_HUMAN	13	16	0.667	321	34006	6.1	Glycerol-3-phosphate phosphatase OS=Homo sapiens OX=9606 GN=PGP PE=1 SV=1
sp|P30050|RL12_HUMAN	19	33	0.667	165	17819	9.4	60S ribosomal protein L12 OS=Homo sapiens OX=9606 GN=RPL12 PE=1 SV=1
sp|P54578|UBP14_HUMAN	38	54	0.666	494	56069	5.3	Ubiquitin carboxyl-terminal hydrolase 14 OS=Homo sapiens OX=9606 GN=USP14 PE=1 SV=3
sp|Q01518|CAP1_HUMAN	75	129	0.665	475	51902	8.1	Adenylyl cyclase-associated protein 1 OS=Homo sapiens OX=9606 GN=CAP1 PE=1 SV=5
sp|P26583|HMGB2_HUMAN	23	32	0.665	209	24034	7.8	High mobility group protein B2 OS=Homo sapiens OX=9606 GN=HMGB2 PE=1 SV=2
sp|P12081|HARS1_HUMAN	42	59	0.664	509	57411	5.9	Histidine--tRNA ligase, cytoplasmic OS=Homo sapiens OX=9606 GN=HARS1 PE=1 SV=2
sp|O95816|BAG2_HUMAN	15	25	0.664	211	23772	6.7	BAG family molecular chaperone regulator 2 OS=Homo sapiens OX=9606 GN=BAG2 PE=1 SV=1
sp|P30040|ERP29_HUMAN	26	47	0.663	261	28993	7.3	Endoplasmic reticulum resident protein 29 OS=Homo sapiens OX=9606 GN=ERP29 PE=1 SV=4
sp|O43665|RGS10_HUMAN	20	30	0.663	181	21210	7.5	Regulator of G-protein signaling 10 OS=Homo sapiens OX=9606 GN=RGS10 PE=1 SV=3
sp|Q9HAV0|GBB4_HUMAN	22	40	0.662	340	37567	6	Guanine nucleotide-binding protein subunit beta-4 OS=Homo sapiens OX=9606 GN=GNB4 PE=1 SV=3
sp|P17655|CAN2_HUMAN	54	116	0.661	700	79995	5	Calpain-2 catalytic subunit OS=Homo sapiens OX=9606 GN=CAPN2 PE=1 SV=6
sp|P35527|K1C9_HUMAN	32	61	0.661	623	62064	5.2	Keratin, type I cytoskeletal 9 OS=Homo sapiens OX=9606 GN=KRT9 PE=1 SV=3
sp|O00622|CCN1_HUMAN	29	35	0.661	381	42027	8.2	CCN family member 1 OS=Homo sapiens OX=9606 GN=CCN1 PE=1 SV=1
sp|Q15369|ELOC_HUMAN	8	11	0.661	112	12473	4.8	Elongin-C OS=Homo sapiens OX=9606 GN=ELOC PE=1 SV=1
sp|P52926|HMGA2_HUMAN	10	23	0.661	109	11832	10.6	High mobility group protein HMGI-C OS=Homo sapiens OX=9606 GN=HMGA2 PE=1 SV=1
sp|P62805|H4_HUMAN	28	74	0.66	103	11367	11.4	Histone H4 OS=Homo sapiens OX=9606 GN=H4C1 PE=1 SV=2
sp|Q9Y678|COPG1_HUMAN	70	113	0.659	874	97718	5.5	Coatomer subunit gamma-1 OS=Homo sapiens OX=9606 GN=COPG1 PE=1 SV=1
sp|Q15942|ZYX_HUMAN	37	86	0.659	572	61277	6.7	Zyxin OS=Homo sapiens OX=9606 GN=ZYX PE=1 SV=1
sp|P14868|SYDC_HUMAN	36	49	0.659	501	57136	6.5	Aspartate--tRNA ligase, cytoplasmic OS=Homo sapiens OX=9606 GN=DARS1 PE=1 SV=2
sp|P30044|PRDX5_HUMAN	21	38	0.659	214	22086	8.7	Peroxiredoxin-5, mitochondrial OS=Homo sapiens OX=9606 GN=PRDX5 PE=1 SV=4
sp|P08708|RS17_HUMAN	21	42	0.659	135	15550	9.8	40S ribosomal protein S17 OS=Homo sapiens OX=9606 GN=RPS17 PE=1 SV=2
sp|P28074|PSB5_HUMAN	29	41	0.658	263	28480	6.9	Proteasome subunit beta type-5 OS=Homo sapiens OX=9606 GN=PSMB5 PE=1 SV=3
sp|P62249|RS16_HUMAN	20	31	0.658	146	16445	10.2	40S ribosomal protein S16 OS=Homo sapiens OX=9606 GN=RPS16 PE=1 SV=2
sp|O75368|SH3L1_HUMAN	6	10	0.658	114	12774	5.2	SH3 domain-binding glutamic acid-rich-like protein OS=Homo sapiens OX=9606 GN=SH3BGRL PE=1 SV=1
sp|P38646|GRP75_HUMAN	73	143	0.657	679	73681	6.2	Stress-70 protein, mitochondrial OS=Homo sapiens OX=9606 GN=HSPA9 PE=1 SV=2
sp|P67775|PP2AA_HUMAN	29	41	0.657	309	35594	5.5	Serine/threonine-protein phosphatase 2A catalytic subunit alpha isoform OS=Homo sapiens OX=9606 GN=PPP2CA PE=1 SV=1
sp|P62913|RL11_HUMAN	12	17	0.657	178	20252	9.6	60S ribosomal protein L11 OS=Homo sapiens OX=9606 GN=RPL11 PE=1 SV=2
sp|P99999|CYC_HUMAN	14	19	0.657	105	11749	9.6	Cytochrome c OS=Homo sapiens OX=9606 GN=CYCS PE=1 SV=2
sp|P49588|SYAC_HUMAN	98	174	0.656	968	106810	5.5	Alanine--tRNA ligase, cytoplasmic OS=Homo sapiens OX=9606 GN=AARS1 PE=1 SV=2
sp|P28161|GSTM2_HUMAN	14	17	0.656	218	25745	6.4	Glutathione S-transferase Mu 2 OS=Homo sapiens OX=9606 GN=GSTM2 PE=1 SV=2
sp|P60983|GMFB_HUMAN	7	11	0.655	142	16713	5.3	Glia maturation factor beta OS=Homo sapiens OX=9606 GN=GMFB PE=1 SV=2
sp|P33176|KINH_HUMAN	75	105	0.654	963	109685	6.5	Kinesin-1 heavy chain OS=Homo sapiens OX=9606 GN=KIF5B PE=1 SV=1
sp|Q8WUM4|PDC6I_HUMAN	64	88	0.654	868	96023	6.5	Programmed cell death 6-interacting protein OS=Homo sapiens OX=9606 GN=PDCD6IP PE=1 SV=1
sp|P09104|ENOG_HUMAN	23	187	0.654	434	47269	5	Gamma-enolase OS=Homo sapiens OX=9606 GN=ENO2 PE=1 SV=3
sp|Q15582|BGH3_HUMAN	64	129	0.653	683	74681	7.7	Transforming growth factor-beta-induced protein ig-h3 OS=Homo sapiens OX=9606 GN=TGFBI PE=1 SV=1
sp|P28838|AMPL_HUMAN	35	40	0.653	519	56166	7.9	Cytosol aminopeptidase OS=Homo sapiens OX=9606 GN=LAP3 PE=1 SV=3
sp|P47756|CAPZB_HUMAN	25	37	0.653	277	31350	5.6	F-actin-capping protein subunit beta OS=Homo sapiens OX=9606 GN=CAPZB PE=1 SV=4
sp|P01111|RASN_HUMAN	14	17	0.651	189	21229	5.2	GTPase NRas OS=Homo sapiens OX=9606 GN=NRAS PE=1 SV=1
sp|Q13813|SPTN1_HUMAN	167	234	0.65	2472	284538	5.3	Spectrin alpha chain, non-erythrocytic 1 OS=Homo sapiens OX=9606 GN=SPTAN1 PE=1 SV=3
sp|P50552|VASP_HUMAN	28	48	0.65	380	39830	8.9	Vasodilator-stimulated phosphoprotein OS=Homo sapiens OX=9606 GN=VASP PE=1 SV=3
sp|P61086|UBE2K_HUMAN	15	25	0.65	200	22407	5.4	Ubiquitin-conjugating enzyme E2 K OS=Homo sapiens OX=9606 GN=UBE2K PE=1 SV=3
sp|Q96AB3|ISOC2_HUMAN	10	12	0.649	205	22337	7.8	Isochorismatase domain-containing protein 2 OS=Homo sapiens OX=9606 GN=ISOC2 PE=1 SV=1
sp|Q04837|SSBP_HUMAN	12	18	0.649	148	17260	9.6	Single-stranded DNA-binding protein, mitochondrial OS=Homo sapiens OX=9606 GN=SSBP1 PE=1 SV=1
sp|P61353|RL27_HUMAN	16	19	0.647	136	15798	10.6	60S ribosomal protein L27 OS=Homo sapiens OX=9606 GN=RPL27 PE=1 SV=2
sp|P07814|SYEP_HUMAN	118	168	0.646	1512	170590	7.3	Bifunctional glutamate/proline--tRNA ligase OS=Homo sapiens OX=9606 GN=EPRS1 PE=1 SV=5
sp|P61019|RAB2A_HUMAN	18	28	0.646	212	23546	6.5	Ras-related protein Rab-2A OS=Homo sapiens OX=9606 GN=RAB2A PE=1 SV=1
sp|O15372|EIF3H_HUMAN	25	33	0.645	352	39930	6.5	Eukaryotic translation initiation factor 3 subunit H OS=Homo sapiens OX=9606 GN=EIF3H PE=1 SV=1
sp|P56537|IF6_HUMAN	18	33	0.645	245	26599	4.7	Eukaryotic translation initiation factor 6 OS=Homo sapiens OX=9606 GN=EIF6 PE=1 SV=1
sp|P04350|TBB4A_HUMAN	54	323	0.644	444	49586	4.9	Tubulin beta-4A chain OS=Homo sapiens OX=9606 GN=TUBB4A PE=1 SV=2
sp|P62714|PP2AB_HUMAN	27	38	0.644	309	35575	5.4	Serine/threonine-protein phosphatase 2A catalytic subunit beta isoform OS=Homo sapiens OX=9606 GN=PPP2CB PE=1 SV=1
sp|P28072|PSB6_HUMAN	12	26	0.644	239	25358	4.9	Proteasome subunit beta type-6 OS=Homo sapiens OX=9606 GN=PSMB6 PE=1 SV=4
sp|P60953|CDC42_HUMAN	17	44	0.644	191	21259	6.5	Cell division control protein 42 homolog OS=Homo sapiens OX=9606 GN=CDC42 PE=1 SV=2
sp|P25398|RS12_HUMAN	13	22	0.644	132	14515	7.2	40S ribosomal protein S12 OS=Homo sapiens OX=9606 GN=RPS12 PE=1 SV=3
sp|Q5XKP0|MIC13_HUMAN	7	9	0.644	118	13087	9.4	MICOS complex subunit MIC13 OS=Homo sapiens OX=9606 GN=MICOS13 PE=1 SV=1
sp|P35221|CTNA1_HUMAN	64	84	0.643	906	100071	6.3	Catenin alpha-1 OS=Homo sapiens OX=9606 GN=CTNNA1 PE=1 SV=1
sp|P06396|GELS_HUMAN	56	178	0.643	782	85697	6.3	Gelsolin OS=Homo sapiens OX=9606 GN=GSN PE=1 SV=1
sp|P13797|PLST_HUMAN	58	103	0.643	630	70811	5.6	Plastin-3 OS=Homo sapiens OX=9606 GN=PLS3 PE=1 SV=4
sp|P22314|UBA1_HUMAN	95	209	0.642	1058	117849	5.8	Ubiquitin-like modifier-activating enzyme 1 OS=Homo sapiens OX=9606 GN=UBA1 PE=1 SV=3
sp|Q9BWD1|THIC_HUMAN	26	36	0.642	397	41351	6.9	Acetyl-CoA acetyltransferase, cytosolic OS=Homo sapiens OX=9606 GN=ACAT2 PE=1 SV=2
sp|Q02878|RL6_HUMAN	35	65	0.642	288	32728	10.6	60S ribosomal protein L6 OS=Homo sapiens OX=9606 GN=RPL6 PE=1 SV=3
sp|P49721|PSB2_HUMAN	12	21	0.642	201	22836	7	Proteasome subunit beta type-2 OS=Homo sapiens OX=9606 GN=PSMB2 PE=1 SV=1
sp|P61163|ACTZ_HUMAN	28	45	0.641	376	42614	6.6	Alpha-centractin OS=Homo sapiens OX=9606 GN=ACTR1A PE=1 SV=1
sp|P39019|RS19_HUMAN	26	47	0.641	145	16060	10.3	40S ribosomal protein S19 OS=Homo sapiens OX=9606 GN=RPS19 PE=1 SV=2
sp|P62987|RL40_HUMAN	20	62	0.641	128	14728	9.8	Ubiquitin-60S ribosomal protein L40 OS=Homo sapiens OX=9606 GN=UBA52 PE=1 SV=2
sp|P05388|RLA0_HUMAN	27	51	0.64	317	34274	6	60S acidic ribosomal protein P0 OS=Homo sapiens OX=9606 GN=RPLP0 PE=1 SV=1
sp|Q9Y3A5|SBDS_HUMAN	16	19	0.64	250	28764	8.7	Ribosome maturation protein SBDS OS=Homo sapiens OX=9606 GN=SBDS PE=1 SV=4
sp|Q8WUW1|BRK1_HUMAN	5	5	0.64	75	8745	5.5	Protein BRICK1 OS=Homo sapiens OX=9606 GN=BRK1 PE=1 SV=1
sp|P13667|PDIA4_HUMAN	71	116	0.639	645	72933	5.1	Protein disulfide-isomerase A4 OS=Homo sapiens OX=9606 GN=PDIA4 PE=1 SV=2
sp|P38606|VATA_HUMAN	31	39	0.639	617	68304	5.5	V-type proton ATPase catalytic subunit A OS=Homo sapiens OX=9606 GN=ATP6V1A PE=1 SV=2
sp|Q9NZN4|EHD2_HUMAN	44	75	0.639	543	61161	6.5	EH domain-containing protein 2 OS=Homo sapiens OX=9606 GN=EHD2 PE=1 SV=2
sp|P09132|SRP19_HUMAN	11	14	0.639	144	16156	9.8	Signal recognition particle 19 kDa protein OS=Homo sapiens OX=9606 GN=SRP19 PE=1 SV=3
sp|P12109|CO6A1_HUMAN	76	183	0.638	1028	108529	5.4	Collagen alpha-1(VI) chain OS=Homo sapiens OX=9606 GN=COL6A1 PE=1 SV=3
sp|Q12905|ILF2_HUMAN	26	44	0.638	390	43062	5.3	Interleukin enhancer-binding factor 2 OS=Homo sapiens OX=9606 GN=ILF2 PE=1 SV=2
sp|P10301|RRAS_HUMAN	15	23	0.638	218	23480	6.9	Ras-related protein R-Ras OS=Homo sapiens OX=9606 GN=RRAS PE=1 SV=1
sp|Q96AY3|FKB10_HUMAN	48	88	0.637	582	64245	5.6	Peptidyl-prolyl cis-trans isomerase FKBP10 OS=Homo sapiens OX=9606 GN=FKBP10 PE=1 SV=1
sp|P49368|TCPG_HUMAN	60	102	0.637	545	60534	6.5	T-complex protein 1 subunit gamma OS=Homo sapiens OX=9606 GN=CCT3 PE=1 SV=4
sp|P49591|SYSC_HUMAN	38	58	0.636	514	58777	6.4	Serine--tRNA ligase, cytoplasmic OS=Homo sapiens OX=9606 GN=SARS1 PE=1 SV=3
sp|P62277|RS13_HUMAN	17	35	0.636	151	17222	10.5	40S ribosomal protein S13 OS=Homo sapiens OX=9606 GN=RPS13 PE=1 SV=2
sp|Q12904|AIMP1_HUMAN	18	24	0.635	312	34353	8.4	Aminoacyl tRNA synthase complex-interacting multifunctional protein 1 OS=Homo sapiens OX=9606 GN=AIMP1 PE=1 SV=2
sp|P63000|RAC1_HUMAN	24	28	0.635	192	21450	8.5	Ras-related C3 botulinum toxin substrate 1 OS=Homo sapiens OX=9606 GN=RAC1 PE=1 SV=1
sp|Q00688|FKBP3_HUMAN	16	24	0.634	224	25177	9.3	Peptidyl-prolyl cis-trans isomerase FKBP3 OS=Homo sapiens OX=9606 GN=FKBP3 PE=1 SV=1
sp|P84095|RHOG_HUMAN	13	17	0.634	191	21308	8.1	Rho-related GTP-binding protein RhoG OS=Homo sapiens OX=9606 GN=RHOG PE=1 SV=1
sp|P51659|DHB4_HUMAN	51	72	0.633	736	79686	8.8	Peroxisomal multifunctional enzyme type 2 OS=Homo sapiens OX=9606 GN=HSD17B4 PE=1 SV=3
sp|Q15113|PCOC1_HUMAN	26	40	0.633	449	47973	7.4	Procollagen C-endopeptidase enhancer 1 OS=Homo sapiens OX=9606 GN=PCOLCE PE=1 SV=2
sp|P62191|PRS4_HUMAN	37	50	0.632	440	49185	6.2	26S proteasome regulatory subunit 4 OS=Homo sapiens OX=9606 GN=PSMC1 PE=1 SV=1
sp|P11940|PABP1_HUMAN	50	79	0.631	636	70671	9.5	Polyadenylate-binding protein 1 OS=Homo sapiens OX=9606 GN=PABPC1 PE=1 SV=2
sp|P07954|FUMH_HUMAN	36	54	0.631	510	54637	8.8	Fumarate hydratase, mitochondrial OS=Homo sapiens OX=9606 GN=FH PE=1 SV=3
sp|P15880|RS2_HUMAN	32	54	0.631	293	31324	10.2	40S ribosomal protein S2 OS=Homo sapiens OX=9606 GN=RPS2 PE=1 SV=2
sp|Q96FQ6|S10AG_HUMAN	7	12	0.631	103	11801	6.8	Protein S100-A16 OS=Homo sapiens OX=9606 GN=S100A16 PE=1 SV=1
sp|P36871|PGM1_HUMAN	34	48	0.63	562	61449	6.8	Phosphoglucomutase-1 OS=Homo sapiens OX=9606 GN=PGM1 PE=1 SV=3
sp|P51148|RAB5C_HUMAN	20	42	0.63	216	23483	8.4	Ras-related protein Rab-5C OS=Homo sapiens OX=9606 GN=RAB5C PE=1 SV=2
sp|O15460|P4HA2_HUMAN	40	66	0.628	535	60902	5.7	Prolyl 4-hydroxylase subunit alpha-2 OS=Homo sapiens OX=9606 GN=P4HA2 PE=1 SV=1
sp|P35237|SPB6_HUMAN	26	34	0.628	376	42622	5.3	Serpin B6 OS=Homo sapiens OX=9606 GN=SERPINB6 PE=1 SV=3
sp|P54819|KAD2_HUMAN	23	30	0.628	239	26478	7.8	Adenylate kinase 2, mitochondrial OS=Homo sapiens OX=9606 GN=AK2 PE=1 SV=2
sp|P22695|QCR2_HUMAN	24	35	0.627	453	48443	8.6	Cytochrome b-c1 complex subunit 2, mitochondrial OS=Homo sapiens OX=9606 GN=UQCRC2 PE=1 SV=3
sp|P61160|ARP2_HUMAN	35	77	0.627	394	44761	6.7	Actin-related protein 2 OS=Homo sapiens OX=9606 GN=ACTR2 PE=1 SV=1
sp|Q9BRK5|CAB45_HUMAN	18	23	0.627	362	41807	4.9	45 kDa calcium-binding protein OS=Homo sapiens OX=9606 GN=SDF4 PE=1 SV=1
sp|Q13162|PRDX4_HUMAN	18	34	0.627	271	30540	6.3	Peroxiredoxin-4 OS=Homo sapiens OX=9606 GN=PRDX4 PE=1 SV=1
sp|Q9BT78|CSN4_HUMAN	26	36	0.626	406	46269	5.8	COP9 signalosome complex subunit 4 OS=Homo sapiens OX=9606 GN=COPS4 PE=1 SV=1
sp|P21589|5NTD_HUMAN	44	75	0.625	574	63368	7	5'-nucleotidase OS=Homo sapiens OX=9606 GN=NT5E PE=1 SV=1
sp|P05783|K1C18_HUMAN	27	33	0.623	430	48058	5.5	Keratin, type I cytoskeletal 18 OS=Homo sapiens OX=9606 GN=KRT18 PE=1 SV=2
sp|P39023|RL3_HUMAN	58	105	0.625	403	46109	10.2	60S ribosomal protein L3 OS=Homo sapiens OX=9606 GN=RPL3 PE=1 SV=2
sp|P35268|RL22_HUMAN	15	52	0.625	128	14787	9.2	60S ribosomal protein L22 OS=Homo sapiens OX=9606 GN=RPL22 PE=1 SV=2
sp|A0A1B0GUS4|UB2L5_HUMAN	8	9	0.623	154	17875	7.8	Ubiquitin-conjugating enzyme E2 L5 OS=Homo sapiens OX=9606 GN=UBE2L5 PE=2 SV=1
sp|Q9ULV4|COR1C_HUMAN	46	106	0.622	474	53249	7.1	Coronin-1C OS=Homo sapiens OX=9606 GN=CORO1C PE=1 SV=1
sp|P26641|EF1G_HUMAN	50	116	0.622	437	50119	6.7	Elongation factor 1-gamma OS=Homo sapiens OX=9606 GN=EEF1G PE=1 SV=3
sp|P04080|CYTB_HUMAN	6	9	0.622	98	11140	7.6	Cystatin-B OS=Homo sapiens OX=9606 GN=CSTB PE=1 SV=2
sp|P24593|IBP5_HUMAN	21	32	0.621	272	30570	8.2	Insulin-like growth factor-binding protein 5 OS=Homo sapiens OX=9606 GN=IGFBP5 PE=1 SV=1
sp|P35080|PROF2_HUMAN	14	28	0.621	140	15046	7	Profilin-2 OS=Homo sapiens OX=9606 GN=PFN2 PE=1 SV=3
sp|Q13263|TIF1B_HUMAN	57	84	0.62	835	88550	5.8	Transcription intermediary factor 1-beta OS=Homo sapiens OX=9606 GN=TRIM28 PE=1 SV=5
sp|Q9NZM1|MYOF_HUMAN	146	217	0.618	2061	234706	6.2	Myoferlin OS=Homo sapiens OX=9606 GN=MYOF PE=1 SV=1
sp|P04843|RPN1_HUMAN	54	92	0.618	607	68569	6.4	Dolichyl-diphosphooligosaccharide--protein glycosyltransferase subunit 1 OS=Homo sapiens OX=9606 GN=RPN1 PE=1 SV=1
sp|O76003|GLRX3_HUMAN	22	29	0.618	335	37432	5.4	Glutaredoxin-3 OS=Homo sapiens OX=9606 GN=GLRX3 PE=1 SV=2
sp|Q9UBW8|CSN7A_HUMAN	15	17	0.618	275	30277	8.2	COP9 signalosome complex subunit 7a OS=Homo sapiens OX=9606 GN=COPS7A PE=1 SV=1
sp|Q9P0L0|VAPA_HUMAN	17	25	0.618	249	27893	8.6	Vesicle-associated membrane protein-associated protein A OS=Homo sapiens OX=9606 GN=VAPA PE=1 SV=3
sp|P07195|LDHB_HUMAN	42	98	0.617	334	36639	6.1	L-lactate dehydrogenase B chain OS=Homo sapiens OX=9606 GN=LDHB PE=1 SV=2
sp|P22061|PIMT_HUMAN	15	22	0.617	227	24636	7.2	Protein-L-isoaspartate(D-aspartate) O-methyltransferase OS=Homo sapiens OX=9606 GN=PCMT1 PE=1 SV=4
sp|P43487|RANG_HUMAN	13	20	0.617	201	23310	5.3	Ran-specific GTPase-activating protein OS=Homo sapiens OX=9606 GN=RANBP1 PE=1 SV=1
sp|P55786|PSA_HUMAN	62	85	0.614	919	103276	5.7	Puromycin-sensitive aminopeptidase OS=Homo sapiens OX=9606 GN=NPEPPS PE=1 SV=2
sp|P04899|GNAI2_HUMAN	28	68	0.614	355	40451	5.5	Guanine nucleotide-binding protein G(i) subunit alpha-2 OS=Homo sapiens OX=9606 GN=GNAI2 PE=1 SV=3
sp|P15121|ALDR_HUMAN	20	33	0.614	316	35853	7	Aldo-keto reductase family 1 member B1 OS=Homo sapiens OX=9606 GN=AKR1B1 PE=1 SV=3
sp|P62280|RS11_HUMAN	18	28	0.614	158	18431	10.3	40S ribosomal protein S11 OS=Homo sapiens OX=9606 GN=RPS11 PE=1 SV=3
sp|O00422|SAP18_HUMAN	10	13	0.614	153	17561	9.4	Histone deacetylase complex subunit SAP18 OS=Homo sapiens OX=9606 GN=SAP18 PE=1 SV=1
sp|P53999|TCP4_HUMAN	12	15	0.614	127	14395	9.6	Activated RNA polymerase II transcriptional coactivator p15 OS=Homo sapiens OX=9606 GN=SUB1 PE=1 SV=3
sp|Q15436|SC23A_HUMAN	57	80	0.613	765	86161	7.1	Protein transport protein Sec23A OS=Homo sapiens OX=9606 GN=SEC23A PE=1 SV=2
sp|Q9UBE0|SAE1_HUMAN	19	25	0.613	346	38450	5.3	SUMO-activating enzyme subunit 1 OS=Homo sapiens OX=9606 GN=SAE1 PE=1 SV=1
sp|P13804|ETFA_HUMAN	27	37	0.613	333	35080	8.4	Electron transfer flavoprotein subunit alpha, mitochondrial OS=Homo sapiens OX=9606 GN=ETFA PE=1 SV=1
sp|P41227|NAA10_HUMAN	13	16	0.613	235	26458	5.6	N-alpha-acetyltransferase 10 OS=Homo sapiens OX=9606 GN=NAA10 PE=1 SV=1
sp|P53621|COPA_HUMAN	88	128	0.612	1224	138345	7.7	Coatomer subunit alpha OS=Homo sapiens OX=9606 GN=COPA PE=1 SV=2
sp|P11216|PYGB_HUMAN	60	97	0.612	843	96696	6.9	Glycogen phosphorylase, brain form OS=Homo sapiens OX=9606 GN=PYGB PE=1 SV=5
sp|Q9NP72|RAB18_HUMAN	16	21	0.612	206	22977	5.2	Ras-related protein Rab-18 OS=Homo sapiens OX=9606 GN=RAB18 PE=1 SV=1
sp|O15145|ARPC3_HUMAN	19	28	0.612	178	20547	8.6	Actin-related protein 2/3 complex subunit 3 OS=Homo sapiens OX=9606 GN=ARPC3 PE=1 SV=3
sp|Q00610|CLH1_HUMAN	137	269	0.611	1675	191613	5.7	Clathrin heavy chain 1 OS=Homo sapiens OX=9606 GN=CLTC PE=1 SV=5
sp|P62241|RS8_HUMAN	20	46	0.611	208	24205	10.3	40S ribosomal protein S8 OS=Homo sapiens OX=9606 GN=RPS8 PE=1 SV=2
sp|Q00341|VIGLN_HUMAN	94	124	0.61	1268	141455	6.9	Vigilin OS=Homo sapiens OX=9606 GN=HDLBP PE=1 SV=2
sp|P53396|ACLY_HUMAN	81	125	0.61	1101	120839	7.3	ATP-citrate synthase OS=Homo sapiens OX=9606 GN=ACLY PE=1 SV=3
sp|O95881|TXD12_HUMAN	8	11	0.61	172	19206	5.4	Thioredoxin domain-containing protein 12 OS=Homo sapiens OX=9606 GN=TXNDC12 PE=1 SV=1
sp|P46940|IQGA1_HUMAN	141	229	0.609	1657	189251	6.5	Ras GTPase-activating-like protein IQGAP1 OS=Homo sapiens OX=9606 GN=IQGAP1 PE=1 SV=1
sp|O00764|PDXK_HUMAN	19	23	0.609	312	35102	6.1	Pyridoxal kinase OS=Homo sapiens OX=9606 GN=PDXK PE=1 SV=1
sp|P56385|ATP5I_HUMAN	6	12	0.609	69	7933	9.4	ATP synthase subunit e, mitochondrial OS=Homo sapiens OX=9606 GN=ATP5ME PE=1 SV=2
sp|P62857|RS28_HUMAN	6	16	0.609	69	7841	10.7	40S ribosomal protein S28 OS=Homo sapiens OX=9606 GN=RPS28 PE=1 SV=1
sp|Q07960|RHG01_HUMAN	30	44	0.608	439	50436	6.3	Rho GTPase-activating protein 1 OS=Homo sapiens OX=9606 GN=ARHGAP1 PE=1 SV=1
sp|P17844|DDX5_HUMAN	45	63	0.607	614	69148	8.9	Probable ATP-dependent RNA helicase DDX5 OS=Homo sapiens OX=9606 GN=DDX5 PE=1 SV=1
sp|P62841|RS15_HUMAN	15	33	0.607	145	17040	10.4	40S ribosomal protein S15 OS=Homo sapiens OX=9606 GN=RPS15 PE=1 SV=2
sp|P12955|PEPD_HUMAN	26	38	0.606	493	54548	6	Xaa-Pro dipeptidase OS=Homo sapiens OX=9606 GN=PEPD PE=1 SV=3
sp|P62140|PP1B_HUMAN	28	51	0.606	327	37187	6.2	Serine/threonine-protein phosphatase PP1-beta catalytic subunit OS=Homo sapiens OX=9606 GN=PPP1CB PE=1 SV=3
sp|O00264|PGRC1_HUMAN	12	21	0.605	195	21671	4.7	Membrane-associated progesterone receptor component 1 OS=Homo sapiens OX=9606 GN=PGRMC1 PE=1 SV=3
sp|O15371|EIF3D_HUMAN	34	46	0.604	548	63973	6	Eukaryotic translation initiation factor 3 subunit D OS=Homo sapiens OX=9606 GN=EIF3D PE=1 SV=1
sp|Q96D15|RCN3_HUMAN	21	32	0.604	328	37493	4.9	Reticulocalbin-3 OS=Homo sapiens OX=9606 GN=RCN3 PE=1 SV=1
sp|P27105|STOM_HUMAN	18	26	0.604	288	31731	7.9	Erythrocyte band 7 integral membrane protein OS=Homo sapiens OX=9606 GN=STOM PE=1 SV=3
sp|Q15654|TRIP6_HUMAN	18	19	0.603	476	50288	7.4	Thyroid receptor-interacting protein 6 OS=Homo sapiens OX=9606 GN=TRIP6 PE=1 SV=3
sp|Q70UQ0|IKIP_HUMAN	24	36	0.603	350	39309	9.2	Inhibitor of nuclear factor kappa-B kinase-interacting protein OS=Homo sapiens OX=9606 GN=IKBIP PE=1 SV=1
sp|P20337|RAB3B_HUMAN	14	23	0.603	219	24758	5	Ras-related protein Rab-3B OS=Homo sapiens OX=9606 GN=RAB3B PE=1 SV=2
sp|Q99715|COCA1_HUMAN	202	304	0.602	3063	333147	5.5	Collagen alpha-1(XII) chain OS=Homo sapiens OX=9606 GN=COL12A1 PE=1 SV=2
sp|Q15084|PDIA6_HUMAN	34	82	0.602	440	48121	5.1	Protein disulfide-isomerase A6 OS=Homo sapiens OX=9606 GN=PDIA6 PE=1 SV=1
sp|P16402|H13_HUMAN	42	82	0.602	221	22350	11	Histone H1.3 OS=Homo sapiens OX=9606 GN=H1-3 PE=1 SV=2
sp|O75964|ATP5L_HUMAN	7	10	0.602	103	11428	9.6	ATP synthase subunit g, mitochondrial OS=Homo sapiens OX=9606 GN=ATP5MG PE=1 SV=3
sp|Q01082|SPTB2_HUMAN	157	230	0.601	2364	274608	5.6	Spectrin beta chain, non-erythrocytic 1 OS=Homo sapiens OX=9606 GN=SPTBN1 PE=1 SV=2
sp|P07910|HNRPC_HUMAN	33	56	0.601	306	33670	5.1	Heterogeneous nuclear ribonucleoproteins C1/C2 OS=Homo sapiens OX=9606 GN=HNRNPC PE=1 SV=4
sp|Q96TA1|NIBA2_HUMAN	43	63	0.599	746	84138	6.2	Protein Niban 2 OS=Homo sapiens OX=9606 GN=NIBAN2 PE=1 SV=3
sp|P48637|GSHB_HUMAN	26	32	0.599	474	52385	5.9	Glutathione synthetase OS=Homo sapiens OX=9606 GN=GSS PE=1 SV=1
sp|P13861|KAP2_HUMAN	30	45	0.599	404	45518	5.1	cAMP-dependent protein kinase type II-alpha regulatory subunit OS=Homo sapiens OX=9606 GN=PRKAR2A PE=1 SV=2
sp|P30153|2AAA_HUMAN	48	70	0.598	589	65309	5.1	Serine/threonine-protein phosphatase 2A 65 kDa regulatory subunit A alpha isoform OS=Homo sapiens OX=9606 GN=PPP2R1A PE=1 SV=4
sp|Q13838|DX39B_HUMAN	31	38	0.598	428	48991	5.7	Spliceosome RNA helicase DDX39B OS=Homo sapiens OX=9606 GN=DDX39B PE=1 SV=1
sp|P62424|RL7A_HUMAN	30	46	0.598	266	29996	10.6	60S ribosomal protein L7a OS=Homo sapiens OX=9606 GN=RPL7A PE=1 SV=2
sp|P09972|ALDOC_HUMAN	27	51	0.596	364	39456	6.9	Fructose-bisphosphate aldolase C OS=Homo sapiens OX=9606 GN=ALDOC PE=1 SV=2
sp|Q00839|HNRPU_HUMAN	61	166	0.595	825	90585	6	Heterogeneous nuclear ribonucleoprotein U OS=Homo sapiens OX=9606 GN=HNRNPU PE=1 SV=6
sp|Q92499|DDX1_HUMAN	45	71	0.595	740	82432	7.2	ATP-dependent RNA helicase DDX1 OS=Homo sapiens OX=9606 GN=DDX1 PE=1 SV=2
sp|P17980|PRS6A_HUMAN	33	50	0.595	439	49204	5.2	26S proteasome regulatory subunit 6A OS=Homo sapiens OX=9606 GN=PSMC3 PE=1 SV=3
sp|P59998|ARPC4_HUMAN	13	20	0.595	168	19667	8.4	Actin-related protein 2/3 complex subunit 4 OS=Homo sapiens OX=9606 GN=ARPC4 PE=1 SV=3
sp|P14927|QCR7_HUMAN	9	11	0.595	111	13530	8.8	Cytochrome b-c1 complex subunit 7 OS=Homo sapiens OX=9606 GN=UQCRB PE=1 SV=2
sp|P49327|FAS_HUMAN	138	197	0.594	2511	273424	6.4	Fatty acid synthase OS=Homo sapiens OX=9606 GN=FASN PE=1 SV=3
sp|P29373|RABP2_HUMAN	7	9	0.594	138	15693	5.4	Cellular retinoic acid-binding protein 2 OS=Homo sapiens OX=9606 GN=CRABP2 PE=1 SV=2
sp|P15927|RFA2_HUMAN	10	12	0.593	270	29247	6.1	Replication protein A 32 kDa subunit OS=Homo sapiens OX=9606 GN=RPA2 PE=1 SV=1
sp|Q9Y3F4|STRAP_HUMAN	25	41	0.591	350	38438	5.1	Serine-threonine kinase receptor-associated protein OS=Homo sapiens OX=9606 GN=STRAP PE=1 SV=1
sp|P46109|CRKL_HUMAN	14	18	0.591	303	33777	6.7	Crk-like protein OS=Homo sapiens OX=9606 GN=CRKL PE=1 SV=1
sp|P20340|RAB6A_HUMAN	15	21	0.591	208	23593	5.5	Ras-related protein Rab-6A OS=Homo sapiens OX=9606 GN=RAB6A PE=1 SV=3
sp|Q96F85|CNRP1_HUMAN	6	6	0.591	164	18648	8	CB1 cannabinoid receptor-interacting protein 1 OS=Homo sapiens OX=9606 GN=CNRIP1 PE=1 SV=1
sp|P18077|RL35A_HUMAN	14	23	0.591	110	12538	11.1	60S ribosomal protein L35a OS=Homo sapiens OX=9606 GN=RPL35A PE=1 SV=2
sp|Q9HB71|CYBP_HUMAN	13	17	0.588	228	26210	8.2	Calcyclin-binding protein OS=Homo sapiens OX=9606 GN=CACYBP PE=1 SV=2
sp|P61960|UFM1_HUMAN	4	7	0.588	85	9118	9.3	Ubiquitin-fold modifier 1 OS=Homo sapiens OX=9606 GN=UFM1 PE=1 SV=1
sp|Q9Y3A3|PHOCN_HUMAN	9	12	0.587	225	26032	5.8	MOB-like protein phocein OS=Homo sapiens OX=9606 GN=MOB4 PE=1 SV=1
sp|P05091|ALDH2_HUMAN	34	48	0.586	517	56381	7	Aldehyde dehydrogenase, mitochondrial OS=Homo sapiens OX=9606 GN=ALDH2 PE=1 SV=2
sp|Q9NX63|MIC19_HUMAN	17	29	0.586	227	26152	8.3	MICOS complex subunit MIC19 OS=Homo sapiens OX=9606 GN=CHCHD3 PE=1 SV=1
sp|P32119|PRDX2_HUMAN	18	31	0.586	198	21892	6	Peroxiredoxin-2 OS=Homo sapiens OX=9606 GN=PRDX2 PE=1 SV=5
sp|Q9ULC4|MCTS1_HUMAN	11	14	0.586	181	20555	8.8	Malignant T-cell-amplified sequence 1 OS=Homo sapiens OX=9606 GN=MCTS1 PE=1 SV=1
sp|Q9GZZ1|NAA50_HUMAN	12	13	0.586	169	19398	8.8	N-alpha-acetyltransferase 50 OS=Homo sapiens OX=9606 GN=NAA50 PE=1 SV=1
sp|P61254|RL26_HUMAN	12	18	0.586	145	17258	10.6	60S ribosomal protein L26 OS=Homo sapiens OX=9606 GN=RPL26 PE=1 SV=1
sp|P35241|RADI_HUMAN	64	100	0.585	583	68564	6.4	Radixin OS=Homo sapiens OX=9606 GN=RDX PE=1 SV=1
sp|Q9NZL9|MAT2B_HUMAN	13	14	0.584	334	37552	7.4	Methionine adenosyltransferase 2 subunit beta OS=Homo sapiens OX=9606 GN=MAT2B PE=1 SV=1
sp|P29692|EF1D_HUMAN	24	45	0.584	281	31122	5	Elongation factor 1-delta OS=Homo sapiens OX=9606 GN=EEF1D PE=1 SV=5
sp|P68366|TBA4A_HUMAN	55	383	0.583	448	49924	5.1	Tubulin alpha-4A chain OS=Homo sapiens OX=9606 GN=TUBA4A PE=1 SV=1
sp|P31689|DNJA1_HUMAN	22	34	0.582	397	44868	7.1	DnaJ homolog subfamily A member 1 OS=Homo sapiens OX=9606 GN=DNAJA1 PE=1 SV=2
sp|P42025|ACTY_HUMAN	17	24	0.582	376	42293	6.4	Beta-centractin OS=Homo sapiens OX=9606 GN=ACTR1B PE=1 SV=1
sp|P62753|RS6_HUMAN	27	46	0.582	249	28681	10.8	40S ribosomal protein S6 OS=Homo sapiens OX=9606 GN=RPS6 PE=1 SV=1
sp|P01116|RASK_HUMAN	11	15	0.582	189	21656	6.8	GTPase KRas OS=Homo sapiens OX=9606 GN=KRAS PE=1 SV=1
sp|Q99733|NP1L4_HUMAN	25	41	0.581	375	42823	4.7	Nucleosome assembly protein 1-like 4 OS=Homo sapiens OX=9606 GN=NAP1L4 PE=1 SV=1
sp|Q9UJ70|NAGK_HUMAN	19	23	0.581	344	37376	6.2	N-acetyl-D-glucosamine kinase OS=Homo sapiens OX=9606 GN=NAGK PE=1 SV=4
sp|P68402|PA1B2_HUMAN	8	13	0.581	229	25569	5.9	Platelet-activating factor acetylhydrolase IB subunit beta OS=Homo sapiens OX=9606 GN=PAFAH1B2 PE=1 SV=1
sp|O15498|YKT6_HUMAN	14	20	0.581	198	22418	6.9	Synaptobrevin homolog YKT6 OS=Homo sapiens OX=9606 GN=YKT6 PE=1 SV=1
sp|Q02790|FKBP4_HUMAN	30	42	0.58	459	51805	5.4	Peptidyl-prolyl cis-trans isomerase FKBP4 OS=Homo sapiens OX=9606 GN=FKBP4 PE=1 SV=3
sp|Q14240|IF4A2_HUMAN	27	43	0.58	407	46402	5.5	Eukaryotic initiation factor 4A-II OS=Homo sapiens OX=9606 GN=EIF4A2 PE=1 SV=2
sp|P31937|3HIDH_HUMAN	16	21	0.58	336	35329	8.1	3-hydroxyisobutyrate dehydrogenase, mitochondrial OS=Homo sapiens OX=9606 GN=HIBADH PE=1 SV=2
sp|P43686|PRS6B_HUMAN	30	40	0.579	418	47366	5.2	26S proteasome regulatory subunit 6B OS=Homo sapiens OX=9606 GN=PSMC4 PE=1 SV=2
sp|Q9Y5M8|SRPRB_HUMAN	18	23	0.579	271	29702	9	Signal recognition particle receptor subunit beta OS=Homo sapiens OX=9606 GN=SRPRB PE=1 SV=3
sp|P61201|CSN2_HUMAN	20	22	0.578	443	51597	5.5	COP9 signalosome complex subunit 2 OS=Homo sapiens OX=9606 GN=COPS2 PE=1 SV=1
sp|Q9HC38|GLOD4_HUMAN	20	23	0.578	313	34793	5.6	Glyoxalase domain-containing protein 4 OS=Homo sapiens OX=9606 GN=GLOD4 PE=1 SV=1
sp|P78417|GSTO1_HUMAN	21	41	0.577	241	27566	6.6	Glutathione S-transferase omega-1 OS=Homo sapiens OX=9606 GN=GSTO1 PE=1 SV=2
sp|Q9BY32|ITPA_HUMAN	7	9	0.577	194	21446	5.6	Inosine triphosphate pyrophosphatase OS=Homo sapiens OX=9606 GN=ITPA PE=1 SV=2
sp|Q8IUE6|H2A2B_HUMAN	12	26	0.577	130	13995	10.9	Histone H2A type 2-B OS=Homo sapiens OX=9606 GN=H2AC21 PE=1 SV=3
sp|O95573|ACSL3_HUMAN	40	59	0.576	720	80420	8.4	Long-chain-fatty-acid--CoA ligase 3 OS=Homo sapiens OX=9606 GN=ACSL3 PE=1 SV=3
sp|P50479|PDLI4_HUMAN	19	27	0.576	330	35398	7.9	PDZ and LIM domain protein 4 OS=Homo sapiens OX=9606 GN=PDLIM4 PE=1 SV=2
sp|P62993|GRB2_HUMAN	12	15	0.576	217	25206	6.3	Growth factor receptor-bound protein 2 OS=Homo sapiens OX=9606 GN=GRB2 PE=1 SV=1
sp|Q9Y6B6|SAR1B_HUMAN	10	16	0.576	198	22410	6.1	GTP-binding protein SAR1b OS=Homo sapiens OX=9606 GN=SAR1B PE=1 SV=1
sp|Q15717|ELAV1_HUMAN	19	29	0.574	326	36092	9.2	ELAV-like protein 1 OS=Homo sapiens OX=9606 GN=ELAVL1 PE=1 SV=2
sp|P09486|SPRC_HUMAN	20	43	0.574	303	34632	4.8	SPARC OS=Homo sapiens OX=9606 GN=SPARC PE=1 SV=1
sp|P36542|ATPG_HUMAN	22	39	0.574	298	32996	9.2	ATP synthase subunit gamma, mitochondrial OS=Homo sapiens OX=9606 GN=ATP5F1C PE=1 SV=1
sp|Q15404|RSU1_HUMAN	21	30	0.574	277	31540	8.6	Ras suppressor protein 1 OS=Homo sapiens OX=9606 GN=RSU1 PE=1 SV=3
sp|Q8TED1|GPX8_HUMAN	13	18	0.574	209	23881	9.4	Probable glutathione peroxidase 8 OS=Homo sapiens OX=9606 GN=GPX8 PE=1 SV=2
sp|O76094|SRP72_HUMAN	41	52	0.572	671	74606	9.3	Signal recognition particle subunit SRP72 OS=Homo sapiens OX=9606 GN=SRP72 PE=1 SV=3
sp|O43175|SERA_HUMAN	52	105	0.572	533	56651	6.7	D-3-phosphoglycerate dehydrogenase OS=Homo sapiens OX=9606 GN=PHGDH PE=1 SV=4
sp|Q02809|PLOD1_HUMAN	49	80	0.571	727	83550	6.9	Procollagen-lysine,2-oxoglutarate 5-dioxygenase 1 OS=Homo sapiens OX=9606 GN=PLOD1 PE=1 SV=2
sp|P09110|THIK_HUMAN	14	20	0.571	424	44292	8.4	3-ketoacyl-CoA thiolase, peroxisomal OS=Homo sapiens OX=9606 GN=ACAA1 PE=1 SV=2
sp|P18621|RL17_HUMAN	19	28	0.571	184	21397	10.2	60S ribosomal protein L17 OS=Homo sapiens OX=9606 GN=RPL17 PE=1 SV=3
sp|Q6IAA8|LTOR1_HUMAN	9	13	0.571	161	17745	5.1	Ragulator complex protein LAMTOR1 OS=Homo sapiens OX=9606 GN=LAMTOR1 PE=1 SV=2
sp|P63173|RL38_HUMAN	8	11	0.571	70	8218	10.1	60S ribosomal protein L38 OS=Homo sapiens OX=9606 GN=RPL38 PE=1 SV=2
sp|Q13557|KCC2D_HUMAN	31	47	0.569	499	56369	7.2	Calcium/calmodulin-dependent protein kinase type II subunit delta OS=Homo sapiens OX=9606 GN=CAMK2D PE=1 SV=3
sp|Q9Y6N5|SQOR_HUMAN	18	20	0.569	450	49961	9.1	Sulfide:quinone oxidoreductase, mitochondrial OS=Homo sapiens OX=9606 GN=SQOR PE=1 SV=1
sp|P18124|RL7_HUMAN	29	49	0.569	248	29226	10.7	60S ribosomal protein L7 OS=Homo sapiens OX=9606 GN=RPL7 PE=1 SV=1
sp|Q15121|PEA15_HUMAN	11	19	0.569	130	15040	5	Astrocytic phosphoprotein PEA-15 OS=Homo sapiens OX=9606 GN=PEA15 PE=1 SV=2
sp|O00571|DDX3X_HUMAN	47	77	0.568	662	73244	7.2	ATP-dependent RNA helicase DDX3X OS=Homo sapiens OX=9606 GN=DDX3X PE=1 SV=3
sp|Q02543|RL18A_HUMAN	19	25	0.568	176	20762	10.7	60S ribosomal protein L18a OS=Homo sapiens OX=9606 GN=RPL18A PE=1 SV=2
sp|P62328|TYB4_HUMAN	7	13	0.568	44	5053	5	Thymosin beta-4 OS=Homo sapiens OX=9606 GN=TMSB4X PE=1 SV=2
sp|Q14204|DYHC1_HUMAN	328	468	0.567	4646	532412	6.4	Cytoplasmic dynein 1 heavy chain 1 OS=Homo sapiens OX=9606 GN=DYNC1H1 PE=1 SV=5
sp|P50914|RL14_HUMAN	31	47	0.567	215	23432	10.9	60S ribosomal protein L14 OS=Homo sapiens OX=9606 GN=RPL14 PE=1 SV=4
sp|P01112|RASH_HUMAN	12	16	0.566	189	21298	5.3	GTPase HRas OS=Homo sapiens OX=9606 GN=HRAS PE=1 SV=1
sp|P04181|OAT_HUMAN	20	31	0.565	439	48535	7	Ornithine aminotransferase, mitochondrial OS=Homo sapiens OX=9606 GN=OAT PE=1 SV=1
sp|Q12841|FSTL1_HUMAN	21	39	0.565	308	34985	5.5	Follistatin-related protein 1 OS=Homo sapiens OX=9606 GN=FSTL1 PE=1 SV=1
sp|P63241|IF5A1_HUMAN	14	20	0.565	154	16832	5.2	Eukaryotic translation initiation factor 5A-1 OS=Homo sapiens OX=9606 GN=EIF5A PE=1 SV=2
sp|Q3SY69|AL1L2_HUMAN	50	69	0.564	923	101746	6.5	Mitochondrial 10-formyltetrahydrofolate dehydrogenase OS=Homo sapiens OX=9606 GN=ALDH1L2 PE=1 SV=2
sp|O60568|PLOD3_HUMAN	45	63	0.564	738	84785	6.1	Multifunctional procollagen lysine hydroxylase and glycosyltransferase LH3 OS=Homo sapiens OX=9606 GN=PLOD3 PE=1 SV=1
sp|P62195|PRS8_HUMAN	29	37	0.564	406	45626	7.5	26S proteasome regulatory subunit 8 OS=Homo sapiens OX=9606 GN=PSMC5 PE=1 SV=1
sp|P09525|ANXA4_HUMAN	24	41	0.564	319	35883	6.1	Annexin A4 OS=Homo sapiens OX=9606 GN=ANXA4 PE=1 SV=4
sp|P28066|PSA5_HUMAN	16	28	0.564	241	26411	4.8	Proteasome subunit alpha type-5 OS=Homo sapiens OX=9606 GN=PSMA5 PE=1 SV=3
sp|Q13442|HAP28_HUMAN	13	17	0.564	181	20630	8.9	28 kDa heat- and acid-stable phosphoprotein OS=Homo sapiens OX=9606 GN=PDAP1 PE=1 SV=1
sp|Q16891|MIC60_HUMAN	52	70	0.563	758	83678	6.5	MICOS complex subunit MIC60 OS=Homo sapiens OX=9606 GN=IMMT PE=1 SV=1
sp|Q9Y5S9|RBM8A_HUMAN	6	9	0.563	174	19889	5.7	RNA-binding protein 8A OS=Homo sapiens OX=9606 GN=RBM8A PE=1 SV=1
sp|Q9Y4L1|HYOU1_HUMAN	62	92	0.562	999	111335	5.2	Hypoxia up-regulated protein 1 OS=Homo sapiens OX=9606 GN=HYOU1 PE=1 SV=1
sp|P49419|AL7A1_HUMAN	29	39	0.562	539	58487	8	Alpha-aminoadipic semialdehyde dehydrogenase OS=Homo sapiens OX=9606 GN=ALDH7A1 PE=1 SV=5
sp|Q9Y277|VDAC3_HUMAN	19	24	0.562	283	30659	8.6	Voltage-dependent anion-selective channel protein 3 OS=Homo sapiens OX=9606 GN=VDAC3 PE=1 SV=1
sp|Q03135|CAV1_HUMAN	13	18	0.562	178	20472	6	Caveolin-1 OS=Homo sapiens OX=9606 GN=CAV1 PE=1 SV=4
sp|Q9NPE3|NOP10_HUMAN	4	5	0.562	64	7706	10	H/ACA ribonucleoprotein complex subunit 3 OS=Homo sapiens OX=9606 GN=NOP10 PE=1 SV=1
sp|P06744|G6PI_HUMAN	39	61	0.561	558	63147	8.3	Glucose-6-phosphate isomerase OS=Homo sapiens OX=9606 GN=GPI PE=1 SV=4
sp|P26196|DDX6_HUMAN	28	33	0.561	483	54417	8.7	Probable ATP-dependent RNA helicase DDX6 OS=Homo sapiens OX=9606 GN=DDX6 PE=1 SV=2
sp|P49915|GUAA_HUMAN	27	33	0.56	693	76715	6.9	GMP synthase [glutamine-hydrolyzing] OS=Homo sapiens OX=9606 GN=GMPS PE=1 SV=1
sp|P08243|ASNS_HUMAN	44	61	0.56	561	64370	6.9	Asparagine synthetase [glutamine-hydrolyzing] OS=Homo sapiens OX=9606 GN=ASNS PE=1 SV=4
sp|P48735|IDHP_HUMAN	25	37	0.56	452	50909	8.7	Isocitrate dehydrogenase [NADP], mitochondrial OS=Homo sapiens OX=9606 GN=IDH2 PE=1 SV=2
sp|O43681|GET3_HUMAN	19	23	0.56	348	38793	4.9	ATPase GET3 OS=Homo sapiens OX=9606 GN=GET3 PE=1 SV=2
sp|O14737|PDCD5_HUMAN	9	13	0.56	125	14285	6	Programmed cell death protein 5 OS=Homo sapiens OX=9606 GN=PDCD5 PE=1 SV=3
sp|Q08211|DHX9_HUMAN	83	125	0.559	1270	140958	6.8	ATP-dependent RNA helicase A OS=Homo sapiens OX=9606 GN=DHX9 PE=1 SV=4
sp|P00390|GSHR_HUMAN	22	26	0.559	522	56257	8.5	Glutathione reductase, mitochondrial OS=Homo sapiens OX=9606 GN=GSR PE=1 SV=2
sp|Q9Y6G9|DC1L1_HUMAN	23	33	0.558	523	56579	6.4	Cytoplasmic dynein 1 light intermediate chain 1 OS=Homo sapiens OX=9606 GN=DYNC1LI1 PE=1 SV=3
sp|Q96QR8|PURB_HUMAN	14	15	0.558	312	33241	5.4	Transcriptional activator protein Pur-beta OS=Homo sapiens OX=9606 GN=PURB PE=1 SV=3
sp|O75396|SC22B_HUMAN	28	46	0.558	215	24593	6.9	Vesicle-trafficking protein SEC22b OS=Homo sapiens OX=9606 GN=SEC22B PE=1 SV=4
sp|P24844|MYL9_HUMAN	21	39	0.558	172	19827	4.9	Myosin regulatory light polypeptide 9 OS=Homo sapiens OX=9606 GN=MYL9 PE=1 SV=4
sp|O14950|ML12B_HUMAN	20	62	0.558	172	19779	4.8	Myosin regulatory light chain 12B OS=Homo sapiens OX=9606 GN=MYL12B PE=1 SV=2
sp|P19105|ML12A_HUMAN	20	62	0.561	171	19794	4.8	Myosin regulatory light chain 12A OS=Homo sapiens OX=9606 GN=MYL12A PE=1 SV=2
sp|P63208|SKP1_HUMAN	18	27	0.558	163	18658	4.5	S-phase kinase-associated protein 1 OS=Homo sapiens OX=9606 GN=SKP1 PE=1 SV=2
sp|Q9NYL9|TMOD3_HUMAN	16	23	0.557	352	39595	5.2	Tropomodulin-3 OS=Homo sapiens OX=9606 GN=TMOD3 PE=1 SV=1
sp|P36873|PP1G_HUMAN	25	45	0.557	323	36984	6.5	Serine/threonine-protein phosphatase PP1-gamma catalytic subunit OS=Homo sapiens OX=9606 GN=PPP1CC PE=1 SV=1
sp|P49755|TMEDA_HUMAN	19	36	0.557	219	24976	7.5	Transmembrane emp24 domain-containing protein 10 OS=Homo sapiens OX=9606 GN=TMED10 PE=1 SV=2
sp|Q99798|ACON_HUMAN	46	54	0.556	780	85425	7.6	Aconitate hydratase, mitochondrial OS=Homo sapiens OX=9606 GN=ACO2 PE=1 SV=2
sp|P27635|RL10_HUMAN	22	28	0.556	214	24604	10.1	60S ribosomal protein L10 OS=Homo sapiens OX=9606 GN=RPL10 PE=1 SV=4
sp|P09455|RET1_HUMAN	6	8	0.556	135	15850	5.1	Retinol-binding protein 1 OS=Homo sapiens OX=9606 GN=RBP1 PE=1 SV=2
sp|O00479|HMGN4_HUMAN	6	8	0.556	90	9539	10.5	High mobility group nucleosome-binding domain-containing protein 4 OS=Homo sapiens OX=9606 GN=HMGN4 PE=1 SV=3
sp|P15954|COX7C_HUMAN	6	8	0.556	63	7245	10.3	Cytochrome c oxidase subunit 7C, mitochondrial OS=Homo sapiens OX=9606 GN=COX7C PE=1 SV=1
sp|O60506|HNRPQ_HUMAN	52	78	0.555	623	69603	8.6	Heterogeneous nuclear ribonucleoprotein Q OS=Homo sapiens OX=9606 GN=SYNCRIP PE=1 SV=2
sp|Q13409|DC1I2_HUMAN	30	57	0.553	638	71457	5.2	Cytoplasmic dynein 1 intermediate chain 2 OS=Homo sapiens OX=9606 GN=DYNC1I2 PE=1 SV=3
sp|Q9UHB6|LIMA1_HUMAN	42	58	0.552	759	85226	6.8	LIM domain and actin-binding protein 1 OS=Homo sapiens OX=9606 GN=LIMA1 PE=1 SV=1
sp|P31943|HNRH1_HUMAN	27	67	0.552	449	49229	6.3	Heterogeneous nuclear ribonucleoprotein H OS=Homo sapiens OX=9606 GN=HNRNPH1 PE=1 SV=4
sp|Q99584|S10AD_HUMAN	12	19	0.551	98	11471	6.2	Protein S100-A13 OS=Homo sapiens OX=9606 GN=S100A13 PE=1 SV=1
sp|Q32P28|P3H1_HUMAN	35	56	0.55	736	83394	5.1	Prolyl 3-hydroxylase 1 OS=Homo sapiens OX=9606 GN=P3H1 PE=1 SV=2
sp|Q92743|HTRA1_HUMAN	21	23	0.55	480	51287	7.8	Serine protease HTRA1 OS=Homo sapiens OX=9606 GN=HTRA1 PE=1 SV=1
sp|Q92841|DDX17_HUMAN	51	70	0.549	729	80273	8.3	Probable ATP-dependent RNA helicase DDX17 OS=Homo sapiens OX=9606 GN=DDX17 PE=1 SV=2
sp|Q9Y230|RUVB2_HUMAN	31	40	0.549	463	51157	5.6	RuvB-like 2 OS=Homo sapiens OX=9606 GN=RUVBL2 PE=1 SV=3
sp|P16401|H15_HUMAN	41	93	0.549	226	22580	10.9	Histone H1.5 OS=Homo sapiens OX=9606 GN=H1-5 PE=1 SV=3
sp|P49748|ACADV_HUMAN	35	44	0.548	655	70390	8.8	Very long-chain specific acyl-CoA dehydrogenase, mitochondrial OS=Homo sapiens OX=9606 GN=ACADVL PE=1 SV=1
sp|P61221|ABCE1_HUMAN	31	46	0.548	599	67314	8.3	ATP-binding cassette sub-family E member 1 OS=Homo sapiens OX=9606 GN=ABCE1 PE=1 SV=1
sp|P00367|DHE3_HUMAN	35	51	0.548	558	61398	7.8	Glutamate dehydrogenase 1, mitochondrial OS=Homo sapiens OX=9606 GN=GLUD1 PE=1 SV=2
sp|Q13177|PAK2_HUMAN	33	42	0.548	524	58043	6	Serine/threonine-protein kinase PAK 2 OS=Homo sapiens OX=9606 GN=PAK2 PE=1 SV=3
sp|O00159|MYO1C_HUMAN	64	90	0.547	1063	121682	9.4	Unconventional myosin-Ic OS=Homo sapiens OX=9606 GN=MYO1C PE=1 SV=4
sp|P28331|NDUS1_HUMAN	31	40	0.547	727	79468	6.2	NADH-ubiquinone oxidoreductase 75 kDa subunit, mitochondrial OS=Homo sapiens OX=9606 GN=NDUFS1 PE=1 SV=3
sp|O95571|ETHE1_HUMAN	10	13	0.547	254	27873	6.8	Persulfide dioxygenase ETHE1, mitochondrial OS=Homo sapiens OX=9606 GN=ETHE1 PE=1 SV=2
sp|P40429|RL13A_HUMAN	19	30	0.547	203	23577	10.9	60S ribosomal protein L13a OS=Homo sapiens OX=9606 GN=RPL13A PE=1 SV=2
sp|P49207|RL34_HUMAN	15	33	0.547	117	13293	11.5	60S ribosomal protein L34 OS=Homo sapiens OX=9606 GN=RPL34 PE=1 SV=3
sp|O60716|CTND1_HUMAN	47	61	0.546	968	108170	6.2	Catenin delta-1 OS=Homo sapiens OX=9606 GN=CTNND1 PE=1 SV=1
sp|Q06210|GFPT1_HUMAN	40	63	0.546	699	78806	7.1	Glutamine--fructose-6-phosphate aminotransferase [isomerizing] 1 OS=Homo sapiens OX=9606 GN=GFPT1 PE=1 SV=3
sp|Q9NZI8|IF2B1_HUMAN	44	69	0.546	577	63481	9.2	Insulin-like growth factor 2 mRNA-binding protein 1 OS=Homo sapiens OX=9606 GN=IGF2BP1 PE=1 SV=2
sp|O15143|ARC1B_HUMAN	21	32	0.546	372	40950	8.4	Actin-related protein 2/3 complex subunit 1B OS=Homo sapiens OX=9606 GN=ARPC1B PE=1 SV=3
sp|P12110|CO6A2_HUMAN	82	154	0.545	1019	108579	6.2	Collagen alpha-2(VI) chain OS=Homo sapiens OX=9606 GN=COL6A2 PE=1 SV=4
sp|P09661|RU2A_HUMAN	24	32	0.545	255	28416	8.6	U2 small nuclear ribonucleoprotein A' OS=Homo sapiens OX=9606 GN=SNRPA1 PE=1 SV=2
sp|P30626|SORCN_HUMAN	13	19	0.545	198	21676	5.6	Sorcin OS=Homo sapiens OX=9606 GN=SRI PE=1 SV=1
sp|Q96HC4|PDLI5_HUMAN	38	50	0.544	596	63945	8.2	PDZ and LIM domain protein 5 OS=Homo sapiens OX=9606 GN=PDLIM5 PE=1 SV=5
sp|Q02818|NUCB1_HUMAN	26	34	0.544	461	53879	5.2	Nucleobindin-1 OS=Homo sapiens OX=9606 GN=NUCB1 PE=1 SV=4
sp|Q8NBS9|TXND5_HUMAN	25	46	0.544	432	47629	6	Thioredoxin domain-containing protein 5 OS=Homo sapiens OX=9606 GN=TXNDC5 PE=1 SV=2
sp|P09543|CN37_HUMAN	27	33	0.544	421	47579	9.1	2',3'-cyclic-nucleotide 3'-phosphodiesterase OS=Homo sapiens OX=9606 GN=CNP PE=1 SV=2
sp|Q16822|PCKGM_HUMAN	39	54	0.542	640	70699	7.6	Phosphoenolpyruvate carboxykinase [GTP], mitochondrial OS=Homo sapiens OX=9606 GN=PCK2 PE=1 SV=4
sp|P42167|LAP2B_HUMAN	22	31	0.542	454	50670	9.4	Lamina-associated polypeptide 2, isoforms beta/gamma OS=Homo sapiens OX=9606 GN=TMPO PE=1 SV=2
sp|Q9BTV4|TMM43_HUMAN	16	22	0.542	400	44876	8.1	Transmembrane protein 43 OS=Homo sapiens OX=9606 GN=TMEM43 PE=1 SV=1
sp|Q15257|PTPA_HUMAN	19	25	0.542	358	40668	5.9	Serine/threonine-protein phosphatase 2A activator OS=Homo sapiens OX=9606 GN=PTPA PE=1 SV=3
sp|Q9UBI6|GBG12_HUMAN	4	10	0.542	72	8006	9	Guanine nucleotide-binding protein G(I)/G(S)/G(O) subunit gamma-12 OS=Homo sapiens OX=9606 GN=GNG12 PE=1 SV=3
sp|Q15029|U5S1_HUMAN	49	69	0.541	972	109436	5	116 kDa U5 small nuclear ribonucleoprotein component OS=Homo sapiens OX=9606 GN=EFTUD2 PE=1 SV=1
sp|P62917|RL8_HUMAN	25	41	0.541	257	28025	11	60S ribosomal protein L8 OS=Homo sapiens OX=9606 GN=RPL8 PE=1 SV=2
sp|O43390|HNRPR_HUMAN	44	63	0.54	633	70943	8.1	Heterogeneous nuclear ribonucleoprotein R OS=Homo sapiens OX=9606 GN=HNRNPR PE=1 SV=1
sp|Q16698|DECR_HUMAN	20	28	0.54	335	36068	9.3	2,4-dienoyl-CoA reductase, mitochondrial OS=Homo sapiens OX=9606 GN=DECR1 PE=1 SV=1
sp|O94760|DDAH1_HUMAN	10	12	0.54	285	31122	5.8	N(G),N(G)-dimethylarginine dimethylaminohydrolase 1 OS=Homo sapiens OX=9606 GN=DDAH1 PE=1 SV=3
sp|P05556|ITB1_HUMAN	66	155	0.539	798	88415	5.4	Integrin beta-1 OS=Homo sapiens OX=9606 GN=ITGB1 PE=1 SV=2
sp|O00425|IF2B3_HUMAN	41	61	0.539	579	63705	8.9	Insulin-like growth factor 2 mRNA-binding protein 3 OS=Homo sapiens OX=9606 GN=IGF2BP3 PE=1 SV=2
sp|P08865|RSSA_HUMAN	23	54	0.539	295	32854	4.9	40S ribosomal protein SA OS=Homo sapiens OX=9606 GN=RPSA PE=1 SV=4
sp|P62269|RS18_HUMAN	20	36	0.539	152	17719	11	40S ribosomal protein S18 OS=Homo sapiens OX=9606 GN=RPS18 PE=1 SV=3
sp|P60866|RS20_HUMAN	9	18	0.538	119	13373	9.9	40S ribosomal protein S20 OS=Homo sapiens OX=9606 GN=RPS20 PE=1 SV=1
sp|P55884|EIF3B_HUMAN	35	42	0.537	814	92482	5	Eukaryotic translation initiation factor 3 subunit B OS=Homo sapiens OX=9606 GN=EIF3B PE=1 SV=3
sp|P40222|TXLNA_HUMAN	28	36	0.537	546	61891	6.5	Alpha-taxilin OS=Homo sapiens OX=9606 GN=TXLNA PE=1 SV=3
sp|Q9BS26|ERP44_HUMAN	20	33	0.537	406	46971	5.3	Endoplasmic reticulum resident protein 44 OS=Homo sapiens OX=9606 GN=ERP44 PE=1 SV=1
sp|P49585|PCY1A_HUMAN	19	24	0.537	367	41731	7.3	Choline-phosphate cytidylyltransferase A OS=Homo sapiens OX=9606 GN=PCYT1A PE=1 SV=2
sp|Q13126|MTAP_HUMAN	11	13	0.537	283	31236	7.2	S-methyl-5'-thioadenosine phosphorylase OS=Homo sapiens OX=9606 GN=MTAP PE=1 SV=2
sp|Q9UMY4|SNX12_HUMAN	8	9	0.537	162	18885	8.4	Sorting nexin-12 OS=Homo sapiens OX=9606 GN=SNX12 PE=1 SV=4
sp|O75347|TBCA_HUMAN	10	12	0.537	108	12855	5.3	Tubulin-specific chaperone A OS=Homo sapiens OX=9606 GN=TBCA PE=1 SV=3
sp|P24821|TENA_HUMAN	126	206	0.536	2201	240851	4.9	Tenascin OS=Homo sapiens OX=9606 GN=TNC PE=1 SV=3
sp|P63010|AP2B1_HUMAN	59	77	0.536	937	104553	5.4	AP-2 complex subunit beta OS=Homo sapiens OX=9606 GN=AP2B1 PE=1 SV=1
sp|Q9NUU7|DD19A_HUMAN	24	29	0.536	478	53975	6.6	ATP-dependent RNA helicase DDX19A OS=Homo sapiens OX=9606 GN=DDX19A PE=1 SV=1
sp|O75955|FLOT1_HUMAN	26	29	0.536	427	47355	7.5	Flotillin-1 OS=Homo sapiens OX=9606 GN=FLOT1 PE=1 SV=3
sp|Q9Y3L5|RAP2C_HUMAN	9	9	0.536	183	20745	4.9	Ras-related protein Rap-2c OS=Homo sapiens OX=9606 GN=RAP2C PE=1 SV=1
sp|P62899|RL31_HUMAN	8	12	0.536	125	14463	10.5	60S ribosomal protein L31 OS=Homo sapiens OX=9606 GN=RPL31 PE=1 SV=1
sp|Q9UHG3|PCYOX_HUMAN	24	30	0.535	505	56640	6.2	Prenylcysteine oxidase 1 OS=Homo sapiens OX=9606 GN=PCYOX1 PE=1 SV=3
sp|Q969G6|RIFK_HUMAN	4	5	0.535	155	17623	8.1	Riboflavin kinase OS=Homo sapiens OX=9606 GN=RFK PE=1 SV=2
sp|O15212|PFD6_HUMAN	6	6	0.535	129	14583	8.9	Prefoldin subunit 6 OS=Homo sapiens OX=9606 GN=PFDN6 PE=1 SV=1
sp|Q92598|HS105_HUMAN	52	71	0.534	858	96865	5.4	Heat shock protein 105 kDa OS=Homo sapiens OX=9606 GN=HSPH1 PE=1 SV=1
sp|Q13011|ECH1_HUMAN	18	26	0.534	328	35816	8	Delta(3,5)-Delta(2,4)-dienoyl-CoA isomerase, mitochondrial OS=Homo sapiens OX=9606 GN=ECH1 PE=1 SV=2
sp|Q99436|PSB7_HUMAN	14	20	0.534	277	29965	7.7	Proteasome subunit beta type-7 OS=Homo sapiens OX=9606 GN=PSMB7 PE=1 SV=1
sp|P28070|PSB4_HUMAN	22	42	0.534	264	29204	6	Proteasome subunit beta type-4 OS=Homo sapiens OX=9606 GN=PSMB4 PE=1 SV=4
sp|P10412|H14_HUMAN	38	83	0.534	219	21865	11	Histone H1.4 OS=Homo sapiens OX=9606 GN=H1-4 PE=1 SV=2
sp|O75348|VATG1_HUMAN	6	7	0.534	118	13758	8.8	V-type proton ATPase subunit G 1 OS=Homo sapiens OX=9606 GN=ATP6V1G1 PE=1 SV=3
sp|P58546|MTPN_HUMAN	6	6	0.534	118	12895	5.5	Myotrophin OS=Homo sapiens OX=9606 GN=MTPN PE=1 SV=2
sp|O75521|ECI2_HUMAN	21	29	0.533	394	43585	9	Enoyl-CoA delta isomerase 2, mitochondrial OS=Homo sapiens OX=9606 GN=ECI2 PE=1 SV=4
sp|Q16881|TRXR1_HUMAN	40	61	0.532	649	70756	7.4	Thioredoxin reductase 1, cytoplasmic OS=Homo sapiens OX=9606 GN=TXNRD1 PE=1 SV=3
sp|Q15056|IF4H_HUMAN	15	25	0.532	248	27385	7.2	Eukaryotic translation initiation factor 4H OS=Homo sapiens OX=9606 GN=EIF4H PE=1 SV=5
sp|P49773|HINT1_HUMAN	6	6	0.532	126	13802	7	Histidine triad nucleotide-binding protein 1 OS=Homo sapiens OX=9606 GN=HINT1 PE=1 SV=2
sp|Q12907|LMAN2_HUMAN	20	28	0.531	356	40229	7	Vesicular integral-membrane protein VIP36 OS=Homo sapiens OX=9606 GN=LMAN2 PE=1 SV=1
sp|P67809|YBOX1_HUMAN	23	70	0.531	324	35924	9.9	Y-box-binding protein 1 OS=Homo sapiens OX=9606 GN=YBX1 PE=1 SV=3
sp|P60891|PRPS1_HUMAN	16	17	0.531	318	34834	7	Ribose-phosphate pyrophosphokinase 1 OS=Homo sapiens OX=9606 GN=PRPS1 PE=1 SV=2
sp|P48739|PIPNB_HUMAN	11	15	0.531	271	31540	6.9	Phosphatidylinositol transfer protein beta isoform OS=Homo sapiens OX=9606 GN=PITPNB PE=1 SV=2
sp|O14558|HSPB6_HUMAN	6	7	0.531	160	17136	6.4	Heat shock protein beta-6 OS=Homo sapiens OX=9606 GN=HSPB6 PE=1 SV=2
sp|P49189|AL9A1_HUMAN	34	53	0.53	494	53802	5.9	4-trimethylaminobutyraldehyde dehydrogenase OS=Homo sapiens OX=9606 GN=ALDH9A1 PE=1 SV=3
sp|P38159|RBMX_HUMAN	28	47	0.529	391	42332	10.1	RNA-binding motif protein, X chromosome OS=Homo sapiens OX=9606 GN=RBMX PE=1 SV=3
sp|Q96CT7|CC124_HUMAN	15	16	0.529	223	25835	9.5	Coiled-coil domain-containing protein 124 OS=Homo sapiens OX=9606 GN=CCDC124 PE=1 SV=1
sp|P24534|EF1B_HUMAN	19	37	0.529	225	24764	4.7	Elongation factor 1-beta OS=Homo sapiens OX=9606 GN=EEF1B2 PE=1 SV=3
sp|P45974|UBP5_HUMAN	41	59	0.528	858	95786	5	Ubiquitin carboxyl-terminal hydrolase 5 OS=Homo sapiens OX=9606 GN=USP5 PE=1 SV=2
sp|Q15165|PON2_HUMAN	12	22	0.528	354	39381	5.6	Serum paraoxonase/arylesterase 2 OS=Homo sapiens OX=9606 GN=PON2 PE=1 SV=4
sp|P55735|SEC13_HUMAN	14	22	0.528	322	35541	5.5	Protein SEC13 homolog OS=Homo sapiens OX=9606 GN=SEC13 PE=1 SV=3
sp|Q9NRX4|PHP14_HUMAN	7	13	0.528	125	13833	6.1	14 kDa phosphohistidine phosphatase OS=Homo sapiens OX=9606 GN=PHPT1 PE=1 SV=1
sp|P62851|RS25_HUMAN	12	24	0.528	125	13742	10.1	40S ribosomal protein S25 OS=Homo sapiens OX=9606 GN=RPS25 PE=1 SV=1
sp|P63167|DYL1_HUMAN	13	36	0.528	89	10366	7.4	Dynein light chain 1, cytoplasmic OS=Homo sapiens OX=9606 GN=DYNLL1 PE=1 SV=1
sp|Q99961|SH3G1_HUMAN	21	28	0.527	368	41490	5.4	Endophilin-A2 OS=Homo sapiens OX=9606 GN=SH3GL1 PE=1 SV=1
sp|O95168|NDUB4_HUMAN	7	8	0.527	129	15209	9.8	NADH dehydrogenase [ubiquinone] 1 beta subcomplex subunit 4 OS=Homo sapiens OX=9606 GN=NDUFB4 PE=1 SV=3
sp|P06753|TPM3_HUMAN	36	82	0.526	285	32950	4.7	Tropomyosin alpha-3 chain OS=Homo sapiens OX=9606 GN=TPM3 PE=1 SV=2
sp|Q99460|PSMD1_HUMAN	47	63	0.525	953	105836	5.4	26S proteasome non-ATPase regulatory subunit 1 OS=Homo sapiens OX=9606 GN=PSMD1 PE=1 SV=2
sp|Q92945|FUBP2_HUMAN	40	60	0.525	711	73115	7.3	Far upstream element-binding protein 2 OS=Homo sapiens OX=9606 GN=KHSRP PE=1 SV=4
sp|P46778|RL21_HUMAN	16	27	0.525	160	18565	10.5	60S ribosomal protein L21 OS=Homo sapiens OX=9606 GN=RPL21 PE=1 SV=2
sp|Q6NUK1|SCMC1_HUMAN	26	40	0.524	477	53354	6.3	Calcium-binding mitochondrial carrier protein SCaMC-1 OS=Homo sapiens OX=9606 GN=SLC25A24 PE=1 SV=2
sp|Q9HDC9|APMAP_HUMAN	25	43	0.524	416	46480	6.2	Adipocyte plasma membrane-associated protein OS=Homo sapiens OX=9606 GN=APMAP PE=1 SV=2
sp|P09651|ROA1_HUMAN	22	62	0.524	372	38747	9.1	Heterogeneous nuclear ribonucleoprotein A1 OS=Homo sapiens OX=9606 GN=HNRNPA1 PE=1 SV=5
sp|Q07955|SRSF1_HUMAN	15	22	0.524	248	27745	10.4	Serine/arginine-rich splicing factor 1 OS=Homo sapiens OX=9606 GN=SRSF1 PE=1 SV=2
sp|Q13158|FADD_HUMAN	6	7	0.524	208	23279	5.7	FAS-associated death domain protein OS=Homo sapiens OX=9606 GN=FADD PE=1 SV=1
sp|Q7L1Q6|BZW1_HUMAN	23	37	0.523	419	48043	5.9	Basic leucine zipper and W2 domain-containing protein 1 OS=Homo sapiens OX=9606 GN=BZW1 PE=1 SV=1
sp|O00487|PSDE_HUMAN	22	32	0.523	310	34577	6.5	26S proteasome non-ATPase regulatory subunit 14 OS=Homo sapiens OX=9606 GN=PSMD14 PE=1 SV=1
sp|O00560|SDCB1_HUMAN	13	21	0.523	298	32444	7.5	Syntenin-1 OS=Homo sapiens OX=9606 GN=SDCBP PE=1 SV=1
sp|Q15907|RB11B_HUMAN	13	20	0.523	218	24488	5.9	Ras-related protein Rab-11B OS=Homo sapiens OX=9606 GN=RAB11B PE=1 SV=4
sp|Q9P2J5|SYLC_HUMAN	66	89	0.522	1176	134466	7.3	Leucine--tRNA ligase, cytoplasmic OS=Homo sapiens OX=9606 GN=LARS1 PE=1 SV=2
sp|O94925|GLSK_HUMAN	33	40	0.522	669	73461	7.8	Glutaminase kidney isoform, mitochondrial OS=Homo sapiens OX=9606 GN=GLS PE=1 SV=1
sp|Q96AE4|FUBP1_HUMAN	33	47	0.522	644	67560	7.6	Far upstream element-binding protein 1 OS=Homo sapiens OX=9606 GN=FUBP1 PE=1 SV=3
sp|P26373|RL13_HUMAN	24	44	0.521	211	24261	11.7	60S ribosomal protein L13 OS=Homo sapiens OX=9606 GN=RPL13 PE=1 SV=4
sp|Q9BSD7|NTPCR_HUMAN	9	16	0.521	190	20713	9.5	Cancer-related nucleoside-triphosphatase OS=Homo sapiens OX=9606 GN=NTPCR PE=1 SV=1
sp|Q12797|ASPH_HUMAN	56	124	0.52	758	85863	5	Aspartyl/asparaginyl beta-hydroxylase OS=Homo sapiens OX=9606 GN=ASPH PE=1 SV=3
sp|P54136|SYRC_HUMAN	49	64	0.52	660	75379	6.7	Arginine--tRNA ligase, cytoplasmic OS=Homo sapiens OX=9606 GN=RARS1 PE=1 SV=2
sp|P04264|K2C1_HUMAN	39	64	0.52	644	66039	8.1	Keratin, type II cytoskeletal 1 OS=Homo sapiens OX=9606 GN=KRT1 PE=1 SV=6
sp|Q14247|SRC8_HUMAN	37	52	0.52	550	61586	5.4	Src substrate cortactin OS=Homo sapiens OX=9606 GN=CTTN PE=1 SV=2
sp|P05787|K2C8_HUMAN	24	42	0.52	483	53704	5.6	Keratin, type II cytoskeletal 8 OS=Homo sapiens OX=9606 GN=KRT8 PE=1 SV=7
sp|Q9BRP8|PYM1_HUMAN	9	10	0.52	204	22656	9.5	Partner of Y14 and mago OS=Homo sapiens OX=9606 GN=PYM1 PE=1 SV=1
sp|P62633|CNBP_HUMAN	9	12	0.52	177	19463	7.7	Cellular nucleic acid-binding protein OS=Homo sapiens OX=9606 GN=CNBP PE=1 SV=1
sp|Q9Y3E5|PTH2_HUMAN	6	10	0.52	179	19194	8.7	Peptidyl-tRNA hydrolase 2, mitochondrial OS=Homo sapiens OX=9606 GN=PTRH2 PE=1 SV=1
sp|Q86UP2|KTN1_HUMAN	75	94	0.519	1357	156275	5.6	Kinectin OS=Homo sapiens OX=9606 GN=KTN1 PE=1 SV=1
sp|P63151|2ABA_HUMAN	16	22	0.519	447	51692	6.2	Serine/threonine-protein phosphatase 2A 55 kDa regulatory subunit B alpha isoform OS=Homo sapiens OX=9606 GN=PPP2R2A PE=1 SV=1
sp|Q9NTK5|OLA1_HUMAN	24	37	0.518	396	44744	7.8	Obg-like ATPase 1 OS=Homo sapiens OX=9606 GN=OLA1 PE=1 SV=2
sp|O43684|BUB3_HUMAN	17	19	0.518	328	37155	6.8	Mitotic checkpoint protein BUB3 OS=Homo sapiens OX=9606 GN=BUB3 PE=1 SV=1
sp|Q96AG4|LRC59_HUMAN	23	47	0.518	307	34930	9.6	Leucine-rich repeat-containing protein 59 OS=Homo sapiens OX=9606 GN=LRRC59 PE=1 SV=1
sp|Q14232|EI2BA_HUMAN	11	16	0.518	305	33712	7.3	Translation initiation factor eIF-2B subunit alpha OS=Homo sapiens OX=9606 GN=EIF2B1 PE=1 SV=1
sp|Q9NYU2|UGGG1_HUMAN	84	114	0.517	1555	177189	5.6	UDP-glucose:glycoprotein glucosyltransferase 1 OS=Homo sapiens OX=9606 GN=UGGT1 PE=1 SV=3
sp|Q9UNF1|MAGD2_HUMAN	34	40	0.517	606	64954	9.3	Melanoma-associated antigen D2 OS=Homo sapiens OX=9606 GN=MAGED2 PE=1 SV=2
sp|P50579|MAP2_HUMAN	22	34	0.517	478	52892	5.8	Methionine aminopeptidase 2 OS=Homo sapiens OX=9606 GN=METAP2 PE=1 SV=1
sp|Q9BWM7|SFXN3_HUMAN	15	19	0.517	321	35503	9.1	Sideroflexin-3 OS=Homo sapiens OX=9606 GN=SFXN3 PE=1 SV=3
sp|P53004|BIEA_HUMAN	14	20	0.517	296	33428	6.4	Biliverdin reductase A OS=Homo sapiens OX=9606 GN=BLVRA PE=1 SV=2
sp|P42704|LPPRC_HUMAN	70	94	0.516	1394	157904	6.1	Leucine-rich PPR motif-containing protein, mitochondrial OS=Homo sapiens OX=9606 GN=LRPPRC PE=1 SV=3
sp|P23246|SFPQ_HUMAN	46	81	0.516	707	76150	9.4	Splicing factor, proline- and glutamine-rich OS=Homo sapiens OX=9606 GN=SFPQ PE=1 SV=2
sp|Q9UBT2|SAE2_HUMAN	27	31	0.516	640	71224	5.3	SUMO-activating enzyme subunit 2 OS=Homo sapiens OX=9606 GN=UBA2 PE=1 SV=2
sp|O60784|TOM1_HUMAN	16	21	0.516	492	53818	4.7	Target of Myb protein 1 OS=Homo sapiens OX=9606 GN=TOM1 PE=1 SV=2
sp|P16403|H12_HUMAN	32	74	0.516	213	21365	10.9	Histone H1.2 OS=Homo sapiens OX=9606 GN=H1-2 PE=1 SV=2
sp|P15170|ERF3A_HUMAN	26	33	0.515	499	55756	5.6	Eukaryotic peptide chain release factor GTP-binding subunit ERF3A OS=Homo sapiens OX=9606 GN=GSPT1 PE=1 SV=1
sp|O95433|AHSA1_HUMAN	15	23	0.515	338	38274	5.5	Activator of 90 kDa heat shock protein ATPase homolog 1 OS=Homo sapiens OX=9606 GN=AHSA1 PE=1 SV=1
sp|Q9UIJ7|KAD3_HUMAN	13	14	0.515	227	25565	9.2	GTP:AMP phosphotransferase AK3, mitochondrial OS=Homo sapiens OX=9606 GN=AK3 PE=1 SV=4
sp|O95372|LYPA2_HUMAN	10	14	0.515	231	24737	7.2	Acyl-protein thioesterase 2 OS=Homo sapiens OX=9606 GN=LYPLA2 PE=1 SV=1
sp|O43491|E41L2_HUMAN	54	74	0.514	1005	112588	5.4	Band 4.1-like protein 2 OS=Homo sapiens OX=9606 GN=EPB41L2 PE=1 SV=1
sp|Q9UMS4|PRP19_HUMAN	17	25	0.514	504	55181	6.6	Pre-mRNA-processing factor 19 OS=Homo sapiens OX=9606 GN=PRPF19 PE=1 SV=1
sp|Q14257|RCN2_HUMAN	12	17	0.514	317	36876	4.4	Reticulocalbin-2 OS=Homo sapiens OX=9606 GN=RCN2 PE=1 SV=1
sp|Q1KMD3|HNRL2_HUMAN	42	60	0.513	747	85105	4.9	Heterogeneous nuclear ribonucleoprotein U-like protein 2 OS=Homo sapiens OX=9606 GN=HNRNPUL2 PE=1 SV=1
sp|P19338|NUCL_HUMAN	83	170	0.513	710	76615	4.7	Nucleolin OS=Homo sapiens OX=9606 GN=NCL PE=1 SV=3
sp|Q8IWE2|NXP20_HUMAN	28	41	0.513	563	60742	4.7	Protein NOXP20 OS=Homo sapiens OX=9606 GN=FAM114A1 PE=1 SV=2
sp|Q9Y265|RUVB1_HUMAN	31	45	0.513	456	50228	6.4	RuvB-like 1 OS=Homo sapiens OX=9606 GN=RUVBL1 PE=1 SV=1
sp|P11177|ODPB_HUMAN	19	31	0.513	359	39233	6.6	Pyruvate dehydrogenase E1 component subunit beta, mitochondrial OS=Homo sapiens OX=9606 GN=PDHB PE=1 SV=3
sp|P13645|K1C10_HUMAN	29	37	0.512	584	58827	5.2	Keratin, type I cytoskeletal 10 OS=Homo sapiens OX=9606 GN=KRT10 PE=1 SV=6
sp|P40925|MDHC_HUMAN	24	39	0.512	334	36426	7.3	Malate dehydrogenase, cytoplasmic OS=Homo sapiens OX=9606 GN=MDH1 PE=1 SV=4
sp|P61020|RAB5B_HUMAN	12	21	0.512	215	23707	8.1	Ras-related protein Rab-5B OS=Homo sapiens OX=9606 GN=RAB5B PE=1 SV=1
sp|Q14011|CIRBP_HUMAN	9	13	0.512	172	18648	9.5	Cold-inducible RNA-binding protein OS=Homo sapiens OX=9606 GN=CIRBP PE=1 SV=1
sp|Q9BWJ5|SF3B5_HUMAN	2	2	0.512	86	10135	6.4	Splicing factor 3B subunit 5 OS=Homo sapiens OX=9606 GN=SF3B5 PE=1 SV=1
sp|Q9H3K6|BOLA2_HUMAN	3	4	0.512	86	10117	6.5	BolA-like protein 2 OS=Homo sapiens OX=9606 GN=BOLA2 PE=1 SV=1
sp|Q15046|SYK_HUMAN	34	49	0.511	597	68048	6.4	Lysine--tRNA ligase OS=Homo sapiens OX=9606 GN=KARS1 PE=1 SV=3
sp|P52597|HNRPF_HUMAN	19	50	0.511	415	45672	5.6	Heterogeneous nuclear ribonucleoprotein F OS=Homo sapiens OX=9606 GN=HNRNPF PE=1 SV=3
sp|Q99536|VAT1_HUMAN	26	31	0.511	393	41920	6.3	Synaptic vesicle membrane protein VAT-1 homolog OS=Homo sapiens OX=9606 GN=VAT1 PE=1 SV=2
sp|O43809|CPSF5_HUMAN	15	20	0.511	227	26227	8.8	Cleavage and polyadenylation specificity factor subunit 5 OS=Homo sapiens OX=9606 GN=NUDT21 PE=1 SV=1
sp|Q13148|TADBP_HUMAN	21	33	0.51	414	44740	6.2	TAR DNA-binding protein 43 OS=Homo sapiens OX=9606 GN=TARDBP PE=1 SV=1
sp|P21980|TGM2_HUMAN	38	67	0.508	687	77329	5.2	Protein-glutamine gamma-glutamyltransferase 2 OS=Homo sapiens OX=9606 GN=TGM2 PE=1 SV=2
sp|P12268|IMDH2_HUMAN	27	35	0.508	514	55805	6.9	Inosine-5'-monophosphate dehydrogenase 2 OS=Homo sapiens OX=9606 GN=IMPDH2 PE=1 SV=2
sp|P41091|IF2G_HUMAN	22	31	0.508	472	51110	8.4	Eukaryotic translation initiation factor 2 subunit 3 OS=Homo sapiens OX=9606 GN=EIF2S3 PE=1 SV=3
sp|P00387|NB5R3_HUMAN	19	24	0.508	301	34235	7.6	NADH-cytochrome b5 reductase 3 OS=Homo sapiens OX=9606 GN=CYB5R3 PE=1 SV=3
sp|P02795|MT2_HUMAN	5	8	0.508	61	6042	7.8	Metallothionein-2 OS=Homo sapiens OX=9606 GN=MT2A PE=1 SV=1
sp|O00232|PSD12_HUMAN	28	32	0.507	456	52904	7.6	26S proteasome non-ATPase regulatory subunit 12 OS=Homo sapiens OX=9606 GN=PSMD12 PE=1 SV=3
sp|Q9UJW0|DCTN4_HUMAN	22	23	0.507	460	52337	7.3	Dynactin subunit 4 OS=Homo sapiens OX=9606 GN=DCTN4 PE=1 SV=1
sp|Q9Y2Z0|SGT1_HUMAN	16	23	0.507	365	41024	5.2	Protein SGT1 homolog OS=Homo sapiens OX=9606 GN=SUGT1 PE=1 SV=3
sp|A0A0B4J2D5|GAL3B_HUMAN	11	12	0.507	268	28142	8.3	Glutamine amidotransferase-like class 1 domain-containing protein 3B, mitochondrial OS=Homo sapiens OX=9606 GN=GATD3B PE=1 SV=1
sp|P0DPI2|GAL3A_HUMAN	11	12	0.507	268	28170	8.3	Glutamine amidotransferase-like class 1 domain-containing protein 3A, mitochondrial OS=Homo sapiens OX=9606 GN=GATD3A PE=1 SV=1
sp|P21266|GSTM3_HUMAN	14	20	0.507	225	26560	5.5	Glutathione S-transferase Mu 3 OS=Homo sapiens OX=9606 GN=GSTM3 PE=1 SV=3
sp|P61006|RAB8A_HUMAN	13	18	0.507	207	23668	9.1	Ras-related protein Rab-8A OS=Homo sapiens OX=9606 GN=RAB8A PE=1 SV=1
sp|P37108|SRP14_HUMAN	13	14	0.507	136	14570	10	Signal recognition particle 14 kDa protein OS=Homo sapiens OX=9606 GN=SRP14 PE=1 SV=2
sp|P53618|COPB_HUMAN	55	76	0.506	953	107142	6	Coatomer subunit beta OS=Homo sapiens OX=9606 GN=COPB1 PE=1 SV=3
sp|Q9UNF0|PACN2_HUMAN	23	35	0.506	486	55739	5.2	Protein kinase C and casein kinase substrate in neurons protein 2 OS=Homo sapiens OX=9606 GN=PACSIN2 PE=1 SV=2
sp|O75390|CISY_HUMAN	25	42	0.506	466	51712	8.3	Citrate synthase, mitochondrial OS=Homo sapiens OX=9606 GN=CS PE=1 SV=2
sp|Q9H9B4|SFXN1_HUMAN	15	21	0.506	322	35619	9.1	Sideroflexin-1 OS=Homo sapiens OX=9606 GN=SFXN1 PE=1 SV=4
sp|Q9UL46|PSME2_HUMAN	13	24	0.506	239	27402	5.7	Proteasome activator complex subunit 2 OS=Homo sapiens OX=9606 GN=PSME2 PE=1 SV=4
sp|O75935|DCTN3_HUMAN	11	13	0.505	186	21119	5.5	Dynactin subunit 3 OS=Homo sapiens OX=9606 GN=DCTN3 PE=1 SV=1
sp|P55145|MANF_HUMAN	12	17	0.505	182	20700	8.7	Mesencephalic astrocyte-derived neurotrophic factor OS=Homo sapiens OX=9606 GN=MANF PE=1 SV=3
sp|P04844|RPN2_HUMAN	32	47	0.504	631	69284	5.7	Dolichyl-diphosphooligosaccharide--protein glycosyltransferase subunit 2 OS=Homo sapiens OX=9606 GN=RPN2 PE=1 SV=3
sp|O75822|EIF3J_HUMAN	21	26	0.504	258	29062	4.8	Eukaryotic translation initiation factor 3 subunit J OS=Homo sapiens OX=9606 GN=EIF3J PE=1 SV=2
sp|Q16864|VATF_HUMAN	3	3	0.504	119	13370	5.5	V-type proton ATPase subunit F OS=Homo sapiens OX=9606 GN=ATP6V1F PE=1 SV=2
sp|P22102|PUR2_HUMAN	41	50	0.503	1010	107767	6.7	Trifunctional purine biosynthetic protein adenosine-3 OS=Homo sapiens OX=9606 GN=GART PE=1 SV=1
sp|Q96KP4|CNDP2_HUMAN	25	31	0.503	475	52878	6	Cytosolic non-specific dipeptidase OS=Homo sapiens OX=9606 GN=CNDP2 PE=1 SV=2
sp|O43294|TGFI1_HUMAN	17	23	0.503	461	49814	7	Transforming growth factor beta-1-induced transcript 1 protein OS=Homo sapiens OX=9606 GN=TGFB1I1 PE=1 SV=2
sp|Q92747|ARC1A_HUMAN	19	23	0.503	370	41569	8.2	Actin-related protein 2/3 complex subunit 1A OS=Homo sapiens OX=9606 GN=ARPC1A PE=2 SV=2
sp|O75367|H2AY_HUMAN	22	29	0.503	372	39617	9.8	Core histone macro-H2A.1 OS=Homo sapiens OX=9606 GN=MACROH2A1 PE=1 SV=4
sp|P62330|ARF6_HUMAN	10	15	0.503	175	20082	9	ADP-ribosylation factor 6 OS=Homo sapiens OX=9606 GN=ARF6 PE=1 SV=2
sp|Q9Y3D0|CIA2B_HUMAN	4	6	0.503	163	17663	5.2	Cytosolic iron-sulfur assembly component 2B OS=Homo sapiens OX=9606 GN=CIAO2B PE=1 SV=1
sp|Q96I99|SUCB2_HUMAN	20	23	0.502	432	46511	6.4	Succinate--CoA ligase [GDP-forming] subunit beta, mitochondrial OS=Homo sapiens OX=9606 GN=SUCLG2 PE=1 SV=2
sp|P78330|SERB_HUMAN	11	14	0.502	225	25008	5.7	Phosphoserine phosphatase OS=Homo sapiens OX=9606 GN=PSPH PE=1 SV=2
sp|O94905|ERLN2_HUMAN	20	22	0.501	339	37840	5.6	Erlin-2 OS=Homo sapiens OX=9606 GN=ERLIN2 PE=1 SV=1
sp|Q9H3P7|GCP60_HUMAN	21	30	0.5	528	60593	5.1	Golgi resident protein GCP60 OS=Homo sapiens OX=9606 GN=ACBD3 PE=1 SV=4
sp|Q6P587|FAHD1_HUMAN	14	18	0.5	224	24843	7.4	Acylpyruvase FAHD1, mitochondrial OS=Homo sapiens OX=9606 GN=FAHD1 PE=1 SV=2
sp|P00492|HPRT_HUMAN	10	15	0.5	218	24579	6.7	Hypoxanthine-guanine phosphoribosyltransferase OS=Homo sapiens OX=9606 GN=HPRT1 PE=1 SV=2
sp|Q9Y2B0|CNPY2_HUMAN	10	17	0.5	182	20652	4.9	Protein canopy homolog 2 OS=Homo sapiens OX=9606 GN=CNPY2 PE=1 SV=1
sp|P84103|SRSF3_HUMAN	9	19	0.5	164	19330	11.6	Serine/arginine-rich splicing factor 3 OS=Homo sapiens OX=9606 GN=SRSF3 PE=1 SV=1
sp|P49458|SRP09_HUMAN	7	11	0.5	86	10112	8	Signal recognition particle 9 kDa protein OS=Homo sapiens OX=9606 GN=SRP9 PE=1 SV=2
sp|O75506|HSBP1_HUMAN	2	3	0.5	76	8544	4.4	Heat shock factor-binding protein 1 OS=Homo sapiens OX=9606 GN=HSBP1 PE=1 SV=1
sp|O15269|SPTC1_HUMAN	23	31	0.499	473	52744	6	Serine palmitoyltransferase 1 OS=Homo sapiens OX=9606 GN=SPTLC1 PE=1 SV=1
sp|P55795|HNRH2_HUMAN	24	41	0.499	449	49264	6.3	Heterogeneous nuclear ribonucleoprotein H2 OS=Homo sapiens OX=9606 GN=HNRNPH2 PE=1 SV=1
sp|P55209|NP1L1_HUMAN	31	46	0.499	391	45374	4.5	Nucleosome assembly protein 1-like 1 OS=Homo sapiens OX=9606 GN=NAP1L1 PE=1 SV=1
sp|Q99873|ANM1_HUMAN	25	35	0.499	371	42462	5.3	Protein arginine N-methyltransferase 1 OS=Homo sapiens OX=9606 GN=PRMT1 PE=1 SV=3
sp|P29279|CCN2_HUMAN	14	14	0.499	349	38091	8	CCN family member 2 OS=Homo sapiens OX=9606 GN=CCN2 PE=1 SV=2
sp|P21399|ACOC_HUMAN	38	48	0.498	889	98399	6.7	Cytoplasmic aconitate hydratase OS=Homo sapiens OX=9606 GN=ACO1 PE=1 SV=3
sp|Q16643|DREB_HUMAN	40	81	0.498	649	71429	4.5	Drebrin OS=Homo sapiens OX=9606 GN=DBN1 PE=1 SV=4
sp|Q9Y316|MEMO1_HUMAN	9	10	0.498	297	33733	7.2	Protein MEMO1 OS=Homo sapiens OX=9606 GN=MEMO1 PE=1 SV=1
sp|P30405|PPIF_HUMAN	8	12	0.498	207	22040	9.4	Peptidyl-prolyl cis-trans isomerase F, mitochondrial OS=Homo sapiens OX=9606 GN=PPIF PE=1 SV=1
sp|Q15746|MYLK_HUMAN	98	141	0.497	1914	210713	6.2	Myosin light chain kinase, smooth muscle OS=Homo sapiens OX=9606 GN=MYLK PE=1 SV=4
sp|Q9NVA2|SEP11_HUMAN	35	56	0.497	429	49398	6.8	Septin-11 OS=Homo sapiens OX=9606 GN=SEPTIN11 PE=1 SV=3
sp|Q15814|TBCC_HUMAN	13	17	0.497	346	39248	5.7	Tubulin-specific chaperone C OS=Homo sapiens OX=9606 GN=TBCC PE=1 SV=2
sp|P83731|RL24_HUMAN	19	24	0.497	157	17779	11.3	60S ribosomal protein L24 OS=Homo sapiens OX=9606 GN=RPL24 PE=1 SV=1
sp|P62263|RS14_HUMAN	15	28	0.497	151	16273	10.1	40S ribosomal protein S14 OS=Homo sapiens OX=9606 GN=RPS14 PE=1 SV=3
sp|P21741|MK_HUMAN	7	11	0.497	143	15585	9.8	Midkine OS=Homo sapiens OX=9606 GN=MDK PE=1 SV=1
sp|P46821|MAP1B_HUMAN	135	209	0.496	2468	270632	4.8	Microtubule-associated protein 1B OS=Homo sapiens OX=9606 GN=MAP1B PE=1 SV=2
sp|P30533|AMRP_HUMAN	21	31	0.496	357	41466	8.8	Alpha-2-macroglobulin receptor-associated protein OS=Homo sapiens OX=9606 GN=LRPAP1 PE=1 SV=1
sp|Q9BPW8|NIPS1_HUMAN	12	17	0.496	284	33310	9.3	Protein NipSnap homolog 1 OS=Homo sapiens OX=9606 GN=NIPSNAP1 PE=1 SV=1
sp|Q9GZS3|WDR61_HUMAN	11	13	0.495	305	33581	5.5	WD repeat-containing protein 61 OS=Homo sapiens OX=9606 GN=WDR61 PE=1 SV=1
sp|Q96EK6|GNA1_HUMAN	6	7	0.495	184	20749	8	Glucosamine 6-phosphate N-acetyltransferase OS=Homo sapiens OX=9606 GN=GNPNAT1 PE=1 SV=1
sp|P60903|S10AA_HUMAN	10	17	0.495	97	11203	7.4	Protein S100-A10 OS=Homo sapiens OX=9606 GN=S100A10 PE=1 SV=2
sp|Q16531|DDB1_HUMAN	45	61	0.494	1140	126968	5.3	DNA damage-binding protein 1 OS=Homo sapiens OX=9606 GN=DDB1 PE=1 SV=1
sp|Q5JTV8|TOIP1_HUMAN	30	43	0.494	583	66248	8.2	Torsin-1A-interacting protein 1 OS=Homo sapiens OX=9606 GN=TOR1AIP1 PE=1 SV=2
sp|P60228|EIF3E_HUMAN	20	23	0.494	445	52221	6	Eukaryotic translation initiation factor 3 subunit E OS=Homo sapiens OX=9606 GN=EIF3E PE=1 SV=1
sp|Q9NZZ3|CHMP5_HUMAN	11	17	0.493	219	24571	4.8	Charged multivesicular body protein 5 OS=Homo sapiens OX=9606 GN=CHMP5 PE=1 SV=1
sp|Q9P0J0|NDUAD_HUMAN	7	8	0.493	144	16698	8.4	NADH dehydrogenase [ubiquinone] 1 alpha subcomplex subunit 13 OS=Homo sapiens OX=9606 GN=NDUFA13 PE=1 SV=3
sp|A0A0U1RRL7|MMPOS_HUMAN	2	2	0.493	71	7679	4.7	Protein MMP24OS OS=Homo sapiens OX=9606 GN=MMP24OS PE=1 SV=1
sp|O43447|PPIH_HUMAN	5	9	0.492	177	19208	8.1	Peptidyl-prolyl cis-trans isomerase H OS=Homo sapiens OX=9606 GN=PPIH PE=1 SV=1
sp|P62318|SMD3_HUMAN	7	11	0.492	126	13916	10.3	Small nuclear ribonucleoprotein Sm D3 OS=Homo sapiens OX=9606 GN=SNRPD3 PE=1 SV=1
sp|O14653|GOSR2_HUMAN	8	9	0.491	212	24775	8.1	Golgi SNAP receptor complex member 2 OS=Homo sapiens OX=9606 GN=GOSR2 PE=1 SV=2
sp|Q10471|GALT2_HUMAN	27	38	0.49	571	64733	8.4	Polypeptide N-acetylgalactosaminyltransferase 2 OS=Homo sapiens OX=9606 GN=GALNT2 PE=1 SV=1
sp|Q16401|PSMD5_HUMAN	23	27	0.49	504	56196	5.5	26S proteasome non-ATPase regulatory subunit 5 OS=Homo sapiens OX=9606 GN=PSMD5 PE=1 SV=3
sp|Q96CW1|AP2M1_HUMAN	24	30	0.49	435	49655	9.5	AP-2 complex subunit mu OS=Homo sapiens OX=9606 GN=AP2M1 PE=1 SV=2
sp|P20618|PSB1_HUMAN	15	19	0.49	241	26489	8.1	Proteasome subunit beta type-1 OS=Homo sapiens OX=9606 GN=PSMB1 PE=1 SV=2
sp|O15347|HMGB3_HUMAN	14	20	0.49	200	22980	8.4	High mobility group protein B3 OS=Homo sapiens OX=9606 GN=HMGB3 PE=1 SV=4
sp|P46782|RS5_HUMAN	19	67	0.49	204	22876	9.7	40S ribosomal protein S5 OS=Homo sapiens OX=9606 GN=RPS5 PE=1 SV=4
sp|P62266|RS23_HUMAN	9	15	0.49	143	15808	10.5	40S ribosomal protein S23 OS=Homo sapiens OX=9606 GN=RPS23 PE=1 SV=3
sp|P11586|C1TC_HUMAN	42	49	0.489	935	101559	7.3	C-1-tetrahydrofolate synthase, cytoplasmic OS=Homo sapiens OX=9606 GN=MTHFD1 PE=1 SV=3
sp|O75663|TIPRL_HUMAN	9	13	0.489	272	31444	5.9	TIP41-like protein OS=Homo sapiens OX=9606 GN=TIPRL PE=1 SV=2
sp|Q13951|PEBB_HUMAN	8	8	0.489	182	21508	6.6	Core-binding factor subunit beta OS=Homo sapiens OX=9606 GN=CBFB PE=1 SV=2
sp|P43304|GPDM_HUMAN	31	36	0.488	727	80853	7.7	Glycerol-3-phosphate dehydrogenase, mitochondrial OS=Homo sapiens OX=9606 GN=GPD2 PE=1 SV=3
sp|Q9UHB9|SRP68_HUMAN	29	39	0.488	627	70730	8.6	Signal recognition particle subunit SRP68 OS=Homo sapiens OX=9606 GN=SRP68 PE=1 SV=2
sp|P62906|RL10A_HUMAN	22	34	0.488	217	24831	9.9	60S ribosomal protein L10a OS=Homo sapiens OX=9606 GN=RPL10A PE=1 SV=2
sp|P11717|MPRI_HUMAN	113	152	0.487	2491	274373	5.9	Cation-independent mannose-6-phosphate receptor OS=Homo sapiens OX=9606 GN=IGF2R PE=1 SV=3
sp|Q14103|HNRPD_HUMAN	32	44	0.487	355	38434	7.8	Heterogeneous nuclear ribonucleoprotein D0 OS=Homo sapiens OX=9606 GN=HNRNPD PE=1 SV=1
sp|O95182|NDUA7_HUMAN	8	9	0.487	113	12551	10.2	NADH dehydrogenase [ubiquinone] 1 alpha subcomplex subunit 7 OS=Homo sapiens OX=9606 GN=NDUFA7 PE=1 SV=3
sp|P06756|ITAV_HUMAN	49	76	0.486	1048	116038	5.7	Integrin alpha-V OS=Homo sapiens OX=9606 GN=ITGAV PE=1 SV=2
sp|P54886|P5CS_HUMAN	42	60	0.486	795	87302	7.1	Delta-1-pyrroline-5-carboxylate synthase OS=Homo sapiens OX=9606 GN=ALDH18A1 PE=1 SV=2
sp|Q9NQW7|XPP1_HUMAN	30	39	0.486	623	69918	5.7	Xaa-Pro aminopeptidase 1 OS=Homo sapiens OX=9606 GN=XPNPEP1 PE=1 SV=3
sp|P61011|SRP54_HUMAN	25	31	0.486	504	55705	8.8	Signal recognition particle 54 kDa protein OS=Homo sapiens OX=9606 GN=SRP54 PE=1 SV=1
sp|O60888|CUTA_HUMAN	10	19	0.486	179	19116	5.5	Protein CutA OS=Homo sapiens OX=9606 GN=CUTA PE=1 SV=2
sp|O43242|PSMD3_HUMAN	37	51	0.485	534	60978	8.4	26S proteasome non-ATPase regulatory subunit 3 OS=Homo sapiens OX=9606 GN=PSMD3 PE=1 SV=2
sp|Q9UHX1|PUF60_HUMAN	33	41	0.485	559	59876	5.3	Poly(U)-binding-splicing factor PUF60 OS=Homo sapiens OX=9606 GN=PUF60 PE=1 SV=1
sp|P09622|DLDH_HUMAN	31	44	0.485	509	54177	7.9	Dihydrolipoyl dehydrogenase, mitochondrial OS=Homo sapiens OX=9606 GN=DLD PE=1 SV=2
sp|Q9UNH7|SNX6_HUMAN	23	41	0.485	406	46649	6.2	Sorting nexin-6 OS=Homo sapiens OX=9606 GN=SNX6 PE=1 SV=1
sp|Q8N183|NDUF2_HUMAN	5	5	0.485	169	19856	9	NADH dehydrogenase [ubiquinone] 1 alpha subcomplex assembly factor 2 OS=Homo sapiens OX=9606 GN=NDUFAF2 PE=1 SV=1
sp|P46783|RS10_HUMAN	13	23	0.485	165	18898	10.2	40S ribosomal protein S10 OS=Homo sapiens OX=9606 GN=RPS10 PE=1 SV=1
sp|P46108|CRK_HUMAN	15	29	0.484	304	33831	5.6	Adapter molecule crk OS=Homo sapiens OX=9606 GN=CRK PE=1 SV=2
sp|Q9Y333|LSM2_HUMAN	4	7	0.484	95	10835	6.5	U6 snRNA-associated Sm-like protein LSm2 OS=Homo sapiens OX=9606 GN=LSM2 PE=1 SV=1
sp|P08237|PFKAM_HUMAN	31	38	0.483	780	85182	8	ATP-dependent 6-phosphofructokinase, muscle type OS=Homo sapiens OX=9606 GN=PFKM PE=1 SV=2
sp|O00567|NOP56_HUMAN	26	34	0.483	594	66050	9.2	Nucleolar protein 56 OS=Homo sapiens OX=9606 GN=NOP56 PE=1 SV=4
sp|P36957|ODO2_HUMAN	20	27	0.483	453	48755	9	Dihydrolipoyllysine-residue succinyltransferase component of 2-oxoglutarate dehydrogenase complex, mitochondrial OS=Homo sapiens OX=9606 GN=DLST PE=1 SV=4
sp|Q14914|PTGR1_HUMAN	17	25	0.483	329	35870	8.3	Prostaglandin reductase 1 OS=Homo sapiens OX=9606 GN=PTGR1 PE=1 SV=2
sp|O00161|SNP23_HUMAN	6	6	0.483	211	23354	5	Synaptosomal-associated protein 23 OS=Homo sapiens OX=9606 GN=SNAP23 PE=1 SV=1
sp|Q08209|PP2BA_HUMAN	22	35	0.482	521	58688	5.9	Serine/threonine-protein phosphatase 2B catalytic subunit alpha isoform OS=Homo sapiens OX=9606 GN=PPP3CA PE=1 SV=1
sp|Q13151|ROA0_HUMAN	14	25	0.482	305	30841	9.3	Heterogeneous nuclear ribonucleoprotein A0 OS=Homo sapiens OX=9606 GN=HNRNPA0 PE=1 SV=1
sp|P22570|ADRO_HUMAN	18	23	0.481	491	53837	8.4	NADPH:adrenodoxin oxidoreductase, mitochondrial OS=Homo sapiens OX=9606 GN=FDXR PE=1 SV=3
sp|Q9UJU6|DBNL_HUMAN	24	32	0.481	430	48207	5	Drebrin-like protein OS=Homo sapiens OX=9606 GN=DBNL PE=1 SV=1
sp|Q16543|CDC37_HUMAN	26	39	0.481	378	44468	5.2	Hsp90 co-chaperone Cdc37 OS=Homo sapiens OX=9606 GN=CDC37 PE=1 SV=1
sp|Q9UNZ2|NSF1C_HUMAN	15	19	0.481	370	40573	5.1	NSFL1 cofactor p47 OS=Homo sapiens OX=9606 GN=NSFL1C PE=1 SV=2
sp|P61081|UBC12_HUMAN	12	18	0.481	183	20900	7.7	NEDD8-conjugating enzyme Ubc12 OS=Homo sapiens OX=9606 GN=UBE2M PE=1 SV=1
sp|Q9C0C2|TB182_HUMAN	64	90	0.48	1729	181795	4.9	182 kDa tankyrase-1-binding protein OS=Homo sapiens OX=9606 GN=TNKS1BP1 PE=1 SV=4
sp|P56192|SYMC_HUMAN	35	48	0.48	900	101116	6.2	Methionine--tRNA ligase, cytoplasmic OS=Homo sapiens OX=9606 GN=MARS1 PE=1 SV=2
sp|O75131|CPNE3_HUMAN	28	38	0.48	537	60131	5.8	Copine-3 OS=Homo sapiens OX=9606 GN=CPNE3 PE=1 SV=1
sp|P29992|GNA11_HUMAN	19	24	0.479	359	42123	5.7	Guanine nucleotide-binding protein subunit alpha-11 OS=Homo sapiens OX=9606 GN=GNA11 PE=1 SV=2
sp|Q6ZSR9|YJ005_HUMAN	11	12	0.479	355	37976	5.3	Uncharacterized protein FLJ45252 OS=Homo sapiens OX=9606 PE=2 SV=2
sp|Q9UHD1|CHRD1_HUMAN	15	17	0.479	332	37490	7.9	Cysteine and histidine-rich domain-containing protein 1 OS=Homo sapiens OX=9606 GN=CHORDC1 PE=1 SV=2
sp|Q15785|TOM34_HUMAN	15	19	0.479	309	34559	9	Mitochondrial import receptor subunit TOM34 OS=Homo sapiens OX=9606 GN=TOMM34 PE=1 SV=2
sp|Q9BUJ2|HNRL1_HUMAN	42	57	0.478	856	95739	6.9	Heterogeneous nuclear ribonucleoprotein U-like protein 1 OS=Homo sapiens OX=9606 GN=HNRNPUL1 PE=1 SV=2
sp|Q12906|ILF3_HUMAN	41	62	0.478	894	95339	8.8	Interleukin enhancer-binding factor 3 OS=Homo sapiens OX=9606 GN=ILF3 PE=1 SV=3
sp|Q16851|UGPA_HUMAN	28	34	0.478	508	56940	8.1	UTP--glucose-1-phosphate uridylyltransferase OS=Homo sapiens OX=9606 GN=UGP2 PE=1 SV=5
sp|Q9Y3B3|TMED7_HUMAN	9	10	0.478	224	25172	6.9	Transmembrane emp24 domain-containing protein 7 OS=Homo sapiens OX=9606 GN=TMED7 PE=1 SV=2
sp|Q13228|SBP1_HUMAN	18	23	0.477	472	52391	6.4	Methanethiol oxidase OS=Homo sapiens OX=9606 GN=SELENBP1 PE=1 SV=2
sp|P63313|TYB10_HUMAN	7	12	0.477	44	5026	5.3	Thymosin beta-10 OS=Homo sapiens OX=9606 GN=TMSB10 PE=1 SV=2
sp|Q9Y5X1|SNX9_HUMAN	21	26	0.476	595	66592	5.6	Sorting nexin-9 OS=Homo sapiens OX=9606 GN=SNX9 PE=1 SV=1
sp|P16989|YBOX3_HUMAN	15	26	0.476	372	40090	9.8	Y-box-binding protein 3 OS=Homo sapiens OX=9606 GN=YBX3 PE=1 SV=4
sp|P51991|ROA3_HUMAN	24	35	0.476	378	39595	9	Heterogeneous nuclear ribonucleoprotein A3 OS=Homo sapiens OX=9606 GN=HNRNPA3 PE=1 SV=2
sp|P17931|LEG3_HUMAN	13	33	0.476	250	26152	8.5	Galectin-3 OS=Homo sapiens OX=9606 GN=LGALS3 PE=1 SV=5
sp|Q86VP6|CAND1_HUMAN	61	87	0.475	1230	136375	5.8	Cullin-associated NEDD8-dissociated protein 1 OS=Homo sapiens OX=9606 GN=CAND1 PE=1 SV=2
sp|Q9H4A4|AMPB_HUMAN	26	34	0.475	650	72596	5.8	Aminopeptidase B OS=Homo sapiens OX=9606 GN=RNPEP PE=1 SV=2
sp|P28300|LYOX_HUMAN	12	14	0.475	417	46944	8.1	Protein-lysine 6-oxidase OS=Homo sapiens OX=9606 GN=LOX PE=1 SV=2
sp|P53602|MVD1_HUMAN	13	17	0.475	400	43405	7.2	Diphosphomevalonate decarboxylase OS=Homo sapiens OX=9606 GN=MVD PE=1 SV=1
sp|Q86Y39|NDUAB_HUMAN	4	5	0.475	141	14852	8.7	NADH dehydrogenase [ubiquinone] 1 alpha subcomplex subunit 11 OS=Homo sapiens OX=9606 GN=NDUFA11 PE=1 SV=3
sp|O43678|NDUA2_HUMAN	5	8	0.475	99	10922	9.6	NADH dehydrogenase [ubiquinone] 1 alpha subcomplex subunit 2 OS=Homo sapiens OX=9606 GN=NDUFA2 PE=1 SV=3
sp|P40763|STAT3_HUMAN	33	43	0.474	770	88068	6.3	Signal transducer and activator of transcription 3 OS=Homo sapiens OX=9606 GN=STAT3 PE=1 SV=2
sp|Q9NY33|DPP3_HUMAN	33	45	0.474	737	82589	5.1	Dipeptidyl peptidase 3 OS=Homo sapiens OX=9606 GN=DPP3 PE=1 SV=2
sp|P46060|RAGP1_HUMAN	26	33	0.474	587	63542	4.7	Ran GTPase-activating protein 1 OS=Homo sapiens OX=9606 GN=RANGAP1 PE=1 SV=1
sp|P54727|RD23B_HUMAN	20	36	0.474	409	43171	4.8	UV excision repair protein RAD23 homolog B OS=Homo sapiens OX=9606 GN=RAD23B PE=1 SV=1
sp|Q99627|CSN8_HUMAN	6	10	0.474	209	23226	5.4	COP9 signalosome complex subunit 8 OS=Homo sapiens OX=9606 GN=COPS8 PE=1 SV=1
sp|P43243|MATR3_HUMAN	49	78	0.473	847	94623	6.3	Matrin-3 OS=Homo sapiens OX=9606 GN=MATR3 PE=1 SV=2
sp|P46459|NSF_HUMAN	35	50	0.473	744	82594	7	Vesicle-fusing ATPase OS=Homo sapiens OX=9606 GN=NSF PE=1 SV=3
sp|P12236|ADT3_HUMAN	22	42	0.473	298	32866	9.7	ADP/ATP translocase 3 OS=Homo sapiens OX=9606 GN=SLC25A6 PE=1 SV=4
sp|O00410|IPO5_HUMAN	52	76	0.472	1097	123630	4.9	Importin-5 OS=Homo sapiens OX=9606 GN=IPO5 PE=1 SV=4
sp|P47755|CAZA2_HUMAN	11	19	0.472	286	32949	5.8	F-actin-capping protein subunit alpha-2 OS=Homo sapiens OX=9606 GN=CAPZA2 PE=1 SV=3
sp|Q96FW1|OTUB1_HUMAN	15	21	0.472	271	31284	4.9	Ubiquitin thioesterase OTUB1 OS=Homo sapiens OX=9606 GN=OTUB1 PE=1 SV=2
sp|P35580|MYH10_HUMAN	112	165	0.471	1976	228997	5.5	Myosin-10 OS=Homo sapiens OX=9606 GN=MYH10 PE=1 SV=3
sp|P42224|STAT1_HUMAN	37	47	0.471	750	87335	6.1	Signal transducer and activator of transcription 1-alpha/beta OS=Homo sapiens OX=9606 GN=STAT1 PE=1 SV=2
sp|Q7L5N1|CSN6_HUMAN	11	17	0.471	327	36163	5.7	COP9 signalosome complex subunit 6 OS=Homo sapiens OX=9606 GN=COPS6 PE=1 SV=1
sp|Q96HY6|DDRGK_HUMAN	14	23	0.471	314	35611	5.1	DDRGK domain-containing protein 1 OS=Homo sapiens OX=9606 GN=DDRGK1 PE=1 SV=2
sp|P25788|PSA3_HUMAN	17	26	0.471	255	28433	5.3	Proteasome subunit alpha type-3 OS=Homo sapiens OX=9606 GN=PSMA3 PE=1 SV=2
sp|Q99426|TBCB_HUMAN	15	27	0.471	244	27326	5.1	Tubulin-folding cofactor B OS=Homo sapiens OX=9606 GN=TBCB PE=1 SV=2
sp|P61313|RL15_HUMAN	17	35	0.471	204	24146	11.6	60S ribosomal protein L15 OS=Homo sapiens OX=9606 GN=RPL15 PE=1 SV=2
sp|O43598|DNPH1_HUMAN	7	9	0.471	174	19108	5	2'-deoxynucleoside 5'-phosphate N-hydrolase 1 OS=Homo sapiens OX=9606 GN=DNPH1 PE=1 SV=1
sp|P11047|LAMC1_HUMAN	73	109	0.47	1609	177602	5.1	Laminin subunit gamma-1 OS=Homo sapiens OX=9606 GN=LAMC1 PE=1 SV=3
sp|Q13740|CD166_HUMAN	31	48	0.47	583	65102	6.3	CD166 antigen OS=Homo sapiens OX=9606 GN=ALCAM PE=1 SV=2
sp|Q8N6T3|ARFG1_HUMAN	16	24	0.47	406	44668	5.7	ADP-ribosylation factor GTPase-activating protein 1 OS=Homo sapiens OX=9606 GN=ARFGAP1 PE=1 SV=2
sp|Q9NVD7|PARVA_HUMAN	22	29	0.47	372	42244	5.9	Alpha-parvin OS=Homo sapiens OX=9606 GN=PARVA PE=1 SV=1
sp|P14174|MIF_HUMAN	10	72	0.47	115	12476	7.9	Macrophage migration inhibitory factor OS=Homo sapiens OX=9606 GN=MIF PE=1 SV=4
sp|Q15393|SF3B3_HUMAN	54	63	0.469	1217	135577	5.3	Splicing factor 3B subunit 3 OS=Homo sapiens OX=9606 GN=SF3B3 PE=1 SV=4
sp|Q13418|ILK_HUMAN	27	40	0.469	452	51419	8.1	Integrin-linked protein kinase OS=Homo sapiens OX=9606 GN=ILK PE=1 SV=2
sp|Q9Y2T2|AP3M1_HUMAN	19	21	0.469	418	46939	6.9	AP-3 complex subunit mu-1 OS=Homo sapiens OX=9606 GN=AP3M1 PE=1 SV=1
sp|Q9Y3B7|RM11_HUMAN	9	10	0.469	192	20683	9.9	39S ribosomal protein L11, mitochondrial OS=Homo sapiens OX=9606 GN=MRPL11 PE=1 SV=1
sp|P55769|NH2L1_HUMAN	9	11	0.469	128	14174	8.5	NHP2-like protein 1 OS=Homo sapiens OX=9606 GN=SNU13 PE=1 SV=3
sp|O00483|NDUA4_HUMAN	5	6	0.469	81	9370	9.4	Cytochrome c oxidase subunit NDUFA4 OS=Homo sapiens OX=9606 GN=NDUFA4 PE=1 SV=1
sp|P41221|WNT5A_HUMAN	22	26	0.468	380	42340	8.5	Protein Wnt-5a OS=Homo sapiens OX=9606 GN=WNT5A PE=1 SV=2
sp|Q9Y266|NUDC_HUMAN	20	30	0.468	331	38243	5.4	Nuclear migration protein nudC OS=Homo sapiens OX=9606 GN=NUDC PE=1 SV=1
sp|O75436|VP26A_HUMAN	14	19	0.468	327	38170	6.5	Vacuolar protein sorting-associated protein 26A OS=Homo sapiens OX=9606 GN=VPS26A PE=1 SV=2
sp|Q07954|LRP1_HUMAN	176	274	0.467	4544	504610	5.4	Prolow-density lipoprotein receptor-related protein 1 OS=Homo sapiens OX=9606 GN=LRP1 PE=1 SV=2
sp|Q52LJ0|FA98B_HUMAN	17	24	0.467	433	45547	8.7	Protein FAM98B OS=Homo sapiens OX=9606 GN=FAM98B PE=1 SV=2
sp|P46779|RL28_HUMAN	16	24	0.467	137	15747	12	60S ribosomal protein L28 OS=Homo sapiens OX=9606 GN=RPL28 PE=1 SV=3
sp|P27824|CALX_HUMAN	41	76	0.466	592	67568	4.6	Calnexin OS=Homo sapiens OX=9606 GN=CANX PE=1 SV=2
sp|P23368|MAOM_HUMAN	22	26	0.466	584	65444	7.6	NAD-dependent malic enzyme, mitochondrial OS=Homo sapiens OX=9606 GN=ME2 PE=1 SV=1
sp|Q6DD88|ATLA3_HUMAN	23	33	0.466	541	60542	5.7	Atlastin-3 OS=Homo sapiens OX=9606 GN=ATL3 PE=1 SV=1
sp|P13995|MTDC_HUMAN	14	18	0.466	350	37895	8.7	Bifunctional methylenetetrahydrofolate dehydrogenase/cyclohydrolase, mitochondrial OS=Homo sapiens OX=9606 GN=MTHFD2 PE=1 SV=2
sp|Q13155|AIMP2_HUMAN	14	17	0.466	320	35349	8.2	Aminoacyl tRNA synthase complex-interacting multifunctional protein 2 OS=Homo sapiens OX=9606 GN=AIMP2 PE=1 SV=2
sp|P39656|OST48_HUMAN	26	46	0.465	456	50801	6.5	Dolichyl-diphosphooligosaccharide--protein glycosyltransferase 48 kDa subunit OS=Homo sapiens OX=9606 GN=DDOST PE=1 SV=4
sp|Q96CG8|CTHR1_HUMAN	8	12	0.465	243	26224	8	Collagen triple helix repeat-containing protein 1 OS=Homo sapiens OX=9606 GN=CTHRC1 PE=1 SV=1
sp|P60763|RAC3_HUMAN	13	17	0.464	192	21379	8.2	Ras-related C3 botulinum toxin substrate 3 OS=Homo sapiens OX=9606 GN=RAC3 PE=1 SV=1
sp|P37837|TALDO_HUMAN	26	43	0.463	337	37540	6.8	Transaldolase OS=Homo sapiens OX=9606 GN=TALDO1 PE=1 SV=2
sp|Q92734|TFG_HUMAN	15	37	0.462	400	43448	5.1	Protein TFG OS=Homo sapiens OX=9606 GN=TFG PE=1 SV=2
sp|P23193|TCEA1_HUMAN	17	22	0.462	301	33970	8.4	Transcription elongation factor A protein 1 OS=Homo sapiens OX=9606 GN=TCEA1 PE=1 SV=2
sp|Q9NVJ2|ARL8B_HUMAN	10	10	0.462	186	21539	8.4	ADP-ribosylation factor-like protein 8B OS=Homo sapiens OX=9606 GN=ARL8B PE=1 SV=1
sp|Q9NWV4|CZIB_HUMAN	7	7	0.462	160	18048	5	CXXC motif containing zinc binding protein OS=Homo sapiens OX=9606 GN=CZIB PE=1 SV=1
sp|Q969Q0|RL36L_HUMAN	7	9	0.462	106	12469	10.7	60S ribosomal protein L36a-like OS=Homo sapiens OX=9606 GN=RPL36AL PE=1 SV=3
sp|P83881|RL36A_HUMAN	9	13	0.462	106	12441	10.6	60S ribosomal protein L36a OS=Homo sapiens OX=9606 GN=RPL36A PE=1 SV=2
sp|O95782|AP2A1_HUMAN	45	62	0.461	977	107546	7	AP-2 complex subunit alpha-1 OS=Homo sapiens OX=9606 GN=AP2A1 PE=1 SV=3
sp|P49821|NDUV1_HUMAN	18	20	0.461	464	50817	8.2	NADH dehydrogenase [ubiquinone] flavoprotein 1, mitochondrial OS=Homo sapiens OX=9606 GN=NDUFV1 PE=1 SV=4
sp|P54687|BCAT1_HUMAN	19	28	0.461	386	42966	5.3	Branched-chain-amino-acid aminotransferase, cytosolic OS=Homo sapiens OX=9606 GN=BCAT1 PE=1 SV=3
sp|Q13643|FHL3_HUMAN	7	8	0.461	280	31192	6.2	Four and a half LIM domains protein 3 OS=Homo sapiens OX=9606 GN=FHL3 PE=1 SV=4
sp|P30048|PRDX3_HUMAN	16	33	0.461	256	27693	7.8	Thioredoxin-dependent peroxide reductase, mitochondrial OS=Homo sapiens OX=9606 GN=PRDX3 PE=1 SV=3
sp|Q9BYD1|RM13_HUMAN	7	8	0.461	178	20692	9.1	39S ribosomal protein L13, mitochondrial OS=Homo sapiens OX=9606 GN=MRPL13 PE=1 SV=1
sp|Q02539|H11_HUMAN	18	41	0.46	215	21842	11	Histone H1.1 OS=Homo sapiens OX=9606 GN=H1-1 PE=1 SV=3
sp|P36776|LONM_HUMAN	39	51	0.459	959	106489	6.4	Lon protease homolog, mitochondrial OS=Homo sapiens OX=9606 GN=LONP1 PE=1 SV=2
sp|Q9UMR2|DD19B_HUMAN	22	27	0.459	479	53927	6.3	ATP-dependent RNA helicase DDX19B OS=Homo sapiens OX=9606 GN=DDX19B PE=1 SV=1
sp|P02461|CO3A1_HUMAN	55	87	0.458	1466	138564	6.6	Collagen alpha-1(III) chain OS=Homo sapiens OX=9606 GN=COL3A1 PE=1 SV=4
sp|Q99829|CPNE1_HUMAN	25	46	0.458	537	59059	5.8	Copine-1 OS=Homo sapiens OX=9606 GN=CPNE1 PE=1 SV=1
sp|Q9Y5Y2|NUBP2_HUMAN	10	11	0.458	271	28825	5.8	Cytosolic Fe-S cluster assembly factor NUBP2 OS=Homo sapiens OX=9606 GN=NUBP2 PE=1 SV=1
sp|P51153|RAB13_HUMAN	9	15	0.458	203	22774	9.2	Ras-related protein Rab-13 OS=Homo sapiens OX=9606 GN=RAB13 PE=1 SV=1
sp|P30046|DOPD_HUMAN	6	7	0.458	118	12712	7.3	D-dopachrome decarboxylase OS=Homo sapiens OX=9606 GN=DDT PE=1 SV=3
sp|P84101|SERF2_HUMAN	4	4	0.458	59	6900	10.4	Small EDRK-rich factor 2 OS=Homo sapiens OX=9606 GN=SERF2 PE=1 SV=1
sp|P47897|SYQ_HUMAN	31	38	0.457	775	87799	7.2	Glutamine--tRNA ligase OS=Homo sapiens OX=9606 GN=QARS1 PE=1 SV=1
sp|P49589|SYCC_HUMAN	37	50	0.457	748	85473	6.7	Cysteine--tRNA ligase, cytoplasmic OS=Homo sapiens OX=9606 GN=CARS1 PE=1 SV=3
sp|Q14376|GALE_HUMAN	10	10	0.457	348	38282	6.7	UDP-glucose 4-epimerase OS=Homo sapiens OX=9606 GN=GALE PE=1 SV=2
sp|P07858|CATB_HUMAN	19	42	0.457	339	37822	6.3	Cathepsin B OS=Homo sapiens OX=9606 GN=CTSB PE=1 SV=3
sp|P46926|GNPI1_HUMAN	14	16	0.457	289	32668	6.9	Glucosamine-6-phosphate isomerase 1 OS=Homo sapiens OX=9606 GN=GNPDA1 PE=1 SV=1
sp|Q9NZN3|EHD3_HUMAN	20	23	0.456	535	60887	6.6	EH domain-containing protein 3 OS=Homo sapiens OX=9606 GN=EHD3 PE=1 SV=2
sp|Q9P2R7|SUCB1_HUMAN	18	19	0.456	463	50317	7.4	Succinate--CoA ligase [ADP-forming] subunit beta, mitochondrial OS=Homo sapiens OX=9606 GN=SUCLA2 PE=1 SV=3
sp|Q9Y305|ACOT9_HUMAN	21	24	0.456	439	49902	8.6	Acyl-coenzyme A thioesterase 9, mitochondrial OS=Homo sapiens OX=9606 GN=ACOT9 PE=1 SV=2
sp|P07339|CATD_HUMAN	32	46	0.456	412	44552	6.5	Cathepsin D OS=Homo sapiens OX=9606 GN=CTSD PE=1 SV=1
sp|P08559|ODPA_HUMAN	20	23	0.456	390	43296	8.1	Pyruvate dehydrogenase E1 component subunit alpha, somatic form, mitochondrial OS=Homo sapiens OX=9606 GN=PDHA1 PE=1 SV=3
sp|Q9H7Z7|PGES2_HUMAN	12	14	0.456	377	41943	9.2	Prostaglandin E synthase 2 OS=Homo sapiens OX=9606 GN=PTGES2 PE=1 SV=1
sp|P67870|CSK2B_HUMAN	10	16	0.456	215	24942	5.6	Casein kinase II subunit beta OS=Homo sapiens OX=9606 GN=CSNK2B PE=1 SV=1
sp|P55957|BID_HUMAN	8	11	0.456	195	21995	5.4	BH3-interacting domain death agonist OS=Homo sapiens OX=9606 GN=BID PE=1 SV=1
sp|P63279|UBC9_HUMAN	9	15	0.456	158	18007	8.7	SUMO-conjugating enzyme UBC9 OS=Homo sapiens OX=9606 GN=UBE2I PE=1 SV=1
sp|O94979|SC31A_HUMAN	57	76	0.455	1220	133015	6.9	Protein transport protein Sec31A OS=Homo sapiens OX=9606 GN=SEC31A PE=1 SV=3
sp|P48449|ERG7_HUMAN	35	38	0.455	732	83309	6.6	Lanosterol synthase OS=Homo sapiens OX=9606 GN=LSS PE=1 SV=1
sp|P20810|ICAL_HUMAN	28	44	0.455	708	76573	5.1	Calpastatin OS=Homo sapiens OX=9606 GN=CAST PE=1 SV=4
sp|Q8NBJ5|GT251_HUMAN	27	40	0.455	622	71636	7.3	Procollagen galactosyltransferase 1 OS=Homo sapiens OX=9606 GN=COLGALT1 PE=1 SV=1
sp|P50570|DYN2_HUMAN	42	52	0.454	870	98064	7.5	Dynamin-2 OS=Homo sapiens OX=9606 GN=DNM2 PE=1 SV=2
sp|P07384|CAN1_HUMAN	34	44	0.454	714	81890	5.7	Calpain-1 catalytic subunit OS=Homo sapiens OX=9606 GN=CAPN1 PE=1 SV=1
sp|P27361|MK03_HUMAN	13	15	0.454	379	43136	6.8	Mitogen-activated protein kinase 3 OS=Homo sapiens OX=9606 GN=MAPK3 PE=1 SV=4
sp|P17301|ITA2_HUMAN	59	77	0.453	1181	129295	5.3	Integrin alpha-2 OS=Homo sapiens OX=9606 GN=ITGA2 PE=1 SV=1
sp|Q9UKY7|CDV3_HUMAN	10	16	0.453	258	27335	6.4	Protein CDV3 homolog OS=Homo sapiens OX=9606 GN=CDV3 PE=1 SV=1
sp|P06132|DCUP_HUMAN	16	21	0.452	367	40787	6.1	Uroporphyrinogen decarboxylase OS=Homo sapiens OX=9606 GN=UROD PE=1 SV=2
sp|Q9NQ88|TIGAR_HUMAN	12	18	0.452	270	30063	7.7	Fructose-2,6-bisphosphatase TIGAR OS=Homo sapiens OX=9606 GN=TIGAR PE=1 SV=1
sp|P84090|ERH_HUMAN	9	24	0.452	104	12259	5.9	Enhancer of rudimentary homolog OS=Homo sapiens OX=9606 GN=ERH PE=1 SV=1
sp|Q13308|PTK7_HUMAN	51	69	0.451	1070	118392	7.1	Inactive tyrosine-protein kinase 7 OS=Homo sapiens OX=9606 GN=PTK7 PE=1 SV=2
sp|O00429|DNM1L_HUMAN	36	44	0.451	736	81877	6.8	Dynamin-1-like protein OS=Homo sapiens OX=9606 GN=DNM1L PE=1 SV=2
sp|Q9Y570|PPME1_HUMAN	17	25	0.451	386	42315	6	Protein phosphatase methylesterase 1 OS=Homo sapiens OX=9606 GN=PPME1 PE=1 SV=3
sp|P50148|GNAQ_HUMAN	15	19	0.451	359	42142	5.7	Guanine nucleotide-binding protein G(q) subunit alpha OS=Homo sapiens OX=9606 GN=GNAQ PE=1 SV=4
sp|Q00534|CDK6_HUMAN	14	18	0.451	326	36938	6.5	Cyclin-dependent kinase 6 OS=Homo sapiens OX=9606 GN=CDK6 PE=1 SV=1
sp|Q9UBQ7|GRHPR_HUMAN	16	21	0.451	328	35668	7.4	Glyoxylate reductase/hydroxypyruvate reductase OS=Homo sapiens OX=9606 GN=GRHPR PE=1 SV=1
sp|P25325|THTM_HUMAN	12	13	0.451	297	33178	6.6	3-mercaptopyruvate sulfurtransferase OS=Homo sapiens OX=9606 GN=MPST PE=1 SV=3
sp|P36404|ARL2_HUMAN	8	11	0.451	184	20878	6.4	ADP-ribosylation factor-like protein 2 OS=Homo sapiens OX=9606 GN=ARL2 PE=1 SV=4
sp|P62847|RS24_HUMAN	13	16	0.451	133	15423	10.8	40S ribosomal protein S24 OS=Homo sapiens OX=9606 GN=RPS24 PE=1 SV=1
sp|Q92896|GSLG1_HUMAN	58	77	0.45	1179	134552	6.9	Golgi apparatus protein 1 OS=Homo sapiens OX=9606 GN=GLG1 PE=1 SV=2
sp|Q07866|KLC1_HUMAN	34	39	0.45	573	65310	6.2	Kinesin light chain 1 OS=Homo sapiens OX=9606 GN=KLC1 PE=1 SV=2
sp|P21912|SDHB_HUMAN	14	17	0.45	280	31630	8.8	Succinate dehydrogenase [ubiquinone] iron-sulfur subunit, mitochondrial OS=Homo sapiens OX=9606 GN=SDHB PE=1 SV=3
sp|Q6NZI2|CAVN1_HUMAN	38	79	0.449	390	43476	5.6	Caveolae-associated protein 1 OS=Homo sapiens OX=9606 GN=CAVIN1 PE=1 SV=1
sp|Q5HYI8|RABL3_HUMAN	6	6	0.449	236	26423	7.1	Rab-like protein 3 OS=Homo sapiens OX=9606 GN=RABL3 PE=1 SV=1
sp|Q14696|MESD_HUMAN	10	13	0.449	234	26077	7.8	LRP chaperone MESD OS=Homo sapiens OX=9606 GN=MESD PE=1 SV=2
sp|O95394|AGM1_HUMAN	22	34	0.448	542	59852	6.3	Phosphoacetylglucosamine mutase OS=Homo sapiens OX=9606 GN=PGM3 PE=1 SV=1
sp|P31930|QCR1_HUMAN	16	23	0.448	480	52646	6.4	Cytochrome b-c1 complex subunit 1, mitochondrial OS=Homo sapiens OX=9606 GN=UQCRC1 PE=1 SV=3
sp|P32322|P5CR1_HUMAN	14	17	0.448	319	33361	7.6	Pyrroline-5-carboxylate reductase 1, mitochondrial OS=Homo sapiens OX=9606 GN=PYCR1 PE=1 SV=2
sp|Q15363|TMED2_HUMAN	10	13	0.448	201	22761	5.2	Transmembrane emp24 domain-containing protein 2 OS=Homo sapiens OX=9606 GN=TMED2 PE=1 SV=1
sp|O43865|SAHH2_HUMAN	23	28	0.447	530	58951	6.9	S-adenosylhomocysteine hydrolase-like protein 1 OS=Homo sapiens OX=9606 GN=AHCYL1 PE=1 SV=2
sp|O75306|NDUS2_HUMAN	18	27	0.447	463	52546	7.6	NADH dehydrogenase [ubiquinone] iron-sulfur protein 2, mitochondrial OS=Homo sapiens OX=9606 GN=NDUFS2 PE=1 SV=2
sp|O60684|IMA7_HUMAN	21	29	0.446	536	60030	5	Importin subunit alpha-7 OS=Homo sapiens OX=9606 GN=KPNA6 PE=1 SV=1
sp|Q6FI81|CPIN1_HUMAN	12	15	0.446	312	33582	5.6	Anamorsin OS=Homo sapiens OX=9606 GN=CIAPIN1 PE=1 SV=2
sp|Q96EL3|RM53_HUMAN	4	5	0.446	112	12107	8.8	39S ribosomal protein L53, mitochondrial OS=Homo sapiens OX=9606 GN=MRPL53 PE=1 SV=1
sp|P63220|RS21_HUMAN	5	6	0.446	83	9111	8.5	40S ribosomal protein S21 OS=Homo sapiens OX=9606 GN=RPS21 PE=1 SV=1
sp|Q92974|ARHG2_HUMAN	41	55	0.445	986	111543	7.3	Rho guanine nucleotide exchange factor 2 OS=Homo sapiens OX=9606 GN=ARHGEF2 PE=1 SV=4
sp|Q9UFN0|NPS3A_HUMAN	10	10	0.445	247	28467	9.2	Protein NipSnap homolog 3A OS=Homo sapiens OX=9606 GN=NIPSNAP3A PE=1 SV=2
sp|P19367|HXK1_HUMAN	49	62	0.444	917	102486	6.8	Hexokinase-1 OS=Homo sapiens OX=9606 GN=HK1 PE=1 SV=3
sp|O95831|AIFM1_HUMAN	25	34	0.444	613	66901	9	Apoptosis-inducing factor 1, mitochondrial OS=Homo sapiens OX=9606 GN=AIFM1 PE=1 SV=1
sp|Q16222|UAP1_HUMAN	26	33	0.444	522	58769	6.3	UDP-N-acetylhexosamine pyrophosphorylase OS=Homo sapiens OX=9606 GN=UAP1 PE=1 SV=3
sp|Q8NEZ5|FBX22_HUMAN	11	15	0.444	403	44508	7	F-box only protein 22 OS=Homo sapiens OX=9606 GN=FBXO22 PE=1 SV=1
sp|Q9BRX2|PELO_HUMAN	13	17	0.444	385	43359	6.3	Protein pelota homolog OS=Homo sapiens OX=9606 GN=PELO PE=1 SV=2
sp|O43583|DENR_HUMAN	11	16	0.444	198	22092	5.3	Density-regulated protein OS=Homo sapiens OX=9606 GN=DENR PE=1 SV=2
sp|Q14157|UBP2L_HUMAN	35	52	0.443	1087	114534	7.1	Ubiquitin-associated protein 2-like OS=Homo sapiens OX=9606 GN=UBAP2L PE=1 SV=2
sp|Q13310|PABP4_HUMAN	34	49	0.443	644	70783	9.3	Polyadenylate-binding protein 4 OS=Homo sapiens OX=9606 GN=PABPC4 PE=1 SV=1
sp|P30519|HMOX2_HUMAN	12	16	0.443	316	36033	5.4	Heme oxygenase 2 OS=Homo sapiens OX=9606 GN=HMOX2 PE=1 SV=2
sp|P05141|ADT2_HUMAN	20	28	0.443	298	32852	9.7	ADP/ATP translocase 2 OS=Homo sapiens OX=9606 GN=SLC25A5 PE=1 SV=7
sp|Q9Y3B8|ORN_HUMAN	15	25	0.443	237	26833	6.9	Oligoribonuclease, mitochondrial OS=Homo sapiens OX=9606 GN=REXO2 PE=1 SV=3
sp|P06737|PYGL_HUMAN	33	42	0.442	847	97149	7.2	Glycogen phosphorylase, liver form OS=Homo sapiens OX=9606 GN=PYGL PE=1 SV=4
sp|P46063|RECQ1_HUMAN	32	43	0.442	649	73457	7.9	ATP-dependent DNA helicase Q1 OS=Homo sapiens OX=9606 GN=RECQL PE=1 SV=3
sp|Q9BWF3|RBM4_HUMAN	13	15	0.442	364	40314	7.1	RNA-binding protein 4 OS=Homo sapiens OX=9606 GN=RBM4 PE=1 SV=1
sp|Q15102|PA1B3_HUMAN	9	15	0.442	231	25734	6.8	Platelet-activating factor acetylhydrolase IB subunit gamma OS=Homo sapiens OX=9606 GN=PAFAH1B3 PE=1 SV=1
sp|Q8NE71|ABCF1_HUMAN	37	47	0.441	845	95926	6.8	ATP-binding cassette sub-family F member 1 OS=Homo sapiens OX=9606 GN=ABCF1 PE=1 SV=2
sp|O00505|IMA4_HUMAN	16	20	0.441	521	57811	4.9	Importin subunit alpha-4 OS=Homo sapiens OX=9606 GN=KPNA3 PE=1 SV=2
sp|Q8TBC4|UBA3_HUMAN	19	24	0.441	463	51852	5.5	NEDD8-activating enzyme E1 catalytic subunit OS=Homo sapiens OX=9606 GN=UBA3 PE=1 SV=2
sp|P20042|IF2B_HUMAN	22	28	0.441	333	38388	5.8	Eukaryotic translation initiation factor 2 subunit 2 OS=Homo sapiens OX=9606 GN=EIF2S2 PE=1 SV=2
sp|P51665|PSMD7_HUMAN	11	14	0.441	324	37025	6.8	26S proteasome non-ATPase regulatory subunit 7 OS=Homo sapiens OX=9606 GN=PSMD7 PE=1 SV=2
sp|Q92900|RENT1_HUMAN	36	44	0.44	1129	124345	6.6	Regulator of nonsense transcripts 1 OS=Homo sapiens OX=9606 GN=UPF1 PE=1 SV=2
sp|O75340|PDCD6_HUMAN	7	13	0.44	191	21868	5.4	Programmed cell death protein 6 OS=Homo sapiens OX=9606 GN=PDCD6 PE=1 SV=1
sp|Q9UI30|TR112_HUMAN	7	11	0.44	125	14199	5.3	Multifunctional methyltransferase subunit TRM112-like protein OS=Homo sapiens OX=9606 GN=TRMT112 PE=1 SV=1
sp|P55010|IF5_HUMAN	24	36	0.439	431	49223	5.6	Eukaryotic translation initiation factor 5 OS=Homo sapiens OX=9606 GN=EIF5 PE=1 SV=2
sp|Q9NR28|DBLOH_HUMAN	12	16	0.439	239	27131	5.9	Diablo homolog, mitochondrial OS=Homo sapiens OX=9606 GN=DIABLO PE=1 SV=1
sp|P17252|KPCA_HUMAN	33	48	0.438	672	76750	7	Protein kinase C alpha type OS=Homo sapiens OX=9606 GN=PRKCA PE=1 SV=4
sp|Q99598|TSNAX_HUMAN	14	16	0.438	290	33112	6.6	Translin-associated protein X OS=Homo sapiens OX=9606 GN=TSNAX PE=1 SV=1
sp|Q14974|IMB1_HUMAN	48	84	0.436	876	97170	4.8	Importin subunit beta-1 OS=Homo sapiens OX=9606 GN=KPNB1 PE=1 SV=2
sp|O43143|DHX15_HUMAN	34	46	0.436	795	90933	7.5	Pre-mRNA-splicing factor ATP-dependent RNA helicase DHX15 OS=Homo sapiens OX=9606 GN=DHX15 PE=1 SV=2
sp|P17858|PFKAL_HUMAN	31	38	0.436	780	85018	7.5	ATP-dependent 6-phosphofructokinase, liver type OS=Homo sapiens OX=9606 GN=PFKL PE=1 SV=6
sp|P26639|SYTC_HUMAN	37	49	0.436	723	83435	6.7	Threonine--tRNA ligase 1, cytoplasmic OS=Homo sapiens OX=9606 GN=TARS1 PE=1 SV=3
sp|Q14699|RFTN1_HUMAN	22	24	0.436	578	63146	5.7	Raftlin OS=Homo sapiens OX=9606 GN=RFTN1 PE=1 SV=4
sp|P40123|CAP2_HUMAN	19	28	0.436	477	52824	6.4	Adenylyl cyclase-associated protein 2 OS=Homo sapiens OX=9606 GN=CAP2 PE=1 SV=1
sp|P28482|MK01_HUMAN	15	21	0.436	360	41390	7	Mitogen-activated protein kinase 1 OS=Homo sapiens OX=9606 GN=MAPK1 PE=1 SV=3
sp|P41252|SYIC_HUMAN	62	73	0.435	1262	144498	6.1	Isoleucine--tRNA ligase, cytoplasmic OS=Homo sapiens OX=9606 GN=IARS1 PE=1 SV=2
sp|P46937|YAP1_HUMAN	15	17	0.435	504	54462	5.2	Transcriptional coactivator YAP1 OS=Homo sapiens OX=9606 GN=YAP1 PE=1 SV=2
sp|Q9NZL4|HPBP1_HUMAN	9	12	0.435	359	39303	5.2	Hsp70-binding protein 1 OS=Homo sapiens OX=9606 GN=HSPBP1 PE=1 SV=2
sp|Q08257|QOR_HUMAN	13	16	0.435	329	35207	8.4	Quinone oxidoreductase OS=Homo sapiens OX=9606 GN=CRYZ PE=1 SV=1
sp|P61026|RAB10_HUMAN	10	13	0.435	200	22541	8.4	Ras-related protein Rab-10 OS=Homo sapiens OX=9606 GN=RAB10 PE=1 SV=1
sp|Q9Y508|RN114_HUMAN	10	13	0.434	228	25694	7.3	E3 ubiquitin-protein ligase RNF114 OS=Homo sapiens OX=9606 GN=RNF114 PE=1 SV=1
sp|P23919|KTHY_HUMAN	11	13	0.434	212	23819	8.3	Thymidylate kinase OS=Homo sapiens OX=9606 GN=DTYMK PE=1 SV=4
sp|P52815|RM12_HUMAN	13	17	0.434	198	21348	8.9	39S ribosomal protein L12, mitochondrial OS=Homo sapiens OX=9606 GN=MRPL12 PE=1 SV=2
sp|P49321|NASP_HUMAN	26	39	0.433	788	85238	4.3	Nuclear autoantigenic sperm protein OS=Homo sapiens OX=9606 GN=NASP PE=1 SV=2
sp|Q9NSD9|SYFB_HUMAN	31	39	0.433	589	66116	6.8	Phenylalanine--tRNA ligase beta subunit OS=Homo sapiens OX=9606 GN=FARSB PE=1 SV=3
sp|P49257|LMAN1_HUMAN	21	41	0.433	510	57549	6.8	Protein ERGIC-53 OS=Homo sapiens OX=9606 GN=LMAN1 PE=1 SV=2
sp|O76021|RL1D1_HUMAN	27	35	0.433	490	54973	10.1	Ribosomal L1 domain-containing protein 1 OS=Homo sapiens OX=9606 GN=RSL1D1 PE=1 SV=3
sp|Q8N1G4|LRC47_HUMAN	20	31	0.432	583	63473	8.3	Leucine-rich repeat-containing protein 47 OS=Homo sapiens OX=9606 GN=LRRC47 PE=1 SV=1
sp|O43237|DC1L2_HUMAN	23	34	0.431	492	54099	6.4	Cytoplasmic dynein 1 light intermediate chain 2 OS=Homo sapiens OX=9606 GN=DYNC1LI2 PE=1 SV=1
sp|Q9Y5P6|GMPPB_HUMAN	10	14	0.431	360	39834	6.6	Mannose-1-phosphate guanyltransferase beta OS=Homo sapiens OX=9606 GN=GMPPB PE=1 SV=2
sp|Q9BRA2|TXD17_HUMAN	7	7	0.431	123	13941	5.5	Thioredoxin domain-containing protein 17 OS=Homo sapiens OX=9606 GN=TXNDC17 PE=1 SV=1
sp|O60763|USO1_HUMAN	39	59	0.43	962	107895	4.9	General vesicular transport factor p115 OS=Homo sapiens OX=9606 GN=USO1 PE=1 SV=2
sp|O75534|CSDE1_HUMAN	38	46	0.43	798	88885	6.2	Cold shock domain-containing protein E1 OS=Homo sapiens OX=9606 GN=CSDE1 PE=1 SV=2
sp|O95340|PAPS2_HUMAN	27	35	0.43	614	69501	8	Bifunctional 3'-phosphoadenosine 5'-phosphosulfate synthase 2 OS=Homo sapiens OX=9606 GN=PAPSS2 PE=1 SV=2
sp|Q9P0V9|SEP10_HUMAN	16	20	0.43	454	52593	6.8	Septin-10 OS=Homo sapiens OX=9606 GN=SEPTIN10 PE=1 SV=2
sp|Q08752|PPID_HUMAN	14	18	0.43	370	40764	7.2	Peptidyl-prolyl cis-trans isomerase D OS=Homo sapiens OX=9606 GN=PPID PE=1 SV=3
sp|P53680|AP2S1_HUMAN	6	7	0.43	142	17018	6.2	AP-2 complex subunit sigma OS=Homo sapiens OX=9606 GN=AP2S1 PE=1 SV=2
sp|Q15836|VAMP3_HUMAN	7	8	0.43	100	11309	8.8	Vesicle-associated membrane protein 3 OS=Homo sapiens OX=9606 GN=VAMP3 PE=1 SV=3
sp|Q6XQN6|PNCB_HUMAN	13	18	0.429	538	57578	5.7	Nicotinate phosphoribosyltransferase OS=Homo sapiens OX=9606 GN=NAPRT PE=1 SV=2
sp|P08754|GNAI3_HUMAN	13	33	0.429	354	40532	5.7	Guanine nucleotide-binding protein G(i) subunit alpha OS=Homo sapiens OX=9606 GN=GNAI3 PE=1 SV=3
sp|Q00796|DHSO_HUMAN	13	15	0.429	357	38325	8	Sorbitol dehydrogenase OS=Homo sapiens OX=9606 GN=SORD PE=1 SV=4
sp|Q9BVG4|PBDC1_HUMAN	12	13	0.429	233	26057	4.8	Protein PBDC1 OS=Homo sapiens OX=9606 GN=PBDC1 PE=1 SV=1
sp|P22059|OSBP1_HUMAN	22	30	0.428	807	89421	7.3	Oxysterol-binding protein 1 OS=Homo sapiens OX=9606 GN=OSBP PE=1 SV=1
sp|Q86UE4|LYRIC_HUMAN	20	30	0.428	582	63837	9.3	Protein LYRIC OS=Homo sapiens OX=9606 GN=MTDH PE=1 SV=2
sp|Q7Z4H8|PLGT3_HUMAN	18	25	0.428	507	58573	8.2	Protein O-glucosyltransferase 3 OS=Homo sapiens OX=9606 GN=POGLUT3 PE=1 SV=2
sp|P08621|RU17_HUMAN	19	35	0.428	437	51557	9.9	U1 small nuclear ribonucleoprotein 70 kDa OS=Homo sapiens OX=9606 GN=SNRNP70 PE=1 SV=2
sp|O75489|NDUS3_HUMAN	14	18	0.428	264	30242	7.5	NADH dehydrogenase [ubiquinone] iron-sulfur protein 3, mitochondrial OS=Homo sapiens OX=9606 GN=NDUFS3 PE=1 SV=1
sp|Q15286|RAB35_HUMAN	8	9	0.428	201	23025	8.3	Ras-related protein Rab-35 OS=Homo sapiens OX=9606 GN=RAB35 PE=1 SV=1
sp|Q13501|SQSTM_HUMAN	11	12	0.427	440	47687	5.2	Sequestosome-1 OS=Homo sapiens OX=9606 GN=SQSTM1 PE=1 SV=1
sp|P16930|FAAA_HUMAN	19	22	0.427	419	46374	6.9	Fumarylacetoacetase OS=Homo sapiens OX=9606 GN=FAH PE=1 SV=2
sp|P55036|PSMD4_HUMAN	18	25	0.427	377	40737	4.8	26S proteasome non-ATPase regulatory subunit 4 OS=Homo sapiens OX=9606 GN=PSMD4 PE=1 SV=1
sp|P62995|TRA2B_HUMAN	15	17	0.427	288	33666	11.2	Transformer-2 protein homolog beta OS=Homo sapiens OX=9606 GN=TRA2B PE=1 SV=1
sp|P20338|RAB4A_HUMAN	9	12	0.427	218	24390	6.1	Ras-related protein Rab-4A OS=Homo sapiens OX=9606 GN=RAB4A PE=1 SV=3
sp|Q15155|NOMO1_HUMAN	39	55	0.426	1222	134324	5.8	Nodal modulator 1 OS=Homo sapiens OX=9606 GN=NOMO1 PE=1 SV=5
sp|Q5JRX3|PREP_HUMAN	33	41	0.426	1037	117413	6.9	Presequence protease, mitochondrial OS=Homo sapiens OX=9606 GN=PITRM1 PE=1 SV=3
sp|P02786|TFR1_HUMAN	38	46	0.426	760	84871	6.6	Transferrin receptor protein 1 OS=Homo sapiens OX=9606 GN=TFRC PE=1 SV=2
sp|Q9BY44|EIF2A_HUMAN	22	27	0.426	585	64990	8.9	Eukaryotic translation initiation factor 2A OS=Homo sapiens OX=9606 GN=EIF2A PE=1 SV=3
sp|P12235|ADT1_HUMAN	20	38	0.426	298	33064	9.8	ADP/ATP translocase 1 OS=Homo sapiens OX=9606 GN=SLC25A4 PE=1 SV=4
sp|P26640|SYVC_HUMAN	52	64	0.425	1264	140476	7.6	Valine--tRNA ligase OS=Homo sapiens OX=9606 GN=VARS1 PE=1 SV=4
sp|P09874|PARP1_HUMAN	43	50	0.424	1014	113084	8.9	Poly [ADP-ribose] polymerase 1 OS=Homo sapiens OX=9606 GN=PARP1 PE=1 SV=4
sp|Q13200|PSMD2_HUMAN	32	42	0.424	908	100200	5.2	26S proteasome non-ATPase regulatory subunit 2 OS=Homo sapiens OX=9606 GN=PSMD2 PE=1 SV=3
sp|Q8WVM8|SCFD1_HUMAN	26	34	0.424	642	72380	6.3	Sec1 family domain-containing protein 1 OS=Homo sapiens OX=9606 GN=SCFD1 PE=1 SV=4
sp|P43034|LIS1_HUMAN	16	22	0.424	410	46638	7.4	Platelet-activating factor acetylhydrolase IB subunit alpha OS=Homo sapiens OX=9606 GN=PAFAH1B1 PE=1 SV=2
sp|P39748|FEN1_HUMAN	13	14	0.424	380	42593	8.6	Flap endonuclease 1 OS=Homo sapiens OX=9606 GN=FEN1 PE=1 SV=1
sp|Q9Y3B4|SF3B6_HUMAN	6	8	0.424	125	14585	9.4	Splicing factor 3B subunit 6 OS=Homo sapiens OX=9606 GN=SF3B6 PE=1 SV=1
sp|O43776|SYNC_HUMAN	36	50	0.423	548	62943	6.3	Asparagine--tRNA ligase, cytoplasmic OS=Homo sapiens OX=9606 GN=NARS1 PE=1 SV=1
sp|O00442|RTCA_HUMAN	16	19	0.423	366	39337	7.9	RNA 3'-terminal phosphate cyclase OS=Homo sapiens OX=9606 GN=RTCA PE=1 SV=1
sp|Q96H79|ZCCHL_HUMAN	7	7	0.423	300	32962	8.1	Zinc finger CCCH-type antiviral protein 1-like OS=Homo sapiens OX=9606 GN=ZC3HAV1L PE=1 SV=2
sp|P51572|BAP31_HUMAN	21	27	0.423	246	27992	8.4	B-cell receptor-associated protein 31 OS=Homo sapiens OX=9606 GN=BCAP31 PE=1 SV=3
sp|P40121|CAPG_HUMAN	15	22	0.422	348	38499	6.2	Macrophage-capping protein OS=Homo sapiens OX=9606 GN=CAPG PE=1 SV=2
sp|O75569|PRKRA_HUMAN	11	15	0.422	313	34404	8.4	Interferon-inducible double-stranded RNA-dependent protein kinase activator A OS=Homo sapiens OX=9606 GN=PRKRA PE=1 SV=1
sp|Q9Y3C6|PPIL1_HUMAN	6	8	0.422	166	18237	8	Peptidyl-prolyl cis-trans isomerase-like 1 OS=Homo sapiens OX=9606 GN=PPIL1 PE=1 SV=1
sp|Q05682|CALD1_HUMAN	71	131	0.421	793	93231	5.7	Caldesmon OS=Homo sapiens OX=9606 GN=CALD1 PE=1 SV=3
sp|Q08J23|NSUN2_HUMAN	25	33	0.421	767	86471	6.8	RNA cytosine C(5)-methyltransferase NSUN2 OS=Homo sapiens OX=9606 GN=NSUN2 PE=1 SV=2
sp|O60488|ACSL4_HUMAN	24	28	0.421	711	79188	8.4	Long-chain-fatty-acid--CoA ligase 4 OS=Homo sapiens OX=9606 GN=ACSL4 PE=1 SV=2
sp|P16435|NCPR_HUMAN	29	36	0.421	677	76690	5.6	NADPH--cytochrome P450 reductase OS=Homo sapiens OX=9606 GN=POR PE=1 SV=2
sp|Q14254|FLOT2_HUMAN	18	19	0.421	428	47064	5.3	Flotillin-2 OS=Homo sapiens OX=9606 GN=FLOT2 PE=1 SV=2
sp|O43493|TGON2_HUMAN	20	25	0.421	437	45880	5.6	Trans-Golgi network integral membrane protein 2 OS=Homo sapiens OX=9606 GN=TGOLN2 PE=1 SV=4
sp|Q9BQA1|MEP50_HUMAN	8	9	0.421	342	36724	5.2	Methylosome protein 50 OS=Homo sapiens OX=9606 GN=WDR77 PE=1 SV=1
sp|Q14203|DCTN1_HUMAN	51	62	0.42	1278	141694	5.8	Dynactin subunit 1 OS=Homo sapiens OX=9606 GN=DCTN1 PE=1 SV=3
sp|P48147|PPCE_HUMAN	26	36	0.42	710	80700	5.9	Prolyl endopeptidase OS=Homo sapiens OX=9606 GN=PREP PE=1 SV=2
sp|Q04446|GLGB_HUMAN	26	34	0.42	702	80474	6.3	1,4-alpha-glucan-branching enzyme OS=Homo sapiens OX=9606 GN=GBE1 PE=1 SV=3
sp|P14314|GLU2B_HUMAN	45	80	0.42	528	59425	4.4	Glucosidase 2 subunit beta OS=Homo sapiens OX=9606 GN=PRKCSH PE=1 SV=2
sp|P50995|ANX11_HUMAN	30	44	0.42	505	54390	7.7	Annexin A11 OS=Homo sapiens OX=9606 GN=ANXA11 PE=1 SV=1
sp|P55263|ADK_HUMAN	17	23	0.42	362	40545	6.7	Adenosine kinase OS=Homo sapiens OX=9606 GN=ADK PE=1 SV=2
sp|Q86V81|THOC4_HUMAN	9	21	0.42	257	26888	11.2	THO complex subunit 4 OS=Homo sapiens OX=9606 GN=ALYREF PE=1 SV=3
sp|P20674|COX5A_HUMAN	6	9	0.42	150	16762	6.8	Cytochrome c oxidase subunit 5A, mitochondrial OS=Homo sapiens OX=9606 GN=COX5A PE=1 SV=2
sp|P15144|AMPN_HUMAN	39	47	0.419	967	109539	5.5	Aminopeptidase N OS=Homo sapiens OX=9606 GN=ANPEP PE=1 SV=4
sp|Q9Y6M1|IF2B2_HUMAN	31	53	0.419	599	66121	8.5	Insulin-like growth factor 2 mRNA-binding protein 2 OS=Homo sapiens OX=9606 GN=IGF2BP2 PE=1 SV=2
sp|O95302|FKBP9_HUMAN	32	53	0.419	570	63084	5.1	Peptidyl-prolyl cis-trans isomerase FKBP9 OS=Homo sapiens OX=9606 GN=FKBP9 PE=1 SV=2
sp|P54709|AT1B3_HUMAN	12	20	0.419	279	31513	8.3	Sodium/potassium-transporting ATPase subunit beta-3 OS=Homo sapiens OX=9606 GN=ATP1B3 PE=1 SV=1
sp|P20645|MPRD_HUMAN	11	19	0.419	277	30993	5.8	Cation-dependent mannose-6-phosphate receptor OS=Homo sapiens OX=9606 GN=M6PR PE=1 SV=1
sp|O60869|EDF1_HUMAN	9	11	0.419	148	16369	10	Endothelial differentiation-related factor 1 OS=Homo sapiens OX=9606 GN=EDF1 PE=1 SV=1
sp|Q9P0K7|RAI14_HUMAN	44	60	0.418	980	110041	6.2	Ankycorbin OS=Homo sapiens OX=9606 GN=RAI14 PE=1 SV=2
sp|Q9UDY4|DNJB4_HUMAN	11	14	0.418	337	37807	8.5	DnaJ homolog subfamily B member 4 OS=Homo sapiens OX=9606 GN=DNAJB4 PE=1 SV=1
sp|P51151|RAB9A_HUMAN	7	7	0.418	201	22838	5.5	Ras-related protein Rab-9A OS=Homo sapiens OX=9606 GN=RAB9A PE=1 SV=1
sp|Q15382|RHEB_HUMAN	6	7	0.418	184	20497	5.9	GTP-binding protein Rheb OS=Homo sapiens OX=9606 GN=RHEB PE=1 SV=1
sp|Q9NQP4|PFD4_HUMAN	7	14	0.418	134	15314	4.5	Prefoldin subunit 4 OS=Homo sapiens OX=9606 GN=PFDN4 PE=1 SV=1
sp|P51114|FXR1_HUMAN	27	31	0.417	621	69721	6.2	Fragile X mental retardation syndrome-related protein 1 OS=Homo sapiens OX=9606 GN=FXR1 PE=1 SV=3
sp|Q9BV86|NTM1A_HUMAN	9	9	0.417	223	25387	5.5	N-terminal Xaa-Pro-Lys N-methyltransferase 1 OS=Homo sapiens OX=9606 GN=NTMT1 PE=1 SV=3
sp|O95167|NDUA3_HUMAN	2	4	0.417	84	9279	8.5	NADH dehydrogenase [ubiquinone] 1 alpha subcomplex subunit 3 OS=Homo sapiens OX=9606 GN=NDUFA3 PE=1 SV=1
sp|Q9NPQ8|RIC8A_HUMAN	16	19	0.416	531	59710	5.3	Synembryn-A OS=Homo sapiens OX=9606 GN=RIC8A PE=1 SV=3
sp|Q8WUP2|FBLI1_HUMAN	15	21	0.416	373	40670	6	Filamin-binding LIM protein 1 OS=Homo sapiens OX=9606 GN=FBLIM1 PE=1 SV=2
sp|P00441|SODC_HUMAN	11	17	0.416	154	15936	6.1	Superoxide dismutase [Cu-Zn] OS=Homo sapiens OX=9606 GN=SOD1 PE=1 SV=2
sp|Q06124|PTN11_HUMAN	21	27	0.415	593	68011	7.3	Tyrosine-protein phosphatase non-receptor type 11 OS=Homo sapiens OX=9606 GN=PTPN11 PE=1 SV=3
sp|P22307|NLTP_HUMAN	32	39	0.415	547	58994	6.9	Non-specific lipid-transfer protein OS=Homo sapiens OX=9606 GN=SCP2 PE=1 SV=2
sp|P05121|PAI1_HUMAN	13	16	0.415	402	45060	7.2	Plasminogen activator inhibitor 1 OS=Homo sapiens OX=9606 GN=SERPINE1 PE=1 SV=1
sp|Q5JPE7|NOMO2_HUMAN	39	55	0.414	1267	139439	5.8	Nodal modulator 2 OS=Homo sapiens OX=9606 GN=NOMO2 PE=1 SV=1
sp|Q9NVZ3|NECP2_HUMAN	8	9	0.414	263	28339	8.4	Adaptin ear-binding coat-associated protein 2 OS=Homo sapiens OX=9606 GN=NECAP2 PE=1 SV=1
sp|Q13907|IDI1_HUMAN	8	9	0.414	227	26319	6.4	Isopentenyl-diphosphate Delta-isomerase 1 OS=Homo sapiens OX=9606 GN=IDI1 PE=1 SV=2
sp|Q9UI09|NDUAC_HUMAN	5	5	0.414	145	17114	9.6	NADH dehydrogenase [ubiquinone] 1 alpha subcomplex subunit 12 OS=Homo sapiens OX=9606 GN=NDUFA12 PE=1 SV=1
sp|Q96I24|FUBP3_HUMAN	18	28	0.413	572	61640	8.4	Far upstream element-binding protein 3 OS=Homo sapiens OX=9606 GN=FUBP3 PE=1 SV=2
sp|Q96M27|PRRC1_HUMAN	16	28	0.413	445	46701	5.8	Protein PRRC1 OS=Homo sapiens OX=9606 GN=PRRC1 PE=1 SV=1
sp|O00233|PSMD9_HUMAN	12	13	0.413	223	24682	7	26S proteasome non-ATPase regulatory subunit 9 OS=Homo sapiens OX=9606 GN=PSMD9 PE=1 SV=3
sp|Q92973|TNPO1_HUMAN	37	53	0.412	898	102355	5	Transportin-1 OS=Homo sapiens OX=9606 GN=TNPO1 PE=1 SV=2
sp|O00148|DX39A_HUMAN	16	21	0.412	427	49130	5.7	ATP-dependent RNA helicase DDX39A OS=Homo sapiens OX=9606 GN=DDX39A PE=1 SV=2
sp|P31483|TIA1_HUMAN	16	27	0.412	386	42963	7.8	Nucleolysin TIA-1 isoform p40 OS=Homo sapiens OX=9606 GN=TIA1 PE=1 SV=3
sp|O75821|EIF3G_HUMAN	12	22	0.412	320	35611	6.1	Eukaryotic translation initiation factor 3 subunit G OS=Homo sapiens OX=9606 GN=EIF3G PE=1 SV=2
sp|Q99988|GDF15_HUMAN	13	15	0.412	308	34140	9.6	Growth/differentiation factor 15 OS=Homo sapiens OX=9606 GN=GDF15 PE=1 SV=3
sp|Q8N4L2|PP4P2_HUMAN	7	8	0.412	257	28081	8.7	Type 2 phosphatidylinositol 4,5-bisphosphate 4-phosphatase OS=Homo sapiens OX=9606 GN=PIP4P2 PE=1 SV=1
sp|Q13242|SRSF9_HUMAN	11	13	0.412	221	25542	8.6	Serine/arginine-rich splicing factor 9 OS=Homo sapiens OX=9606 GN=SRSF9 PE=1 SV=1
sp|Q9Y237|PIN4_HUMAN	5	6	0.412	131	13810	9.8	Peptidyl-prolyl cis-trans isomerase NIMA-interacting 4 OS=Homo sapiens OX=9606 GN=PIN4 PE=1 SV=1
sp|Q8N4H5|TOM5_HUMAN	3	5	0.412	51	6035	9.7	Mitochondrial import receptor subunit TOM5 homolog OS=Homo sapiens OX=9606 GN=TOMM5 PE=1 SV=1
sp|P53992|SC24C_HUMAN	38	47	0.411	1094	118325	7.1	Protein transport protein Sec24C OS=Homo sapiens OX=9606 GN=SEC24C PE=1 SV=3
sp|Q63ZY3|KANK2_HUMAN	27	33	0.411	851	91174	5.6	KN motif and ankyrin repeat domain-containing protein 2 OS=Homo sapiens OX=9606 GN=KANK2 PE=1 SV=1
sp|Q9NZU5|LMCD1_HUMAN	12	17	0.411	365	40833	7.9	LIM and cysteine-rich domains protein 1 OS=Homo sapiens OX=9606 GN=LMCD1 PE=1 SV=1
sp|P62273|RS29_HUMAN	5	8	0.411	56	6677	10.1	40S ribosomal protein S29 OS=Homo sapiens OX=9606 GN=RPS29 PE=1 SV=2
sp|O60884|DNJA2_HUMAN	17	21	0.41	412	45746	6.5	DnaJ homolog subfamily A member 2 OS=Homo sapiens OX=9606 GN=DNAJA2 PE=1 SV=1
sp|P00403|COX2_HUMAN	10	16	0.41	227	25565	4.8	Cytochrome c oxidase subunit 2 OS=Homo sapiens OX=9606 GN=MT-CO2 PE=1 SV=1
sp|P23434|GCSH_HUMAN	3	3	0.41	173	18885	4.9	Glycine cleavage system H protein, mitochondrial OS=Homo sapiens OX=9606 GN=GCSH PE=1 SV=2
sp|P08240|SRPRA_HUMAN	26	30	0.409	638	69811	9	Signal recognition particle receptor subunit alpha OS=Homo sapiens OX=9606 GN=SRPRA PE=1 SV=2
sp|Q96CS3|FAF2_HUMAN	14	17	0.409	445	52624	5.6	FAS-associated factor 2 OS=Homo sapiens OX=9606 GN=FAF2 PE=1 SV=2
sp|Q6DKJ4|NXN_HUMAN	14	22	0.409	435	48392	5	Nucleoredoxin OS=Homo sapiens OX=9606 GN=NXN PE=1 SV=2
sp|Q6PIU2|NCEH1_HUMAN	15	20	0.409	408	45808	7.2	Neutral cholesterol ester hydrolase 1 OS=Homo sapiens OX=9606 GN=NCEH1 PE=1 SV=3
sp|P53582|MAP11_HUMAN	13	21	0.409	386	43215	7.2	Methionine aminopeptidase 1 OS=Homo sapiens OX=9606 GN=METAP1 PE=1 SV=2
sp|Q8TDQ7|GNPI2_HUMAN	9	11	0.409	276	31085	7	Glucosamine-6-phosphate isomerase 2 OS=Homo sapiens OX=9606 GN=GNPDA2 PE=1 SV=1
sp|O75608|LYPA1_HUMAN	8	10	0.409	230	24670	6.8	Acyl-protein thioesterase 1 OS=Homo sapiens OX=9606 GN=LYPLA1 PE=1 SV=1
sp|P52943|CRIP2_HUMAN	10	13	0.409	208	22493	8.7	Cysteine-rich protein 2 OS=Homo sapiens OX=9606 GN=CRIP2 PE=1 SV=1
sp|P61218|RPAB2_HUMAN	3	3	0.409	127	14478	4.2	DNA-directed RNA polymerases I, II, and III subunit RPABC2 OS=Homo sapiens OX=9606 GN=POLR2F PE=1 SV=1
sp|P31942|HNRH3_HUMAN	14	30	0.408	346	36926	6.9	Heterogeneous nuclear ribonucleoprotein H3 OS=Homo sapiens OX=9606 GN=HNRNPH3 PE=1 SV=2
sp|Q15631|TSN_HUMAN	8	12	0.408	228	26183	6.4	Translin OS=Homo sapiens OX=9606 GN=TSN PE=1 SV=1
sp|P05023|AT1A1_HUMAN	46	66	0.407	1023	112896	5.5	Sodium/potassium-transporting ATPase subunit alpha-1 OS=Homo sapiens OX=9606 GN=ATP1A1 PE=1 SV=1
sp|Q99613|EIF3C_HUMAN	44	64	0.407	913	105344	5.7	Eukaryotic translation initiation factor 3 subunit C OS=Homo sapiens OX=9606 GN=EIF3C PE=1 SV=1
sp|P43490|NAMPT_HUMAN	15	19	0.407	491	55521	7.2	Nicotinamide phosphoribosyltransferase OS=Homo sapiens OX=9606 GN=NAMPT PE=1 SV=1
sp|P10644|KAP0_HUMAN	13	16	0.407	381	42982	5.3	cAMP-dependent protein kinase type I-alpha regulatory subunit OS=Homo sapiens OX=9606 GN=PRKAR1A PE=1 SV=1
sp|Q2TAA2|IAH1_HUMAN	9	12	0.407	248	27599	5.3	Isoamyl acetate-hydrolyzing esterase 1 homolog OS=Homo sapiens OX=9606 GN=IAH1 PE=1 SV=1
sp|Q15843|NEDD8_HUMAN	3	8	0.407	81	9072	8.4	NEDD8 OS=Homo sapiens OX=9606 GN=NEDD8 PE=1 SV=1
sp|P26368|U2AF2_HUMAN	24	32	0.406	475	53501	9.1	Splicing factor U2AF 65 kDa subunit OS=Homo sapiens OX=9606 GN=U2AF2 PE=1 SV=4
sp|Q08431|MFGM_HUMAN	15	19	0.406	387	43105	8.1	Lactadherin OS=Homo sapiens OX=9606 GN=MFGE8 PE=1 SV=3
sp|P61289|PSME3_HUMAN	13	20	0.406	254	29506	6	Proteasome activator complex subunit 3 OS=Homo sapiens OX=9606 GN=PSME3 PE=1 SV=1
sp|Q10567|AP1B1_HUMAN	46	59	0.405	949	104637	5.1	AP-1 complex subunit beta-1 OS=Homo sapiens OX=9606 GN=AP1B1 PE=1 SV=2
sp|P52306|GDS1_HUMAN	20	22	0.405	607	66317	5.3	Rap1 GTPase-GDP dissociation stimulator 1 OS=Homo sapiens OX=9606 GN=RAP1GDS1 PE=1 SV=3
sp|Q8N2K0|ABD12_HUMAN	13	14	0.405	398	45097	8.6	Lysophosphatidylserine lipase ABHD12 OS=Homo sapiens OX=9606 GN=ABHD12 PE=1 SV=2
sp|P83916|CBX1_HUMAN	8	9	0.405	185	21418	4.9	Chromobox protein homolog 1 OS=Homo sapiens OX=9606 GN=CBX1 PE=1 SV=1
sp|P51571|SSRD_HUMAN	9	21	0.405	173	18999	6.2	Translocon-associated protein subunit delta OS=Homo sapiens OX=9606 GN=SSR4 PE=1 SV=1
sp|Q96QV6|H2A1A_HUMAN	15	38	0.405	131	14233	10.9	Histone H2A type 1-A OS=Homo sapiens OX=9606 GN=H2AC1 PE=1 SV=3
sp|O43252|PAPS1_HUMAN	24	26	0.404	624	70833	6.9	Bifunctional 3'-phosphoadenosine 5'-phosphosulfate synthase 1 OS=Homo sapiens OX=9606 GN=PAPSS1 PE=1 SV=2
sp|P54652|HSP72_HUMAN	41	89	0.404	639	70021	5.7	Heat shock-related 70 kDa protein 2 OS=Homo sapiens OX=9606 GN=HSPA2 PE=1 SV=1
sp|Q9NVT9|ARMC1_HUMAN	6	6	0.404	282	31281	5.8	Armadillo repeat-containing protein 1 OS=Homo sapiens OX=9606 GN=ARMC1 PE=1 SV=1
sp|P15374|UCHL3_HUMAN	12	17	0.404	230	26183	4.9	Ubiquitin carboxyl-terminal hydrolase isozyme L3 OS=Homo sapiens OX=9606 GN=UCHL3 PE=1 SV=1
sp|O14548|COX7R_HUMAN	2	2	0.404	114	12615	9.4	Cytochrome c oxidase subunit 7A-related protein, mitochondrial OS=Homo sapiens OX=9606 GN=COX7A2L PE=1 SV=2
sp|P13798|ACPH_HUMAN	30	46	0.403	732	81225	5.5	Acylamino-acid-releasing enzyme OS=Homo sapiens OX=9606 GN=APEH PE=1 SV=4
sp|Q8TAT6|NPL4_HUMAN	20	23	0.403	608	68120	6.4	Nuclear protein localization protein 4 homolog OS=Homo sapiens OX=9606 GN=NPLOC4 PE=1 SV=3
sp|Q6NYC8|PPR18_HUMAN	20	28	0.403	613	67943	5.4	Phostensin OS=Homo sapiens OX=9606 GN=PPP1R18 PE=1 SV=1
sp|Q15005|SPCS2_HUMAN	10	32	0.403	226	25003	8.5	Signal peptidase complex subunit 2 OS=Homo sapiens OX=9606 GN=SPCS2 PE=1 SV=3
sp|P11233|RALA_HUMAN	11	16	0.403	206	23567	7.1	Ras-related protein Ral-A OS=Homo sapiens OX=9606 GN=RALA PE=1 SV=1
sp|O76074|PDE5A_HUMAN	45	68	0.402	875	99985	6.1	cGMP-specific 3',5'-cyclic phosphodiesterase OS=Homo sapiens OX=9606 GN=PDE5A PE=1 SV=2
sp|Q9NVI7|ATD3A_HUMAN	25	30	0.402	634	71369	9	ATPase family AAA domain-containing protein 3A OS=Homo sapiens OX=9606 GN=ATAD3A PE=1 SV=2
sp|Q9P0J7|KCMF1_HUMAN	8	11	0.402	381	41945	5.7	E3 ubiquitin-protein ligase KCMF1 OS=Homo sapiens OX=9606 GN=KCMF1 PE=1 SV=2
sp|P48681|NEST_HUMAN	68	93	0.401	1621	177438	4.4	Nestin OS=Homo sapiens OX=9606 GN=NES PE=1 SV=2
sp|Q53EL6|PDCD4_HUMAN	13	15	0.401	469	51735	5.2	Programmed cell death protein 4 OS=Homo sapiens OX=9606 GN=PDCD4 PE=1 SV=2
sp|P29218|IMPA1_HUMAN	10	13	0.401	277	30189	5.3	Inositol monophosphatase 1 OS=Homo sapiens OX=9606 GN=IMPA1 PE=1 SV=1
sp|Q9Y680|FKBP7_HUMAN	9	14	0.401	222	25794	6.3	Peptidyl-prolyl cis-trans isomerase FKBP7 OS=Homo sapiens OX=9606 GN=FKBP7 PE=1 SV=2
sp|Q8IXM2|BAP18_HUMAN	4	4	0.401	172	17900	7.3	Chromatin complexes subunit BAP18 OS=Homo sapiens OX=9606 GN=BAP18 PE=1 SV=1
sp|Q96C90|PP14B_HUMAN	5	6	0.401	147	15911	4.9	Protein phosphatase 1 regulatory subunit 14B OS=Homo sapiens OX=9606 GN=PPP1R14B PE=1 SV=3
sp|O43795|MYO1B_HUMAN	58	73	0.4	1136	131985	9.4	Unconventional myosin-Ib OS=Homo sapiens OX=9606 GN=MYO1B PE=1 SV=3
sp|P98082|DAB2_HUMAN	25	36	0.4	770	82448	5.5	Disabled homolog 2 OS=Homo sapiens OX=9606 GN=DAB2 PE=1 SV=3
sp|Q16576|RBBP7_HUMAN	14	18	0.4	425	47820	5	Histone-binding protein RBBP7 OS=Homo sapiens OX=9606 GN=RBBP7 PE=1 SV=1
sp|O95299|NDUAA_HUMAN	18	23	0.4	355	40751	8.5	NADH dehydrogenase [ubiquinone] 1 alpha subcomplex subunit 10, mitochondrial OS=Homo sapiens OX=9606 GN=NDUFA10 PE=1 SV=1
sp|P13726|TF_HUMAN	6	7	0.4	295	33068	7	Tissue factor OS=Homo sapiens OX=9606 GN=F3 PE=1 SV=1
sp|P62910|RL32_HUMAN	14	17	0.4	135	15860	11.3	60S ribosomal protein L32 OS=Homo sapiens OX=9606 GN=RPL32 PE=1 SV=2
sp|A1L0T0|HACL2_HUMAN	19	24	0.399	632	67868	8.1	2-hydroxyacyl-CoA lyase 2 OS=Homo sapiens OX=9606 GN=ILVBL PE=1 SV=2
sp|Q8IVD9|NUDC3_HUMAN	10	13	0.399	361	40822	5.3	NudC domain-containing protein 3 OS=Homo sapiens OX=9606 GN=NUDCD3 PE=1 SV=3
sp|Q9UBS4|DJB11_HUMAN	14	21	0.399	358	40514	6.2	DnaJ homolog subfamily B member 11 OS=Homo sapiens OX=9606 GN=DNAJB11 PE=1 SV=1
sp|O95861|BPNT1_HUMAN	14	16	0.399	308	33392	5.7	3'(2'),5'-bisphosphate nucleotidase 1 OS=Homo sapiens OX=9606 GN=BPNT1 PE=1 SV=1
sp|Q8N5N7|RM50_HUMAN	4	5	0.399	158	18325	7.9	39S ribosomal protein L50, mitochondrial OS=Homo sapiens OX=9606 GN=MRPL50 PE=1 SV=2
sp|P47985|UCRI_HUMAN	10	12	0.398	274	29668	8.3	Cytochrome b-c1 complex subunit Rieske, mitochondrial OS=Homo sapiens OX=9606 GN=UQCRFS1 PE=1 SV=2
sp|Q9UK45|LSM7_HUMAN	3	4	0.398	103	11602	5.3	U6 snRNA-associated Sm-like protein LSm7 OS=Homo sapiens OX=9606 GN=LSM7 PE=1 SV=1
sp|P78344|IF4G2_HUMAN	34	54	0.397	907	102362	7.1	Eukaryotic translation initiation factor 4 gamma 2 OS=Homo sapiens OX=9606 GN=EIF4G2 PE=1 SV=1
sp|Q9BZZ5|API5_HUMAN	27	35	0.397	524	59005	7.3	Apoptosis inhibitor 5 OS=Homo sapiens OX=9606 GN=API5 PE=1 SV=3
sp|P38919|IF4A3_HUMAN	17	28	0.397	411	46871	6.7	Eukaryotic initiation factor 4A-III OS=Homo sapiens OX=9606 GN=EIF4A3 PE=1 SV=4
sp|P42892|ECE1_HUMAN	25	32	0.396	770	87164	5.9	Endothelin-converting enzyme 1 OS=Homo sapiens OX=9606 GN=ECE1 PE=1 SV=2
sp|P47914|RL29_HUMAN	12	21	0.396	159	17752	11.7	60S ribosomal protein L29 OS=Homo sapiens OX=9606 GN=RPL29 PE=1 SV=2
sp|P16949|STMN1_HUMAN	10	16	0.396	149	17302	6	Stathmin OS=Homo sapiens OX=9606 GN=STMN1 PE=1 SV=3
sp|A0AVT1|UBA6_HUMAN	33	39	0.395	1052	117970	6.1	Ubiquitin-like modifier-activating enzyme 6 OS=Homo sapiens OX=9606 GN=UBA6 PE=1 SV=1
sp|Q96AQ6|PBIP1_HUMAN	32	40	0.395	731	80643	5.3	Pre-B-cell leukemia transcription factor-interacting protein 1 OS=Homo sapiens OX=9606 GN=PBXIP1 PE=1 SV=1
sp|P35269|T2FA_HUMAN	18	19	0.395	517	58241	7.5	General transcription factor IIF subunit 1 OS=Homo sapiens OX=9606 GN=GTF2F1 PE=1 SV=2
sp|Q9H2U2|IPYR2_HUMAN	10	18	0.395	334	37920	7.4	Inorganic pyrophosphatase 2, mitochondrial OS=Homo sapiens OX=9606 GN=PPA2 PE=1 SV=2
sp|O95721|SNP29_HUMAN	8	9	0.395	258	28970	5.8	Synaptosomal-associated protein 29 OS=Homo sapiens OX=9606 GN=SNAP29 PE=1 SV=1
sp|P20339|RAB5A_HUMAN	9	14	0.395	215	23659	8.1	Ras-related protein Rab-5A OS=Homo sapiens OX=9606 GN=RAB5A PE=1 SV=2
sp|P98179|RBM3_HUMAN	5	6	0.395	157	17170	8.9	RNA-binding protein 3 OS=Homo sapiens OX=9606 GN=RBM3 PE=1 SV=1
sp|O94973|AP2A2_HUMAN	34	46	0.394	939	103960	7	AP-2 complex subunit alpha-2 OS=Homo sapiens OX=9606 GN=AP2A2 PE=1 SV=2
sp|Q86TX2|ACOT1_HUMAN	13	14	0.394	421	46277	7.3	Acyl-coenzyme A thioesterase 1 OS=Homo sapiens OX=9606 GN=ACOT1 PE=1 SV=1
sp|Q9BYD6|RM01_HUMAN	12	14	0.394	325	36909	8.8	39S ribosomal protein L1, mitochondrial OS=Homo sapiens OX=9606 GN=MRPL1 PE=1 SV=2
sp|Q9HD15|SRA1_HUMAN	8	10	0.394	236	25673	7	Steroid receptor RNA activator 1 OS=Homo sapiens OX=9606 GN=SRA1 PE=1 SV=1
sp|Q9UBQ5|EIF3K_HUMAN	7	11	0.394	218	25060	4.9	Eukaryotic translation initiation factor 3 subunit K OS=Homo sapiens OX=9606 GN=EIF3K PE=1 SV=1
sp|Q9NRW1|RAB6B_HUMAN	9	14	0.394	208	23462	5.5	Ras-related protein Rab-6B OS=Homo sapiens OX=9606 GN=RAB6B PE=1 SV=1
sp|Q13098|CSN1_HUMAN	16	20	0.393	491	55537	6.8	COP9 signalosome complex subunit 1 OS=Homo sapiens OX=9606 GN=GPS1 PE=1 SV=4
sp|Q9BR76|COR1B_HUMAN	17	21	0.393	489	54235	5.9	Coronin-1B OS=Homo sapiens OX=9606 GN=CORO1B PE=1 SV=1
sp|Q13283|G3BP1_HUMAN	22	38	0.393	466	52164	5.5	Ras GTPase-activating protein-binding protein 1 OS=Homo sapiens OX=9606 GN=G3BP1 PE=1 SV=1
sp|Q96PU8|QKI_HUMAN	12	14	0.393	341	37671	8.5	Protein quaking OS=Homo sapiens OX=9606 GN=QKI PE=1 SV=1
sp|P35222|CTNB1_HUMAN	26	33	0.392	781	85497	5.9	Catenin beta-1 OS=Homo sapiens OX=9606 GN=CTNNB1 PE=1 SV=1
sp|P46734|MP2K3_HUMAN	12	12	0.392	347	39318	7.4	Dual specificity mitogen-activated protein kinase kinase 3 OS=Homo sapiens OX=9606 GN=MAP2K3 PE=1 SV=2
sp|Q9Y394|DHRS7_HUMAN	10	10	0.392	339	38299	8.3	Dehydrogenase/reductase SDR family member 7 OS=Homo sapiens OX=9606 GN=DHRS7 PE=1 SV=1
sp|Q86U42|PABP2_HUMAN	9	9	0.392	306	32749	5.1	Polyadenylate-binding protein 2 OS=Homo sapiens OX=9606 GN=PABPN1 PE=1 SV=3
sp|O95169|NDUB8_HUMAN	9	10	0.392	186	21766	6.8	NADH dehydrogenase [ubiquinone] 1 beta subcomplex subunit 8, mitochondrial OS=Homo sapiens OX=9606 GN=NDUFB8 PE=1 SV=1
sp|Q8WW01|SEN15_HUMAN	2	2	0.392	171	18641	4.6	tRNA-splicing endonuclease subunit Sen15 OS=Homo sapiens OX=9606 GN=TSEN15 PE=1 SV=1
sp|Q9Y3D7|TIM16_HUMAN	5	5	0.392	125	13825	9.7	Mitochondrial import inner membrane translocase subunit TIM16 OS=Homo sapiens OX=9606 GN=PAM16 PE=1 SV=2
sp|P41240|CSK_HUMAN	18	19	0.391	450	50704	7.1	Tyrosine-protein kinase CSK OS=Homo sapiens OX=9606 GN=CSK PE=1 SV=1
sp|Q05639|EF1A2_HUMAN	32	350	0.391	463	50470	9	Elongation factor 1-alpha 2 OS=Homo sapiens OX=9606 GN=EEF1A2 PE=1 SV=1
sp|P13073|COX41_HUMAN	13	15	0.391	169	19577	9.5	Cytochrome c oxidase subunit 4 isoform 1, mitochondrial OS=Homo sapiens OX=9606 GN=COX4I1 PE=1 SV=1
sp|Q27J81|INF2_HUMAN	34	39	0.39	1249	135624	5.4	Inverted formin-2 OS=Homo sapiens OX=9606 GN=INF2 PE=1 SV=2
sp|P09960|LKHA4_HUMAN	25	30	0.39	611	69285	6.2	Leukotriene A-4 hydrolase OS=Homo sapiens OX=9606 GN=LTA4H PE=1 SV=2
sp|O00629|IMA3_HUMAN	17	24	0.39	521	57887	5	Importin subunit alpha-3 OS=Homo sapiens OX=9606 GN=KPNA4 PE=1 SV=1
sp|P30566|PUR8_HUMAN	18	19	0.39	484	54889	7.1	Adenylosuccinate lyase OS=Homo sapiens OX=9606 GN=ADSL PE=1 SV=2
sp|P50502|F10A1_HUMAN	25	37	0.39	369	41332	5.3	Hsc70-interacting protein OS=Homo sapiens OX=9606 GN=ST13 PE=1 SV=2
sp|O43852|CALU_HUMAN	13	20	0.39	315	37107	4.6	Calumenin OS=Homo sapiens OX=9606 GN=CALU PE=1 SV=2
sp|Q92522|H1X_HUMAN	13	16	0.39	213	22487	10.8	Histone H1.10 OS=Homo sapiens OX=9606 GN=H1-10 PE=1 SV=1
sp|P01034|CYTC_HUMAN	4	4	0.39	146	15799	8.8	Cystatin-C OS=Homo sapiens OX=9606 GN=CST3 PE=1 SV=1
sp|Q9Y263|PLAP_HUMAN	26	32	0.389	795	87157	6.4	Phospholipase A-2-activating protein OS=Homo sapiens OX=9606 GN=PLAA PE=1 SV=2
sp|P35611|ADDA_HUMAN	25	37	0.389	737	80955	5.8	Alpha-adducin OS=Homo sapiens OX=9606 GN=ADD1 PE=1 SV=2
sp|P36543|VATE1_HUMAN	14	19	0.389	226	26145	8	V-type proton ATPase subunit E 1 OS=Homo sapiens OX=9606 GN=ATP6V1E1 PE=1 SV=1
sp|Q9NRW3|ABC3C_HUMAN	6	8	0.389	190	22826	7.6	DNA dC- dU-editing enzyme APOBEC-3C OS=Homo sapiens OX=9606 GN=APOBEC3C PE=1 SV=2
sp|Q9P000|COMD9_HUMAN	5	5	0.389	198	21819	5.9	COMM domain-containing protein 9 OS=Homo sapiens OX=9606 GN=COMMD9 PE=1 SV=2
sp|P63172|DYLT1_HUMAN	4	5	0.389	113	12452	5.1	Dynein light chain Tctex-type 1 OS=Homo sapiens OX=9606 GN=DYNLT1 PE=1 SV=1
sp|P49903|SPS1_HUMAN	9	11	0.388	392	42911	6	Selenide, water dikinase 1 OS=Homo sapiens OX=9606 GN=SEPHS1 PE=1 SV=2
sp|O75477|ERLN1_HUMAN	14	16	0.388	348	39171	7.9	Erlin-1 OS=Homo sapiens OX=9606 GN=ERLIN1 PE=1 SV=2
sp|O14562|UBFD1_HUMAN	11	16	0.388	309	33382	5.8	Ubiquitin domain-containing protein UBFD1 OS=Homo sapiens OX=9606 GN=UBFD1 PE=1 SV=2
sp|Q99417|MYCBP_HUMAN	4	5	0.388	103	11967	5.9	c-Myc-binding protein OS=Homo sapiens OX=9606 GN=MYCBP PE=1 SV=3
sp|Q9Y5J6|T10B_HUMAN	3	3	0.388	103	11586	7.4	Mitochondrial import inner membrane translocase subunit Tim10 B OS=Homo sapiens OX=9606 GN=TIMM10B PE=1 SV=1
sp|P78347|GTF2I_HUMAN	33	42	0.387	998	112416	6.4	General transcription factor II-I OS=Homo sapiens OX=9606 GN=GTF2I PE=1 SV=2
sp|Q9UEY8|ADDG_HUMAN	21	30	0.387	706	79155	6.3	Gamma-adducin OS=Homo sapiens OX=9606 GN=ADD3 PE=1 SV=1
sp|P23526|SAHH_HUMAN	23	36	0.387	432	47716	6.3	Adenosylhomocysteinase OS=Homo sapiens OX=9606 GN=AHCY PE=1 SV=4
sp|O15400|STX7_HUMAN	9	10	0.387	261	29816	5.6	Syntaxin-7 OS=Homo sapiens OX=9606 GN=STX7 PE=1 SV=4
sp|P40616|ARL1_HUMAN	7	8	0.387	181	20418	5.7	ADP-ribosylation factor-like protein 1 OS=Homo sapiens OX=9606 GN=ARL1 PE=1 SV=1
sp|P10155|RO60_HUMAN	18	23	0.385	538	60671	8	60 kDa SS-A/Ro ribonucleoprotein OS=Homo sapiens OX=9606 GN=RO60 PE=1 SV=2
sp|Q13217|DNJC3_HUMAN	16	20	0.385	504	57580	6.2	DnaJ homolog subfamily C member 3 OS=Homo sapiens OX=9606 GN=DNAJC3 PE=1 SV=1
sp|Q53GQ0|DHB12_HUMAN	18	20	0.385	312	34324	9.3	Very-long-chain 3-oxoacyl-CoA reductase OS=Homo sapiens OX=9606 GN=HSD17B12 PE=1 SV=2
sp|Q9UK41|VPS28_HUMAN	7	7	0.385	221	25425	5.5	Vacuolar protein sorting-associated protein 28 homolog OS=Homo sapiens OX=9606 GN=VPS28 PE=1 SV=1
sp|P49720|PSB3_HUMAN	14	21	0.385	205	22949	6.5	Proteasome subunit beta type-3 OS=Homo sapiens OX=9606 GN=PSMB3 PE=1 SV=2
sp|P43121|MUC18_HUMAN	24	37	0.384	646	71608	5.8	Cell surface glycoprotein MUC18 OS=Homo sapiens OX=9606 GN=MCAM PE=1 SV=2
sp|P07996|TSP1_HUMAN	45	62	0.383	1170	129383	4.9	Thrombospondin-1 OS=Homo sapiens OX=9606 GN=THBS1 PE=1 SV=2
sp|Q9BXJ9|NAA15_HUMAN	31	39	0.383	866	101272	7.4	N-alpha-acetyltransferase 15, NatA auxiliary subunit OS=Homo sapiens OX=9606 GN=NAA15 PE=1 SV=1
sp|Q92905|CSN5_HUMAN	12	12	0.383	334	37579	6.5	COP9 signalosome complex subunit 5 OS=Homo sapiens OX=9606 GN=COPS5 PE=1 SV=4
sp|O95292|VAPB_HUMAN	11	13	0.383	243	27228	7.3	Vesicle-associated membrane protein-associated protein B/C OS=Homo sapiens OX=9606 GN=VAPB PE=1 SV=3
sp|P30043|BLVRB_HUMAN	9	13	0.383	206	22119	7.6	Flavin reductase (NADPH) OS=Homo sapiens OX=9606 GN=BLVRB PE=1 SV=3
sp|P29590|PML_HUMAN	29	33	0.382	882	97551	6.2	Protein PML OS=Homo sapiens OX=9606 GN=PML PE=1 SV=3
sp|Q0ZGT2|NEXN_HUMAN	26	36	0.382	675	80658	5.3	Nexilin OS=Homo sapiens OX=9606 GN=NEXN PE=1 SV=1
sp|O00154|BACH_HUMAN	20	26	0.382	380	41796	8.5	Cytosolic acyl coenzyme A thioester hydrolase OS=Homo sapiens OX=9606 GN=ACOT7 PE=1 SV=3
sp|O96008|TOM40_HUMAN	14	17	0.382	361	37893	7.3	Mitochondrial import receptor subunit TOM40 homolog OS=Homo sapiens OX=9606 GN=TOMM40 PE=1 SV=1
sp|Q96FJ2|DYL2_HUMAN	8	14	0.382	89	10350	7.4	Dynein light chain 2, cytoplasmic OS=Homo sapiens OX=9606 GN=DYNLL2 PE=1 SV=1
sp|Q14152|EIF3A_HUMAN	61	84	0.381	1382	166569	6.8	Eukaryotic translation initiation factor 3 subunit A OS=Homo sapiens OX=9606 GN=EIF3A PE=1 SV=1
sp|P68400|CSK21_HUMAN	11	15	0.381	391	45144	7.7	Casein kinase II subunit alpha OS=Homo sapiens OX=9606 GN=CSNK2A1 PE=1 SV=1
sp|P07305|H10_HUMAN	11	15	0.381	194	20863	10.8	Histone H1.0 OS=Homo sapiens OX=9606 GN=H1-0 PE=1 SV=3
sp|Q71UM5|RS27L_HUMAN	5	11	0.381	84	9477	9.5	40S ribosomal protein S27-like OS=Homo sapiens OX=9606 GN=RPS27L PE=1 SV=3
sp|P42677|RS27_HUMAN	5	11	0.381	84	9461	9.5	40S ribosomal protein S27 OS=Homo sapiens OX=9606 GN=RPS27 PE=1 SV=3
sp|Q8TD55|PKHO2_HUMAN	12	17	0.38	490	53350	5.4	Pleckstrin homology domain-containing family O member 2 OS=Homo sapiens OX=9606 GN=PLEKHO2 PE=1 SV=1
sp|Q9BSJ8|ESYT1_HUMAN	44	64	0.379	1104	122856	5.8	Extended synaptotagmin-1 OS=Homo sapiens OX=9606 GN=ESYT1 PE=1 SV=1
sp|Q92769|HDAC2_HUMAN	15	17	0.379	488	55364	5.9	Histone deacetylase 2 OS=Homo sapiens OX=9606 GN=HDAC2 PE=1 SV=2
sp|O75718|CRTAP_HUMAN	16	22	0.379	401	46562	5.7	Cartilage-associated protein OS=Homo sapiens OX=9606 GN=CRTAP PE=1 SV=1
sp|P55039|DRG2_HUMAN	11	12	0.379	364	40746	8.9	Developmentally-regulated GTP-binding protein 2 OS=Homo sapiens OX=9606 GN=DRG2 PE=1 SV=1
sp|O43324|MCA3_HUMAN	7	10	0.379	174	19811	8.6	Eukaryotic translation elongation factor 1 epsilon-1 OS=Homo sapiens OX=9606 GN=EEF1E1 PE=1 SV=1
sp|Q96HE7|ERO1A_HUMAN	12	18	0.378	468	54393	5.7	ERO1-like protein alpha OS=Homo sapiens OX=9606 GN=ERO1A PE=1 SV=2
sp|P53634|CATC_HUMAN	13	19	0.378	463	51854	7	Dipeptidyl peptidase 1 OS=Homo sapiens OX=9606 GN=CTSC PE=1 SV=2
sp|P12277|KCRB_HUMAN	14	25	0.378	381	42644	5.6	Creatine kinase B-type OS=Homo sapiens OX=9606 GN=CKB PE=1 SV=1
sp|P51570|GALK1_HUMAN	13	15	0.378	392	42272	6.5	Galactokinase OS=Homo sapiens OX=9606 GN=GALK1 PE=1 SV=1
sp|P61769|B2MG_HUMAN	5	7	0.378	119	13715	6.5	Beta-2-microglobulin OS=Homo sapiens OX=9606 GN=B2M PE=1 SV=1
sp|Q6UVK1|CSPG4_HUMAN	68	97	0.377	2322	250534	5.5	Chondroitin sulfate proteoglycan 4 OS=Homo sapiens OX=9606 GN=CSPG4 PE=1 SV=2
sp|Q12974|TP4A2_HUMAN	3	5	0.377	167	19127	8.4	Protein tyrosine phosphatase type IVA 2 OS=Homo sapiens OX=9606 GN=PTP4A2 PE=1 SV=1
sp|Q9UK76|JUPI1_HUMAN	3	3	0.377	154	16015	5.6	Jupiter microtubule associated homolog 1 OS=Homo sapiens OX=9606 GN=JPT1 PE=1 SV=3
sp|Q9Y2R5|RT17_HUMAN	3	4	0.377	130	14502	9.8	28S ribosomal protein S17, mitochondrial OS=Homo sapiens OX=9606 GN=MRPS17 PE=1 SV=1
sp|Q68CZ2|TENS3_HUMAN	40	49	0.376	1445	155265	6.8	Tensin-3 OS=Homo sapiens OX=9606 GN=TNS3 PE=1 SV=2
sp|P11387|TOP1_HUMAN	37	42	0.376	765	90726	9.3	DNA topoisomerase 1 OS=Homo sapiens OX=9606 GN=TOP1 PE=1 SV=2
sp|O43488|ARK72_HUMAN	10	13	0.376	359	39589	7.2	Aflatoxin B1 aldehyde reductase member 2 OS=Homo sapiens OX=9606 GN=AKR7A2 PE=1 SV=3
sp|O75643|U520_HUMAN	68	88	0.375	2136	244505	6.1	U5 small nuclear ribonucleoprotein 200 kDa helicase OS=Homo sapiens OX=9606 GN=SNRNP200 PE=1 SV=2
sp|Q13642|FHL1_HUMAN	15	20	0.375	323	36263	9	Four and a half LIM domains protein 1 OS=Homo sapiens OX=9606 GN=FHL1 PE=1 SV=4
sp|Q8NBJ7|SUMF2_HUMAN	13	15	0.375	301	33843	8	Inactive C-alpha-formylglycine-generating enzyme 2 OS=Homo sapiens OX=9606 GN=SUMF2 PE=1 SV=2
sp|P40855|PEX19_HUMAN	8	10	0.375	299	32807	4.3	Peroxisomal biogenesis factor 19 OS=Homo sapiens OX=9606 GN=PEX19 PE=1 SV=1
sp|P30049|ATPD_HUMAN	4	7	0.375	168	17490	5.5	ATP synthase subunit delta, mitochondrial OS=Homo sapiens OX=9606 GN=ATP5F1D PE=1 SV=2
sp|Q02952|AKA12_HUMAN	55	68	0.374	1782	191480	4.4	A-kinase anchor protein 12 OS=Homo sapiens OX=9606 GN=AKAP12 PE=1 SV=4
sp|Q9P258|RCC2_HUMAN	18	23	0.374	522	56085	8.8	Protein RCC2 OS=Homo sapiens OX=9606 GN=RCC2 PE=1 SV=2
sp|Q9H488|OFUT1_HUMAN	10	15	0.374	388	43956	8.5	GDP-fucose protein O-fucosyltransferase 1 OS=Homo sapiens OX=9606 GN=POFUT1 PE=1 SV=1
sp|P53990|IST1_HUMAN	11	14	0.374	364	39751	5.3	IST1 homolog OS=Homo sapiens OX=9606 GN=IST1 PE=1 SV=1
sp|Q8N668|COMD1_HUMAN	6	7	0.374	190	21178	6.2	COMM domain-containing protein 1 OS=Homo sapiens OX=9606 GN=COMMD1 PE=1 SV=1
sp|Q8IV08|PLD3_HUMAN	15	30	0.373	490	54705	6.5	5'-3' exonuclease PLD3 OS=Homo sapiens OX=9606 GN=PLD3 PE=1 SV=1
sp|Q9H425|CA198_HUMAN	11	16	0.373	327	36346	5.7	Uncharacterized protein C1orf198 OS=Homo sapiens OX=9606 GN=C1orf198 PE=1 SV=1
sp|P51452|DUS3_HUMAN	5	7	0.373	185	20478	7.8	Dual specificity protein phosphatase 3 OS=Homo sapiens OX=9606 GN=DUSP3 PE=1 SV=1
sp|Q9BW61|DDA1_HUMAN	4	4	0.373	102	11835	8.7	DET1- and DDB1-associated protein 1 OS=Homo sapiens OX=9606 GN=DDA1 PE=1 SV=1
sp|P23588|IF4B_HUMAN	22	47	0.372	611	69151	5.7	Eukaryotic translation initiation factor 4B OS=Homo sapiens OX=9606 GN=EIF4B PE=1 SV=2
sp|Q13425|SNTB2_HUMAN	17	20	0.372	540	57950	8.8	Beta-2-syntrophin OS=Homo sapiens OX=9606 GN=SNTB2 PE=1 SV=1
sp|O75223|GGCT_HUMAN	8	9	0.372	188	21008	5.1	Gamma-glutamylcyclotransferase OS=Homo sapiens OX=9606 GN=GGCT PE=1 SV=1
sp|O96000|NDUBA_HUMAN	7	8	0.372	172	20777	8.5	NADH dehydrogenase [ubiquinone] 1 beta subcomplex subunit 10 OS=Homo sapiens OX=9606 GN=NDUFB10 PE=1 SV=3
sp|O60739|EIF1B_HUMAN	2	4	0.372	113	12824	7.4	Eukaryotic translation initiation factor 1b OS=Homo sapiens OX=9606 GN=EIF1B PE=1 SV=2
sp|Q04637|IF4G1_HUMAN	59	88	0.371	1599	175490	5.3	Eukaryotic translation initiation factor 4 gamma 1 OS=Homo sapiens OX=9606 GN=EIF4G1 PE=1 SV=4
sp|Q9UH99|SUN2_HUMAN	19	22	0.371	717	80311	6.7	SUN domain-containing protein 2 OS=Homo sapiens OX=9606 GN=SUN2 PE=1 SV=3
sp|Q9UI12|VATH_HUMAN	15	19	0.371	483	55883	6.5	V-type proton ATPase subunit H OS=Homo sapiens OX=9606 GN=ATP6V1H PE=1 SV=1
sp|Q96DG6|CMBL_HUMAN	7	7	0.371	245	28048	7.2	Carboxymethylenebutenolidase homolog OS=Homo sapiens OX=9606 GN=CMBL PE=1 SV=1
sp|P02792|FRIL_HUMAN	5	5	0.371	175	20020	5.8	Ferritin light chain OS=Homo sapiens OX=9606 GN=FTL PE=1 SV=2
sp|P32455|GBP1_HUMAN	25	29	0.37	592	67931	6.3	Guanylate-binding protein 1 OS=Homo sapiens OX=9606 GN=GBP1 PE=1 SV=2
sp|Q15738|NSDHL_HUMAN	16	18	0.37	373	41900	8.1	Sterol-4-alpha-carboxylate 3-dehydrogenase, decarboxylating OS=Homo sapiens OX=9606 GN=NSDHL PE=1 SV=2
sp|Q9BVK6|TMED9_HUMAN	14	21	0.37	235	27277	8	Transmembrane emp24 domain-containing protein 9 OS=Homo sapiens OX=9606 GN=TMED9 PE=1 SV=2
sp|O95202|LETM1_HUMAN	27	35	0.369	739	83354	6.7	Mitochondrial proton/calcium exchanger protein OS=Homo sapiens OX=9606 GN=LETM1 PE=1 SV=1
sp|Q12874|SF3A3_HUMAN	16	20	0.369	501	58849	5.4	Splicing factor 3A subunit 3 OS=Homo sapiens OX=9606 GN=SF3A3 PE=1 SV=1
sp|Q96E39|RMXL1_HUMAN	19	30	0.369	390	42142	9.9	RNA binding motif protein, X-linked-like-1 OS=Homo sapiens OX=9606 GN=RBMXL1 PE=1 SV=1
sp|Q9UKM9|RALY_HUMAN	14	21	0.369	306	32463	9.2	RNA-binding protein Raly OS=Homo sapiens OX=9606 GN=RALY PE=1 SV=1
sp|Q6UXV4|MIC27_HUMAN	7	7	0.369	268	29159	9.5	MICOS complex subunit MIC27 OS=Homo sapiens OX=9606 GN=APOOL PE=1 SV=1
sp|P19404|NDUV2_HUMAN	8	10	0.369	249	27392	8.1	NADH dehydrogenase [ubiquinone] flavoprotein 2, mitochondrial OS=Homo sapiens OX=9606 GN=NDUFV2 PE=1 SV=2
sp|P27708|PYR1_HUMAN	56	70	0.368	2225	242981	6.5	CAD protein OS=Homo sapiens OX=9606 GN=CAD PE=1 SV=3
sp|P61964|WDR5_HUMAN	9	10	0.368	334	36589	8.3	WD repeat-containing protein 5 OS=Homo sapiens OX=9606 GN=WDR5 PE=1 SV=1
sp|Q14980|NUMA1_HUMAN	80	103	0.367	2115	238257	5.8	Nuclear mitotic apparatus protein 1 OS=Homo sapiens OX=9606 GN=NUMA1 PE=1 SV=2
sp|Q8WX93|PALLD_HUMAN	63	101	0.367	1383	150564	7.1	Palladin OS=Homo sapiens OX=9606 GN=PALLD PE=1 SV=3
sp|P31040|SDHA_HUMAN	24	32	0.367	664	72692	7.4	Succinate dehydrogenase [ubiquinone] flavoprotein subunit, mitochondrial OS=Homo sapiens OX=9606 GN=SDHA PE=1 SV=2
sp|Q14258|TRI25_HUMAN	19	25	0.367	630	70974	8.1	E3 ubiquitin/ISG15 ligase TRIM25 OS=Homo sapiens OX=9606 GN=TRIM25 PE=1 SV=2
sp|Q5SSJ5|HP1B3_HUMAN	23	30	0.367	553	61207	9.7	Heterochromatin protein 1-binding protein 3 OS=Homo sapiens OX=9606 GN=HP1BP3 PE=1 SV=1
sp|Q13547|HDAC1_HUMAN	11	16	0.367	482	55103	5.5	Histone deacetylase 1 OS=Homo sapiens OX=9606 GN=HDAC1 PE=1 SV=1
sp|P80303|NUCB2_HUMAN	18	23	0.367	420	50223	5.1	Nucleobindin-2 OS=Homo sapiens OX=9606 GN=NUCB2 PE=1 SV=3
sp|Q92930|RAB8B_HUMAN	7	10	0.367	207	23584	9.1	Ras-related protein Rab-8B OS=Homo sapiens OX=9606 GN=RAB8B PE=1 SV=2
sp|P84098|RL19_HUMAN	15	21	0.367	196	23466	11.5	60S ribosomal protein L19 OS=Homo sapiens OX=9606 GN=RPL19 PE=1 SV=1
sp|Q5W111|SPRY7_HUMAN	6	7	0.367	196	21666	6.7	SPRY domain-containing protein 7 OS=Homo sapiens OX=9606 GN=SPRYD7 PE=1 SV=2
sp|P0C0S5|H2AZ_HUMAN	7	18	0.367	128	13553	10.6	Histone H2A.Z OS=Homo sapiens OX=9606 GN=H2AZ1 PE=1 SV=2
sp|Q71UI9|H2AV_HUMAN	7	18	0.367	128	13509	10.6	Histone H2A.V OS=Homo sapiens OX=9606 GN=H2AZ2 PE=1 SV=3
sp|Q8WUD1|RAB2B_HUMAN	12	16	0.366	216	24214	7.8	Ras-related protein Rab-2B OS=Homo sapiens OX=9606 GN=RAB2B PE=1 SV=1
sp|Q9H299|SH3L3_HUMAN	3	6	0.366	93	10438	4.9	SH3 domain-binding glutamic acid-rich-like protein 3 OS=Homo sapiens OX=9606 GN=SH3BGRL3 PE=1 SV=1
sp|Q9UKX7|NUP50_HUMAN	9	11	0.365	468	50144	7.1	Nuclear pore complex protein Nup50 OS=Homo sapiens OX=9606 GN=NUP50 PE=1 SV=2
sp|Q9H0W9|CK054_HUMAN	8	9	0.365	315	35117	6.7	Ester hydrolase C11orf54 OS=Homo sapiens OX=9606 GN=C11orf54 PE=1 SV=1
sp|Q8N8S7|ENAH_HUMAN	22	35	0.364	591	66510	6.9	Protein enabled homolog OS=Homo sapiens OX=9606 GN=ENAH PE=1 SV=2
sp|Q9UNM6|PSD13_HUMAN	20	28	0.364	376	42946	5.8	26S proteasome non-ATPase regulatory subunit 13 OS=Homo sapiens OX=9606 GN=PSMD13 PE=1 SV=2
sp|Q9Y3Q3|TMED3_HUMAN	5	5	0.364	217	24777	5.6	Transmembrane emp24 domain-containing protein 3 OS=Homo sapiens OX=9606 GN=TMED3 PE=1 SV=1
sp|Q3MHD2|LSM12_HUMAN	7	10	0.364	195	21701	7.8	Protein LSM12 homolog OS=Homo sapiens OX=9606 GN=LSM12 PE=1 SV=2
sp|O00203|AP3B1_HUMAN	38	47	0.363	1094	121320	6	AP-3 complex subunit beta-1 OS=Homo sapiens OX=9606 GN=AP3B1 PE=1 SV=3
sp|Q86YR5|GPSM1_HUMAN	20	20	0.363	675	74510	6.5	G-protein-signaling modulator 1 OS=Homo sapiens OX=9606 GN=GPSM1 PE=1 SV=2
sp|O43615|TIM44_HUMAN	17	22	0.363	452	51356	8.3	Mitochondrial import inner membrane translocase subunit TIM44 OS=Homo sapiens OX=9606 GN=TIMM44 PE=1 SV=2
sp|P49593|PPM1F_HUMAN	9	12	0.363	454	49831	5.1	Protein phosphatase 1F OS=Homo sapiens OX=9606 GN=PPM1F PE=1 SV=3
sp|Q8WZA0|LZIC_HUMAN	7	10	0.363	190	21495	4.9	Protein LZIC OS=Homo sapiens OX=9606 GN=LZIC PE=1 SV=1
sp|Q13435|SF3B2_HUMAN	31	40	0.362	895	100228	5.7	Splicing factor 3B subunit 2 OS=Homo sapiens OX=9606 GN=SF3B2 PE=1 SV=2
sp|P07686|HEXB_HUMAN	28	36	0.362	556	63111	6.8	Beta-hexosaminidase subunit beta OS=Homo sapiens OX=9606 GN=HEXB PE=1 SV=3
sp|Q9Y314|NOSIP_HUMAN	8	9	0.362	301	33172	8.8	Nitric oxide synthase-interacting protein OS=Homo sapiens OX=9606 GN=NOSIP PE=1 SV=1
sp|Q9UL26|RB22A_HUMAN	5	6	0.361	194	21855	8.2	Ras-related protein Rab-22A OS=Homo sapiens OX=9606 GN=RAB22A PE=1 SV=2
sp|P61077|UB2D3_HUMAN	6	13	0.361	147	16687	7.8	Ubiquitin-conjugating enzyme E2 D3 OS=Homo sapiens OX=9606 GN=UBE2D3 PE=1 SV=1
sp|P62837|UB2D2_HUMAN	6	13	0.361	147	16735	7.8	Ubiquitin-conjugating enzyme E2 D2 OS=Homo sapiens OX=9606 GN=UBE2D2 PE=1 SV=1
sp|P18859|ATP5J_HUMAN	5	6	0.361	108	12587	9.5	ATP synthase-coupling factor 6, mitochondrial OS=Homo sapiens OX=9606 GN=ATP5PF PE=1 SV=1
sp|P16615|AT2A2_HUMAN	54	79	0.36	1042	114757	5.3	Sarcoplasmic/endoplasmic reticulum calcium ATPase 2 OS=Homo sapiens OX=9606 GN=ATP2A2 PE=1 SV=1
sp|Q8N1F7|NUP93_HUMAN	23	28	0.36	819	93488	5.7	Nuclear pore complex protein Nup93 OS=Homo sapiens OX=9606 GN=NUP93 PE=1 SV=2
sp|Q13492|PICAL_HUMAN	22	32	0.36	652	70755	7.9	Phosphatidylinositol-binding clathrin assembly protein OS=Homo sapiens OX=9606 GN=PICALM PE=1 SV=2
sp|P49841|GSK3B_HUMAN	13	16	0.36	420	46744	8.8	Glycogen synthase kinase-3 beta OS=Homo sapiens OX=9606 GN=GSK3B PE=1 SV=2
sp|Q14165|MLEC_HUMAN	15	20	0.36	292	32234	5.4	Malectin OS=Homo sapiens OX=9606 GN=MLEC PE=1 SV=1
sp|Q9UL25|RAB21_HUMAN	7	10	0.36	225	24348	7.9	Ras-related protein Rab-21 OS=Homo sapiens OX=9606 GN=RAB21 PE=1 SV=3
sp|Q9BRA0|LSMD1_HUMAN	2	3	0.36	125	13514	5.5	N-alpha-acetyltransferase 38, NatC auxiliary subunit OS=Homo sapiens OX=9606 GN=NAA38 PE=1 SV=1
sp|P07942|LAMB1_HUMAN	56	83	0.359	1786	198037	4.9	Laminin subunit beta-1 OS=Homo sapiens OX=9606 GN=LAMB1 PE=1 SV=2
sp|Q14978|NOLC1_HUMAN	32	38	0.359	699	73603	9.5	Nucleolar and coiled-body phosphoprotein 1 OS=Homo sapiens OX=9606 GN=NOLC1 PE=1 SV=2
sp|P06865|HEXA_HUMAN	16	18	0.359	529	60703	5.2	Beta-hexosaminidase subunit alpha OS=Homo sapiens OX=9606 GN=HEXA PE=1 SV=2
sp|Q9Y2X3|NOP58_HUMAN	22	27	0.359	529	59578	8.9	Nucleolar protein 58 OS=Homo sapiens OX=9606 GN=NOP58 PE=1 SV=1
sp|Q13363|CTBP1_HUMAN	15	20	0.359	440	47535	6.8	C-terminal-binding protein 1 OS=Homo sapiens OX=9606 GN=CTBP1 PE=1 SV=2
sp|Q00325|MPCP_HUMAN	17	30	0.359	362	40095	9.4	Phosphate carrier protein, mitochondrial OS=Homo sapiens OX=9606 GN=SLC25A3 PE=1 SV=2
sp|Q9NQG5|RPR1B_HUMAN	12	16	0.359	326	36900	6	Regulation of nuclear pre-mRNA domain-containing protein 1B OS=Homo sapiens OX=9606 GN=RPRD1B PE=1 SV=1
sp|Q00169|PIPNA_HUMAN	8	11	0.359	270	31806	6.5	Phosphatidylinositol transfer protein alpha isoform OS=Homo sapiens OX=9606 GN=PITPNA PE=1 SV=2
sp|P08648|ITA5_HUMAN	32	52	0.358	1049	114536	5.8	Integrin alpha-5 OS=Homo sapiens OX=9606 GN=ITGA5 PE=1 SV=2
sp|O43172|PRP4_HUMAN	14	15	0.358	522	58449	7.4	U4/U6 small nuclear ribonucleoprotein Prp4 OS=Homo sapiens OX=9606 GN=PRPF4 PE=1 SV=2
sp|O43765|SGTA_HUMAN	16	26	0.358	313	34063	4.9	Small glutamine-rich tetratricopeptide repeat-containing protein alpha OS=Homo sapiens OX=9606 GN=SGTA PE=1 SV=1
sp|O75832|PSD10_HUMAN	5	12	0.358	226	24428	6.1	26S proteasome non-ATPase regulatory subunit 10 OS=Homo sapiens OX=9606 GN=PSMD10 PE=1 SV=1
sp|P62166|NCS1_HUMAN	4	4	0.358	190	21879	4.8	Neuronal calcium sensor 1 OS=Homo sapiens OX=9606 GN=NCS1 PE=1 SV=2
sp|P17568|NDUB7_HUMAN	4	6	0.358	137	16402	8.9	NADH dehydrogenase [ubiquinone] 1 beta subcomplex subunit 7 OS=Homo sapiens OX=9606 GN=NDUFB7 PE=1 SV=4
sp|P00167|CYB5_HUMAN	3	4	0.358	134	15330	5	Cytochrome b5 OS=Homo sapiens OX=9606 GN=CYB5A PE=1 SV=2
sp|P42766|RL35_HUMAN	7	10	0.358	123	14551	11	60S ribosomal protein L35 OS=Homo sapiens OX=9606 GN=RPL35 PE=1 SV=2
sp|Q9Y2R0|COA3_HUMAN	4	7	0.358	106	11731	9.6	Cytochrome c oxidase assembly factor 3 homolog, mitochondrial OS=Homo sapiens OX=9606 GN=COA3 PE=1 SV=1
sp|Q53EP0|FND3B_HUMAN	33	41	0.357	1204	132888	5.9	Fibronectin type III domain-containing protein 3B OS=Homo sapiens OX=9606 GN=FNDC3B PE=1 SV=2
sp|Q15459|SF3A1_HUMAN	30	41	0.357	793	88886	5.2	Splicing factor 3A subunit 1 OS=Homo sapiens OX=9606 GN=SF3A1 PE=1 SV=1
sp|Q15813|TBCE_HUMAN	15	15	0.357	527	59346	6.8	Tubulin-specific chaperone E OS=Homo sapiens OX=9606 GN=TBCE PE=1 SV=1
sp|P52292|IMA1_HUMAN	15	18	0.357	529	57862	5.4	Importin subunit alpha-1 OS=Homo sapiens OX=9606 GN=KPNA2 PE=1 SV=1
sp|O00743|PPP6_HUMAN	10	12	0.357	305	35144	5.7	Serine/threonine-protein phosphatase 6 catalytic subunit OS=Homo sapiens OX=9606 GN=PPP6C PE=1 SV=1
sp|P42574|CASP3_HUMAN	8	10	0.357	277	31608	6.5	Caspase-3 OS=Homo sapiens OX=9606 GN=CASP3 PE=1 SV=2
sp|P61018|RAB4B_HUMAN	6	8	0.357	213	23587	6	Ras-related protein Rab-4B OS=Homo sapiens OX=9606 GN=RAB4B PE=1 SV=1
sp|P10606|COX5B_HUMAN	6	7	0.357	129	13696	8.8	Cytochrome c oxidase subunit 5B, mitochondrial OS=Homo sapiens OX=9606 GN=COX5B PE=1 SV=2
sp|Q6WCQ1|MPRIP_HUMAN	26	29	0.356	1025	116533	6.2	Myosin phosphatase Rho-interacting protein OS=Homo sapiens OX=9606 GN=MPRIP PE=1 SV=3
sp|P0DN79|CBSL_HUMAN	12	17	0.356	551	60587	6.6	Cystathionine beta-synthase-like protein OS=Homo sapiens OX=9606 GN=CBSL PE=1 SV=1
sp|P35520|CBS_HUMAN	12	17	0.356	551	60587	6.6	Cystathionine beta-synthase OS=Homo sapiens OX=9606 GN=CBS PE=1 SV=2
sp|Q12824|SNF5_HUMAN	12	12	0.356	385	44141	6.2	SWI/SNF-related matrix-associated actin-dependent regulator of chromatin subfamily B member 1 OS=Homo sapiens OX=9606 GN=SMARCB1 PE=1 SV=2
sp|Q9BRJ6|CG050_HUMAN	3	4	0.356	194	22083	9.6	Uncharacterized protein C7orf50 OS=Homo sapiens OX=9606 GN=C7orf50 PE=1 SV=1
sp|O43617|TPPC3_HUMAN	7	9	0.356	180	20274	5	Trafficking protein particle complex subunit 3 OS=Homo sapiens OX=9606 GN=TRAPPC3 PE=1 SV=1
sp|O00469|PLOD2_HUMAN	32	40	0.355	737	84686	6.7	Procollagen-lysine,2-oxoglutarate 5-dioxygenase 2 OS=Homo sapiens OX=9606 GN=PLOD2 PE=1 SV=2
sp|Q92804|RBP56_HUMAN	14	21	0.355	592	61830	8	TATA-binding protein-associated factor 2N OS=Homo sapiens OX=9606 GN=TAF15 PE=1 SV=1
sp|P20073|ANXA7_HUMAN	21	31	0.355	488	52739	5.7	Annexin A7 OS=Homo sapiens OX=9606 GN=ANXA7 PE=1 SV=3
sp|Q9Y383|LC7L2_HUMAN	18	22	0.355	392	46514	10	Putative RNA-binding protein Luc7-like 2 OS=Homo sapiens OX=9606 GN=LUC7L2 PE=1 SV=2
sp|P63092|GNAS2_HUMAN	14	23	0.355	394	45665	5.8	Guanine nucleotide-binding protein G(s) subunit alpha isoforms short OS=Homo sapiens OX=9606 GN=GNAS PE=1 SV=1
sp|Q5JWF2|GNAS1_HUMAN	14	23	0.135	1037	111024	5	Guanine nucleotide-binding protein G(s) subunit alpha isoforms XLas OS=Homo sapiens OX=9606 GN=GNAS PE=1 SV=2
sp|Q01085|TIAR_HUMAN	15	21	0.355	375	41591	7.8	Nucleolysin TIAR OS=Homo sapiens OX=9606 GN=TIAL1 PE=1 SV=1
sp|Q9NZJ7|MTCH1_HUMAN	10	10	0.355	389	41544	9.3	Mitochondrial carrier homolog 1 OS=Homo sapiens OX=9606 GN=MTCH1 PE=1 SV=1
sp|O94826|TOM70_HUMAN	21	30	0.354	608	67455	7.1	Mitochondrial import receptor subunit TOM70 OS=Homo sapiens OX=9606 GN=TOMM70 PE=1 SV=1
sp|O75439|MPPB_HUMAN	14	18	0.354	489	54366	6.8	Mitochondrial-processing peptidase subunit beta OS=Homo sapiens OX=9606 GN=PMPCB PE=1 SV=2
sp|Q9Y6E0|STK24_HUMAN	16	23	0.354	443	49308	5.7	Serine/threonine-protein kinase 24 OS=Homo sapiens OX=9606 GN=STK24 PE=1 SV=1
sp|P41223|BUD31_HUMAN	5	6	0.354	144	17000	8.8	Protein BUD31 homolog OS=Homo sapiens OX=9606 GN=BUD31 PE=1 SV=2
sp|Q8NC51|PAIRB_HUMAN	18	35	0.353	408	44965	8.6	Plasminogen activator inhibitor 1 RNA-binding protein OS=Homo sapiens OX=9606 GN=SERBP1 PE=1 SV=2
sp|Q15435|PP1R7_HUMAN	15	21	0.353	360	41564	4.9	Protein phosphatase 1 regulatory subunit 7 OS=Homo sapiens OX=9606 GN=PPP1R7 PE=1 SV=1
sp|Q9Y2C4|EXOG_HUMAN	8	9	0.353	368	41085	8.3	Nuclease EXOG, mitochondrial OS=Homo sapiens OX=9606 GN=EXOG PE=1 SV=2
sp|Q8NFH4|NUP37_HUMAN	8	8	0.353	326	36708	5.9	Nucleoporin Nup37 OS=Homo sapiens OX=9606 GN=NUP37 PE=1 SV=1
sp|Q969H8|MYDGF_HUMAN	10	12	0.353	173	18795	6.7	Myeloid-derived growth factor OS=Homo sapiens OX=9606 GN=MYDGF PE=1 SV=1
sp|Q16540|RM23_HUMAN	6	9	0.353	153	17781	9.7	39S ribosomal protein L23, mitochondrial OS=Homo sapiens OX=9606 GN=MRPL23 PE=1 SV=1
sp|Q7Z434|MAVS_HUMAN	11	12	0.352	540	56528	5.5	Mitochondrial antiviral-signaling protein OS=Homo sapiens OX=9606 GN=MAVS PE=1 SV=2
sp|P18031|PTN1_HUMAN	18	20	0.352	435	49967	6.3	Tyrosine-protein phosphatase non-receptor type 1 OS=Homo sapiens OX=9606 GN=PTPN1 PE=1 SV=1
sp|Q8NBX0|SCPDL_HUMAN	13	19	0.352	429	47151	9.1	Saccharopine dehydrogenase-like oxidoreductase OS=Homo sapiens OX=9606 GN=SCCPDH PE=1 SV=1
sp|P82979|SARNP_HUMAN	9	12	0.352	210	23671	6.4	SAP domain-containing ribonucleoprotein OS=Homo sapiens OX=9606 GN=SARNP PE=1 SV=3
sp|Q9UHY1|NRBP_HUMAN	16	22	0.351	535	59845	5.1	Nuclear receptor-binding protein OS=Homo sapiens OX=9606 GN=NRBP1 PE=1 SV=1
sp|Q9Y371|SHLB1_HUMAN	15	18	0.351	365	40796	6	Endophilin-B1 OS=Homo sapiens OX=9606 GN=SH3GLB1 PE=1 SV=1
sp|P48556|PSMD8_HUMAN	15	16	0.351	350	39612	9.7	26S proteasome non-ATPase regulatory subunit 8 OS=Homo sapiens OX=9606 GN=PSMD8 PE=1 SV=2
sp|Q8WXC6|CSN9_HUMAN	2	2	0.351	57	6211	3.8	COP9 signalosome complex subunit 9 OS=Homo sapiens OX=9606 GN=COPS9 PE=1 SV=3
sp|P02787|TRFE_HUMAN	23	27	0.35	698	77064	7.1	Serotransferrin OS=Homo sapiens OX=9606 GN=TF PE=1 SV=3
sp|P49023|PAXI_HUMAN	16	23	0.35	591	64505	6.2	Paxillin OS=Homo sapiens OX=9606 GN=PXN PE=1 SV=3
sp|Q9NRN7|ADPPT_HUMAN	10	12	0.35	309	35776	6.8	L-aminoadipate-semialdehyde dehydrogenase-phosphopantetheinyl transferase OS=Homo sapiens OX=9606 GN=AASDHPPT PE=1 SV=2
sp|Q15185|TEBP_HUMAN	11	17	0.35	160	18697	4.5	Prostaglandin E synthase 3 OS=Homo sapiens OX=9606 GN=PTGES3 PE=1 SV=1
sp|Q7Z5G4|GOGA7_HUMAN	6	6	0.35	137	15824	7	Golgin subfamily A member 7 OS=Homo sapiens OX=9606 GN=GOLGA7 PE=1 SV=2
sp|Q8N163|CCAR2_HUMAN	31	39	0.349	923	102902	5.2	Cell cycle and apoptosis regulator protein 2 OS=Homo sapiens OX=9606 GN=CCAR2 PE=1 SV=2
sp|P35052|GPC1_HUMAN	21	26	0.349	558	61680	7.3	Glypican-1 OS=Homo sapiens OX=9606 GN=GPC1 PE=1 SV=2
sp|Q96A49|SYAP1_HUMAN	8	10	0.349	352	39933	4.5	Synapse-associated protein 1 OS=Homo sapiens OX=9606 GN=SYAP1 PE=1 SV=1
sp|Q92890|UFD1_HUMAN	9	11	0.349	307	34500	6.7	Ubiquitin recognition factor in ER-associated degradation protein 1 OS=Homo sapiens OX=9606 GN=UFD1 PE=1 SV=3
sp|Q9BT09|CNPY3_HUMAN	10	12	0.349	278	30748	5.5	Protein canopy homolog 3 OS=Homo sapiens OX=9606 GN=CNPY3 PE=1 SV=1
sp|O94855|SC24D_HUMAN	34	48	0.348	1032	113010	7.2	Protein transport protein Sec24D OS=Homo sapiens OX=9606 GN=SEC24D PE=1 SV=2
sp|P55809|SCOT1_HUMAN	16	21	0.348	520	56158	7.5	Succinyl-CoA:3-ketoacid coenzyme A transferase 1, mitochondrial OS=Homo sapiens OX=9606 GN=OXCT1 PE=1 SV=1
sp|P63096|GNAI1_HUMAN	12	32	0.347	354	40361	6	Guanine nucleotide-binding protein G(i) subunit alpha-1 OS=Homo sapiens OX=9606 GN=GNAI1 PE=1 SV=2
sp|Q16836|HCDH_HUMAN	10	13	0.347	314	34294	8.9	Hydroxyacyl-coenzyme A dehydrogenase, mitochondrial OS=Homo sapiens OX=9606 GN=HADH PE=1 SV=3
sp|P61956|SUMO2_HUMAN	5	8	0.347	95	10871	5.5	Small ubiquitin-related modifier 2 OS=Homo sapiens OX=9606 GN=SUMO2 PE=1 SV=3
sp|P23921|RIR1_HUMAN	21	27	0.346	792	90070	7.1	Ribonucleoside-diphosphate reductase large subunit OS=Homo sapiens OX=9606 GN=RRM1 PE=1 SV=1
sp|P26022|PTX3_HUMAN	12	14	0.346	381	41976	5	Pentraxin-related protein PTX3 OS=Homo sapiens OX=9606 GN=PTX3 PE=1 SV=3
sp|P14923|PLAK_HUMAN	19	23	0.345	745	81745	6.1	Junction plakoglobin OS=Homo sapiens OX=9606 GN=JUP PE=1 SV=3
sp|P50281|MMP14_HUMAN	25	32	0.345	582	65894	7.8	Matrix metalloproteinase-14 OS=Homo sapiens OX=9606 GN=MMP14 PE=1 SV=3
sp|Q9UBB4|ATX10_HUMAN	15	15	0.345	475	53489	5.2	Ataxin-10 OS=Homo sapiens OX=9606 GN=ATXN10 PE=1 SV=1
sp|Q16629|SRSF7_HUMAN	7	12	0.345	238	27367	11.8	Serine/arginine-rich splicing factor 7 OS=Homo sapiens OX=9606 GN=SRSF7 PE=1 SV=1
sp|P11234|RALB_HUMAN	9	13	0.345	206	23409	6.6	Ras-related protein Ral-B OS=Homo sapiens OX=9606 GN=RALB PE=1 SV=1
sp|O60613|SEP15_HUMAN	3	5	0.345	165	17942	5	Selenoprotein F OS=Homo sapiens OX=9606 GN=SELENOF PE=1 SV=4
sp|P69905|HBA_HUMAN	10	21	0.345	142	15258	8.7	Hemoglobin subunit alpha OS=Homo sapiens OX=9606 GN=HBA1 PE=1 SV=2
sp|Q96DA6|TIM14_HUMAN	4	4	0.345	116	12499	10.1	Mitochondrial import inner membrane translocase subunit TIM14 OS=Homo sapiens OX=9606 GN=DNAJC19 PE=1 SV=3
sp|Q08380|LG3BP_HUMAN	16	22	0.344	585	65331	5.3	Galectin-3-binding protein OS=Homo sapiens OX=9606 GN=LGALS3BP PE=1 SV=1
sp|O15355|PPM1G_HUMAN	18	25	0.344	546	59272	4.4	Protein phosphatase 1G OS=Homo sapiens OX=9606 GN=PPM1G PE=1 SV=1
sp|Q9UN86|G3BP2_HUMAN	15	22	0.344	482	54121	5.6	Ras GTPase-activating protein-binding protein 2 OS=Homo sapiens OX=9606 GN=G3BP2 PE=1 SV=2
sp|P53007|TXTP_HUMAN	11	15	0.344	311	34013	9.9	Tricarboxylate transport protein, mitochondrial OS=Homo sapiens OX=9606 GN=SLC25A1 PE=1 SV=2
sp|Q07812|BAX_HUMAN	13	20	0.344	192	21184	5.2	Apoptosis regulator BAX OS=Homo sapiens OX=9606 GN=BAX PE=1 SV=1
sp|P04732|MT1E_HUMAN	4	5	0.344	61	6014	8	Metallothionein-1E OS=Homo sapiens OX=9606 GN=MT1E PE=1 SV=1
sp|Q9Y285|SYFA_HUMAN	15	21	0.343	508	57564	7.8	Phenylalanine--tRNA ligase alpha subunit OS=Homo sapiens OX=9606 GN=FARSA PE=1 SV=3
sp|Q9HB07|MYG1_HUMAN	10	12	0.343	376	42449	6.7	UPF0160 protein MYG1, mitochondrial OS=Homo sapiens OX=9606 GN=C12orf10 PE=1 SV=2
sp|Q13247|SRSF6_HUMAN	13	19	0.343	344	39587	11.4	Serine/arginine-rich splicing factor 6 OS=Homo sapiens OX=9606 GN=SRSF6 PE=1 SV=2
sp|P80217|IN35_HUMAN	8	8	0.343	286	31546	6.1	Interferon-induced 35 kDa protein OS=Homo sapiens OX=9606 GN=IFI35 PE=1 SV=5
sp|Q9Y3U8|RL36_HUMAN	7	11	0.343	105	12254	11.6	60S ribosomal protein L36 OS=Homo sapiens OX=9606 GN=RPL36 PE=1 SV=3
sp|P29144|TPP2_HUMAN	39	46	0.342	1249	138349	6.3	Tripeptidyl-peptidase 2 OS=Homo sapiens OX=9606 GN=TPP2 PE=1 SV=4
sp|P52294|IMA5_HUMAN	17	24	0.342	538	60222	5	Importin subunit alpha-5 OS=Homo sapiens OX=9606 GN=KPNA1 PE=1 SV=3
sp|Q9GZY8|MFF_HUMAN	5	6	0.342	342	38465	9	Mitochondrial fission factor OS=Homo sapiens OX=9606 GN=MFF PE=1 SV=1
sp|P08579|RU2B_HUMAN	7	8	0.342	225	25486	9.7	U2 small nuclear ribonucleoprotein B'' OS=Homo sapiens OX=9606 GN=SNRPB2 PE=1 SV=1
sp|Q92616|GCN1_HUMAN	82	94	0.341	2671	292756	7.5	eIF-2-alpha kinase activator GCN1 OS=Homo sapiens OX=9606 GN=GCN1 PE=1 SV=6
sp|Q09028|RBBP4_HUMAN	14	18	0.341	425	47656	4.9	Histone-binding protein RBBP4 OS=Homo sapiens OX=9606 GN=RBBP4 PE=1 SV=3
sp|Q15075|EEA1_HUMAN	56	68	0.34	1411	162465	5.7	Early endosome antigen 1 OS=Homo sapiens OX=9606 GN=EEA1 PE=1 SV=2
sp|Q9NRL3|STRN4_HUMAN	15	20	0.34	753	80596	5.4	Striatin-4 OS=Homo sapiens OX=9606 GN=STRN4 PE=1 SV=2
sp|Q9UJ68|MSRA_HUMAN	5	6	0.34	235	26132	8.1	Mitochondrial peptide methionine sulfoxide reductase OS=Homo sapiens OX=9606 GN=MSRA PE=1 SV=1
sp|Q8IXB1|DJC10_HUMAN	20	25	0.339	793	91080	7.2	DnaJ homolog subfamily C member 10 OS=Homo sapiens OX=9606 GN=DNAJC10 PE=1 SV=2
sp|Q9NY65|TBA8_HUMAN	33	218	0.339	449	50094	5.1	Tubulin alpha-8 chain OS=Homo sapiens OX=9606 GN=TUBA8 PE=1 SV=1
sp|Q13423|NNTM_HUMAN	36	43	0.338	1086	113895	8.1	NAD(P) transhydrogenase, mitochondrial OS=Homo sapiens OX=9606 GN=NNT PE=1 SV=3
sp|Q96CV9|OPTN_HUMAN	19	23	0.338	577	65922	5.2	Optineurin OS=Homo sapiens OX=9606 GN=OPTN PE=1 SV=3
sp|O95470|SGPL1_HUMAN	14	16	0.338	568	63524	9.2	Sphingosine-1-phosphate lyase 1 OS=Homo sapiens OX=9606 GN=SGPL1 PE=1 SV=3
sp|Q9HCU5|PREB_HUMAN	10	11	0.338	417	45468	7.9	Prolactin regulatory element-binding protein OS=Homo sapiens OX=9606 GN=PREB PE=1 SV=2
sp|Q9BYD3|RM04_HUMAN	7	9	0.338	311	34919	9.7	39S ribosomal protein L4, mitochondrial OS=Homo sapiens OX=9606 GN=MRPL4 PE=1 SV=1
sp|Q9P016|THYN1_HUMAN	6	7	0.338	225	25697	9.2	Thymocyte nuclear protein 1 OS=Homo sapiens OX=9606 GN=THYN1 PE=1 SV=1
sp|Q99653|CHP1_HUMAN	4	7	0.338	195	22456	5.1	Calcineurin B homologous protein 1 OS=Homo sapiens OX=9606 GN=CHP1 PE=1 SV=3
sp|O43716|GATC_HUMAN	3	4	0.338	136	15086	5	Glutamyl-tRNA(Gln) amidotransferase subunit C, mitochondrial OS=Homo sapiens OX=9606 GN=GATC PE=1 SV=1
sp|P61764|STXB1_HUMAN	13	14	0.337	594	67569	7	Syntaxin-binding protein 1 OS=Homo sapiens OX=9606 GN=STXBP1 PE=1 SV=1
sp|O00499|BIN1_HUMAN	19	22	0.337	593	64699	5.1	Myc box-dependent-interacting protein 1 OS=Homo sapiens OX=9606 GN=BIN1 PE=1 SV=1
sp|P08729|K2C7_HUMAN	16	30	0.337	469	51386	5.5	Keratin, type II cytoskeletal 7 OS=Homo sapiens OX=9606 GN=KRT7 PE=1 SV=5
sp|Q9BY67|CADM1_HUMAN	11	14	0.337	442	48509	5.1	Cell adhesion molecule 1 OS=Homo sapiens OX=9606 GN=CADM1 PE=1 SV=2
sp|P63165|SUMO1_HUMAN	4	4	0.337	101	11557	5.5	Small ubiquitin-related modifier 1 OS=Homo sapiens OX=9606 GN=SUMO1 PE=1 SV=1
sp|Q9NPA8|ENY2_HUMAN	4	4	0.337	101	11529	9.3	Transcription and mRNA export factor ENY2 OS=Homo sapiens OX=9606 GN=ENY2 PE=1 SV=1
sp|P62306|RUXF_HUMAN	7	19	0.337	86	9725	4.7	Small nuclear ribonucleoprotein F OS=Homo sapiens OX=9606 GN=SNRPF PE=1 SV=1
sp|Q8TDZ2|MICA1_HUMAN	32	35	0.336	1067	117875	6.4	[F-actin]-monooxygenase MICAL1 OS=Homo sapiens OX=9606 GN=MICAL1 PE=1 SV=2
sp|O95817|BAG3_HUMAN	13	20	0.336	575	61595	7	BAG family molecular chaperone regulator 3 OS=Homo sapiens OX=9606 GN=BAG3 PE=1 SV=3
sp|Q92530|PSMF1_HUMAN	4	6	0.336	271	29817	5.7	Proteasome inhibitor PI31 subunit OS=Homo sapiens OX=9606 GN=PSMF1 PE=1 SV=2
sp|P61326|MGN_HUMAN	6	10	0.336	146	17164	6.1	Protein mago nashi homolog OS=Homo sapiens OX=9606 GN=MAGOH PE=1 SV=1
sp|Q96A72|MGN2_HUMAN	6	10	0.331	148	17276	6.4	Protein mago nashi homolog 2 OS=Homo sapiens OX=9606 GN=MAGOHB PE=1 SV=1
sp|O95139|NDUB6_HUMAN	2	2	0.336	128	15489	9.6	NADH dehydrogenase [ubiquinone] 1 beta subcomplex subunit 6 OS=Homo sapiens OX=9606 GN=NDUFB6 PE=1 SV=3
sp|Q96CP2|FWCH2_HUMAN	2	2	0.336	140	14564	8.5	FLYWCH family member 2 OS=Homo sapiens OX=9606 GN=FLYWCH2 PE=1 SV=1
sp|Q12931|TRAP1_HUMAN	19	21	0.335	704	80110	8.2	Heat shock protein 75 kDa, mitochondrial OS=Homo sapiens OX=9606 GN=TRAP1 PE=1 SV=3
sp|Q15293|RCN1_HUMAN	15	28	0.335	331	38890	5	Reticulocalbin-1 OS=Homo sapiens OX=9606 GN=RCN1 PE=1 SV=1
sp|Q8TEA8|DTD1_HUMAN	7	10	0.335	209	23424	8.2	D-aminoacyl-tRNA deacylase 1 OS=Homo sapiens OX=9606 GN=DTD1 PE=1 SV=2
sp|Q9BQ61|TRIR_HUMAN	4	6	0.335	176	18419	9.4	Telomerase RNA component interacting RNase OS=Homo sapiens OX=9606 GN=TRIR PE=1 SV=1
sp|Q14112|NID2_HUMAN	25	34	0.334	1375	151254	5.3	Nidogen-2 OS=Homo sapiens OX=9606 GN=NID2 PE=1 SV=3
sp|Q3ZCQ8|TIM50_HUMAN	11	13	0.334	353	39646	8.4	Mitochondrial import inner membrane translocase subunit TIM50 OS=Homo sapiens OX=9606 GN=TIMM50 PE=1 SV=2
sp|O75695|XRP2_HUMAN	11	13	0.334	350	39641	5.1	Protein XRP2 OS=Homo sapiens OX=9606 GN=RP2 PE=1 SV=4
sp|P29966|MARCS_HUMAN	13	25	0.334	332	31555	4.4	Myristoylated alanine-rich C-kinase substrate OS=Homo sapiens OX=9606 GN=MARCKS PE=1 SV=4
sp|Q86WB0|NIPA_HUMAN	10	10	0.333	502	55262	5.6	Nuclear-interacting partner of ALK OS=Homo sapiens OX=9606 GN=ZC3HC1 PE=1 SV=1
sp|P10321|HLAC_HUMAN	15	22	0.333	366	40649	6	HLA class I histocompatibility antigen, C alpha chain OS=Homo sapiens OX=9606 GN=HLA-C PE=1 SV=3
sp|P61421|VA0D1_HUMAN	8	12	0.333	351	40329	5	V-type proton ATPase subunit d 1 OS=Homo sapiens OX=9606 GN=ATP6V0D1 PE=1 SV=1
sp|Q99848|EBP2_HUMAN	9	11	0.333	306	34852	10.1	Probable rRNA-processing protein EBP2 OS=Homo sapiens OX=9606 GN=EBNA1BP2 PE=1 SV=2
sp|P04179|SODM_HUMAN	7	9	0.333	222	24750	8.3	Superoxide dismutase [Mn], mitochondrial OS=Homo sapiens OX=9606 GN=SOD2 PE=1 SV=3
sp|Q9UKK9|NUDT5_HUMAN	8	8	0.333	219	24328	4.9	ADP-sugar pyrophosphatase OS=Homo sapiens OX=9606 GN=NUDT5 PE=1 SV=1
sp|Q9UBI1|COMD3_HUMAN	5	5	0.333	195	22151	6	COMM domain-containing protein 3 OS=Homo sapiens OX=9606 GN=COMMD3 PE=1 SV=1
sp|P15153|RAC2_HUMAN	12	15	0.333	192	21429	7.6	Ras-related C3 botulinum toxin substrate 2 OS=Homo sapiens OX=9606 GN=RAC2 PE=1 SV=1
sp|Q96NT0|CC115_HUMAN	4	4	0.333	180	19761	7	Coiled-coil domain-containing protein 115 OS=Homo sapiens OX=9606 GN=CCDC115 PE=1 SV=1
sp|P06703|S10A6_HUMAN	5	15	0.333	90	10180	5.5	Protein S100-A6 OS=Homo sapiens OX=9606 GN=S100A6 PE=1 SV=1
sp|Q8WWI1|LMO7_HUMAN	56	85	0.332	1683	192694	8.1	LIM domain only protein 7 OS=Homo sapiens OX=9606 GN=LMO7 PE=1 SV=3
sp|Q13617|CUL2_HUMAN	20	23	0.332	745	86983	6.9	Cullin-2 OS=Homo sapiens OX=9606 GN=CUL2 PE=1 SV=2
sp|P36507|MP2K2_HUMAN	15	20	0.332	400	44424	6.5	Dual specificity mitogen-activated protein kinase kinase 2 OS=Homo sapiens OX=9606 GN=MAP2K2 PE=1 SV=1
sp|O75323|NIPS2_HUMAN	8	10	0.332	286	33743	9.4	Protein NipSnap homolog 2 OS=Homo sapiens OX=9606 GN=NIPSNAP2 PE=1 SV=1
sp|Q9H0A8|COMD4_HUMAN	3	3	0.332	199	21764	7.3	COMM domain-containing protein 4 OS=Homo sapiens OX=9606 GN=COMMD4 PE=1 SV=1
sp|P55265|DSRAD_HUMAN	39	51	0.331	1226	136066	8.6	Double-stranded RNA-specific adenosine deaminase OS=Homo sapiens OX=9606 GN=ADAR PE=1 SV=4
sp|Q9UNS2|CSN3_HUMAN	12	14	0.331	423	47873	6.7	COP9 signalosome complex subunit 3 OS=Homo sapiens OX=9606 GN=COPS3 PE=1 SV=3
sp|Q02750|MP2K1_HUMAN	10	16	0.331	393	43439	6.6	Dual specificity mitogen-activated protein kinase kinase 1 OS=Homo sapiens OX=9606 GN=MAP2K1 PE=1 SV=2
sp|O00303|EIF3F_HUMAN	16	16	0.331	357	37564	5.4	Eukaryotic translation initiation factor 3 subunit F OS=Homo sapiens OX=9606 GN=EIF3F PE=1 SV=1
sp|Q96GK7|FAH2A_HUMAN	7	8	0.331	314	34596	8.2	Fumarylacetoacetate hydrolase domain-containing protein 2A OS=Homo sapiens OX=9606 GN=FAHD2A PE=1 SV=1
sp|Q9H936|GHC1_HUMAN	10	11	0.331	323	34470	9.3	Mitochondrial glutamate carrier 1 OS=Homo sapiens OX=9606 GN=SLC25A22 PE=1 SV=1
sp|P48060|GLIP1_HUMAN	6	6	0.331	266	30366	8.5	Glioma pathogenesis-related protein 1 OS=Homo sapiens OX=9606 GN=GLIPR1 PE=1 SV=3
sp|Q9BUT1|BDH2_HUMAN	9	11	0.331	245	26724	7.6	3-hydroxybutyrate dehydrogenase type 2 OS=Homo sapiens OX=9606 GN=BDH2 PE=1 SV=2
sp|O43181|NDUS4_HUMAN	5	6	0.331	175	20108	10.3	NADH dehydrogenase [ubiquinone] iron-sulfur protein 4, mitochondrial OS=Homo sapiens OX=9606 GN=NDUFS4 PE=1 SV=1
sp|Q13405|RM49_HUMAN	5	6	0.331	166	19198	9.5	39S ribosomal protein L49, mitochondrial OS=Homo sapiens OX=9606 GN=MRPL49 PE=1 SV=1
sp|P61916|NPC2_HUMAN	6	6	0.331	151	16570	7.7	NPC intracellular cholesterol transporter 2 OS=Homo sapiens OX=9606 GN=NPC2 PE=1 SV=1
sp|Q8IVL6|P3H3_HUMAN	22	28	0.33	736	81837	6.3	Prolyl 3-hydroxylase 3 OS=Homo sapiens OX=9606 GN=P3H3 PE=1 SV=1
sp|P35613|BASI_HUMAN	13	23	0.33	385	42200	5.7	Basigin OS=Homo sapiens OX=9606 GN=BSG PE=1 SV=2
sp|P78318|IGBP1_HUMAN	9	14	0.33	339	39222	5.4	Immunoglobulin-binding protein 1 OS=Homo sapiens OX=9606 GN=IGBP1 PE=1 SV=1
sp|Q92520|FAM3C_HUMAN	8	11	0.33	227	24680	8.3	Protein FAM3C OS=Homo sapiens OX=9606 GN=FAM3C PE=1 SV=1
sp|Q9GZT3|SLIRP_HUMAN	3	4	0.33	109	12349	10.2	SRA stem-loop-interacting RNA-binding protein, mitochondrial OS=Homo sapiens OX=9606 GN=SLIRP PE=1 SV=1
sp|Q16666|IF16_HUMAN	25	32	0.329	785	88256	9.3	Gamma-interferon-inducible protein 16 OS=Homo sapiens OX=9606 GN=IFI16 PE=1 SV=3
sp|O75746|CMC1_HUMAN	17	20	0.329	678	74762	8.4	Calcium-binding mitochondrial carrier protein Aralar1 OS=Homo sapiens OX=9606 GN=SLC25A12 PE=1 SV=2
sp|P61966|AP1S1_HUMAN	5	6	0.329	158	18733	5.7	AP-1 complex subunit sigma-1A OS=Homo sapiens OX=9606 GN=AP1S1 PE=1 SV=1
sp|P00533|EGFR_HUMAN	35	50	0.328	1210	134277	6.7	Epidermal growth factor receptor OS=Homo sapiens OX=9606 GN=EGFR PE=1 SV=2
sp|Q6PKG0|LARP1_HUMAN	26	32	0.328	1096	123510	8.8	La-related protein 1 OS=Homo sapiens OX=9606 GN=LARP1 PE=1 SV=2
sp|P31323|KAP3_HUMAN	14	16	0.328	418	46302	4.9	cAMP-dependent protein kinase type II-beta regulatory subunit OS=Homo sapiens OX=9606 GN=PRKAR2B PE=1 SV=3
sp|P18754|RCC1_HUMAN	8	10	0.328	421	44969	7.5	Regulator of chromosome condensation OS=Homo sapiens OX=9606 GN=RCC1 PE=1 SV=1
sp|P24539|AT5F1_HUMAN	12	14	0.328	256	28909	9.4	ATP synthase F(0) complex subunit B1, mitochondrial OS=Homo sapiens OX=9606 GN=ATP5PB PE=1 SV=2
sp|O00193|SMAP_HUMAN	5	7	0.328	183	20333	4.7	Small acidic protein OS=Homo sapiens OX=9606 GN=SMAP PE=1 SV=1
sp|O95183|VAMP5_HUMAN	3	4	0.328	116	12805	7.8	Vesicle-associated membrane protein 5 OS=Homo sapiens OX=9606 GN=VAMP5 PE=1 SV=1
sp|Q9P2B4|CT2NL_HUMAN	16	19	0.327	639	70158	8.1	CTTNBP2 N-terminal-like protein OS=Homo sapiens OX=9606 GN=CTTNBP2NL PE=1 SV=2
sp|P41743|KPCI_HUMAN	9	13	0.327	596	68262	5.8	Protein kinase C iota type OS=Homo sapiens OX=9606 GN=PRKCI PE=1 SV=2
sp|P08195|4F2_HUMAN	26	38	0.327	630	67994	5	4F2 cell-surface antigen heavy chain OS=Homo sapiens OX=9606 GN=SLC3A2 PE=1 SV=3
sp|Q9NR50|EI2BG_HUMAN	11	12	0.327	452	50240	6.5	Translation initiation factor eIF-2B subunit gamma OS=Homo sapiens OX=9606 GN=EIF2B3 PE=1 SV=1
sp|P41567|EIF1_HUMAN	2	4	0.327	113	12732	7.5	Eukaryotic translation initiation factor 1 OS=Homo sapiens OX=9606 GN=EIF1 PE=1 SV=1
sp|P15586|GNS_HUMAN	20	24	0.326	552	62082	8.3	N-acetylglucosamine-6-sulfatase OS=Homo sapiens OX=9606 GN=GNS PE=1 SV=3
sp|P09012|SNRPA_HUMAN	16	18	0.326	282	31280	9.8	U1 small nuclear ribonucleoprotein A OS=Homo sapiens OX=9606 GN=SNRPA PE=1 SV=3
sp|A0A024RBG1|NUD4B_HUMAN	5	5	0.326	181	20434	6.4	Diphosphoinositol polyphosphate phosphohydrolase NUDT4B OS=Homo sapiens OX=9606 GN=NUDT4B PE=3 SV=1
sp|Q9NZJ9|NUDT4_HUMAN	5	5	0.328	180	20306	6.4	Diphosphoinositol polyphosphate phosphohydrolase 2 OS=Homo sapiens OX=9606 GN=NUDT4 PE=1 SV=2
sp|P51970|NDUA8_HUMAN	5	6	0.326	172	20105	7.6	NADH dehydrogenase [ubiquinone] 1 alpha subcomplex subunit 8 OS=Homo sapiens OX=9606 GN=NDUFA8 PE=1 SV=3
sp|Q08378|GOGA3_HUMAN	40	49	0.325	1498	167354	5.4	Golgin subfamily A member 3 OS=Homo sapiens OX=9606 GN=GOLGA3 PE=1 SV=2
sp|Q07666|KHDR1_HUMAN	16	33	0.325	443	48227	8.7	KH domain-containing, RNA-binding, signal transduction-associated protein 1 OS=Homo sapiens OX=9606 GN=KHDRBS1 PE=1 SV=1
sp|P50213|IDH3A_HUMAN	10	11	0.325	366	39592	6.9	Isocitrate dehydrogenase [NAD] subunit alpha, mitochondrial OS=Homo sapiens OX=9606 GN=IDH3A PE=1 SV=1
sp|Q9H9A6|LRC40_HUMAN	17	18	0.324	602	68250	6.4	Leucine-rich repeat-containing protein 40 OS=Homo sapiens OX=9606 GN=LRRC40 PE=1 SV=1
sp|Q6P1J9|CDC73_HUMAN	18	20	0.324	531	60577	9.6	Parafibromin OS=Homo sapiens OX=9606 GN=CDC73 PE=1 SV=1
sp|Q9NUQ9|CYRIB_HUMAN	7	10	0.324	324	36748	6.1	CYFIP-related Rac1 interactor B OS=Homo sapiens OX=9606 GN=CYRIB PE=1 SV=1
sp|Q9P015|RM15_HUMAN	6	8	0.324	296	33420	10	39S ribosomal protein L15, mitochondrial OS=Homo sapiens OX=9606 GN=MRPL15 PE=1 SV=1
sp|P84157|MXRA7_HUMAN	6	6	0.324	204	21466	4.3	Matrix-remodeling-associated protein 7 OS=Homo sapiens OX=9606 GN=MXRA7 PE=1 SV=1
sp|Q9H773|DCTP1_HUMAN	3	3	0.324	170	18681	5	dCTP pyrophosphatase 1 OS=Homo sapiens OX=9606 GN=DCTPP1 PE=1 SV=1
sp|P46776|RL27A_HUMAN	10	11	0.324	148	16561	11	60S ribosomal protein L27a OS=Homo sapiens OX=9606 GN=RPL27A PE=1 SV=2
sp|P78527|PRKDC_HUMAN	139	184	0.323	4128	469093	7.1	DNA-dependent protein kinase catalytic subunit OS=Homo sapiens OX=9606 GN=PRKDC PE=1 SV=3
sp|Q14166|TTL12_HUMAN	16	17	0.323	644	74404	5.5	Tubulin--tyrosine ligase-like protein 12 OS=Homo sapiens OX=9606 GN=TTLL12 PE=1 SV=2
sp|Q9UI10|EI2BD_HUMAN	11	14	0.323	523	57557	9.4	Translation initiation factor eIF-2B subunit delta OS=Homo sapiens OX=9606 GN=EIF2B4 PE=1 SV=2
sp|P07099|HYEP_HUMAN	16	19	0.323	455	52949	7.3	Epoxide hydrolase 1 OS=Homo sapiens OX=9606 GN=EPHX1 PE=1 SV=1
sp|P62495|ERF1_HUMAN	16	23	0.323	437	49031	5.7	Eukaryotic peptide chain release factor subunit 1 OS=Homo sapiens OX=9606 GN=ETF1 PE=1 SV=3
sp|Q00577|PURA_HUMAN	9	11	0.323	322	34911	6.4	Transcriptional activator protein Pur-alpha OS=Homo sapiens OX=9606 GN=PURA PE=1 SV=2
sp|Q00765|REEP5_HUMAN	8	11	0.323	189	21493	8.1	Receptor expression-enhancing protein 5 OS=Homo sapiens OX=9606 GN=REEP5 PE=1 SV=3
sp|O14974|MYPT1_HUMAN	38	49	0.322	1030	115281	5.4	Protein phosphatase 1 regulatory subunit 12A OS=Homo sapiens OX=9606 GN=PPP1R12A PE=1 SV=1
sp|Q16539|MK14_HUMAN	7	7	0.322	360	41293	5.8	Mitogen-activated protein kinase 14 OS=Homo sapiens OX=9606 GN=MAPK14 PE=1 SV=3
sp|Q9NX40|OCAD1_HUMAN	7	10	0.322	245	27626	7.5	OCIA domain-containing protein 1 OS=Homo sapiens OX=9606 GN=OCIAD1 PE=1 SV=1
sp|Q99470|SDF2_HUMAN	6	7	0.322	211	23026	7.3	Stromal cell-derived factor 2 OS=Homo sapiens OX=9606 GN=SDF2 PE=1 SV=2
sp|Q9BZF9|UACA_HUMAN	44	53	0.321	1416	162504	7	Uveal autoantigen with coiled-coil domains and ankyrin repeats OS=Homo sapiens OX=9606 GN=UACA PE=1 SV=2
sp|Q99816|TS101_HUMAN	9	11	0.321	390	43944	6.4	Tumor susceptibility gene 101 protein OS=Homo sapiens OX=9606 GN=TSG101 PE=1 SV=2
sp|P25685|DNJB1_HUMAN	11	16	0.321	340	38044	8.6	DnaJ homolog subfamily B member 1 OS=Homo sapiens OX=9606 GN=DNAJB1 PE=1 SV=4
sp|P13984|T2FB_HUMAN	7	8	0.321	249	28380	9.2	General transcription factor IIF subunit 2 OS=Homo sapiens OX=9606 GN=GTF2F2 PE=1 SV=2
sp|O14980|XPO1_HUMAN	39	48	0.32	1071	123386	6.1	Exportin-1 OS=Homo sapiens OX=9606 GN=XPO1 PE=1 SV=1
sp|P27694|RFA1_HUMAN	13	17	0.32	616	68138	7.2	Replication protein A 70 kDa DNA-binding subunit OS=Homo sapiens OX=9606 GN=RPA1 PE=1 SV=2
sp|Q15024|EXOS7_HUMAN	7	8	0.32	291	31821	5.2	Exosome complex component RRP42 OS=Homo sapiens OX=9606 GN=EXOSC7 PE=1 SV=3
sp|Q13084|RM28_HUMAN	6	8	0.32	256	30157	8.3	39S ribosomal protein L28, mitochondrial OS=Homo sapiens OX=9606 GN=MRPL28 PE=1 SV=4
sp|Q9BZG1|RAB34_HUMAN	8	16	0.32	259	29044	7.9	Ras-related protein Rab-34 OS=Homo sapiens OX=9606 GN=RAB34 PE=1 SV=1
sp|Q9BT73|PSMG3_HUMAN	2	2	0.32	122	13104	7.9	Proteasome assembly chaperone 3 OS=Homo sapiens OX=9606 GN=PSMG3 PE=1 SV=1
sp|Q9Y4K0|LOXL2_HUMAN	22	34	0.319	774	86725	6.4	Lysyl oxidase homolog 2 OS=Homo sapiens OX=9606 GN=LOXL2 PE=1 SV=1
sp|P04062|GLCM_HUMAN	15	15	0.319	536	59716	7.6	Lysosomal acid glucosylceramidase OS=Homo sapiens OX=9606 GN=GBA PE=1 SV=3
sp|Q12765|SCRN1_HUMAN	13	16	0.319	414	46382	4.8	Secernin-1 OS=Homo sapiens OX=9606 GN=SCRN1 PE=1 SV=2
sp|O76071|CIAO1_HUMAN	8	12	0.319	339	37840	5	Probable cytosolic iron-sulfur protein assembly protein CIAO1 OS=Homo sapiens OX=9606 GN=CIAO1 PE=1 SV=1
sp|P25445|TNR6_HUMAN	11	11	0.319	335	37732	7.9	Tumor necrosis factor receptor superfamily member 6 OS=Homo sapiens OX=9606 GN=FAS PE=1 SV=1
sp|Q8IWE4|DCNL3_HUMAN	8	10	0.319	304	34291	5.1	DCN1-like protein 3 OS=Homo sapiens OX=9606 GN=DCUN1D3 PE=1 SV=1
sp|Q16270|IBP7_HUMAN	10	13	0.319	282	29130	7.9	Insulin-like growth factor-binding protein 7 OS=Homo sapiens OX=9606 GN=IGFBP7 PE=1 SV=1
sp|Q9UBQ0|VPS29_HUMAN	7	12	0.319	182	20506	6.8	Vacuolar protein sorting-associated protein 29 OS=Homo sapiens OX=9606 GN=VPS29 PE=1 SV=1
sp|Q9UBF2|COPG2_HUMAN	20	25	0.318	871	97622	5.8	Coatomer subunit gamma-2 OS=Homo sapiens OX=9606 GN=COPG2 PE=1 SV=1
sp|Q9Y2D5|AKAP2_HUMAN	20	24	0.318	859	94661	5.1	A-kinase anchor protein 2 OS=Homo sapiens OX=9606 GN=AKAP2 PE=1 SV=3
sp|P78406|RAE1L_HUMAN	7	9	0.318	368	40968	7.8	mRNA export factor OS=Homo sapiens OX=9606 GN=RAE1 PE=1 SV=1
sp|Q99836|MYD88_HUMAN	7	8	0.318	296	33233	6.1	Myeloid differentiation primary response protein MyD88 OS=Homo sapiens OX=9606 GN=MYD88 PE=1 SV=1
sp|P00491|PNPH_HUMAN	6	6	0.318	289	32118	6.9	Purine nucleoside phosphorylase OS=Homo sapiens OX=9606 GN=PNP PE=1 SV=2
sp|O75828|CBR3_HUMAN	8	11	0.318	277	30850	6.2	Carbonyl reductase [NADPH] 3 OS=Homo sapiens OX=9606 GN=CBR3 PE=1 SV=3
sp|Q9UHY7|ENOPH_HUMAN	5	6	0.318	261	28933	4.8	Enolase-phosphatase E1 OS=Homo sapiens OX=9606 GN=ENOPH1 PE=1 SV=1
sp|P11441|UBL4A_HUMAN	4	4	0.318	157	17776	8.7	Ubiquitin-like protein 4A OS=Homo sapiens OX=9606 GN=UBL4A PE=1 SV=1
sp|P19784|CSK22_HUMAN	9	9	0.317	350	41213	8.6	Casein kinase II subunit alpha' OS=Homo sapiens OX=9606 GN=CSNK2A2 PE=1 SV=1
sp|O00273|DFFA_HUMAN	10	13	0.317	331	36522	4.8	DNA fragmentation factor subunit alpha OS=Homo sapiens OX=9606 GN=DFFA PE=1 SV=1
sp|Q01105|SET_HUMAN	13	33	0.317	290	33489	4.3	Protein SET OS=Homo sapiens OX=9606 GN=SET PE=1 SV=3
sp|P0DN76|U2AF5_HUMAN	7	13	0.317	240	27872	8.8	Splicing factor U2AF 35 kDa subunit-like protein OS=Homo sapiens OX=9606 GN=U2AF1L5 PE=1 SV=1
sp|Q01081|U2AF1_HUMAN	7	13	0.317	240	27872	8.8	Splicing factor U2AF 35 kDa subunit OS=Homo sapiens OX=9606 GN=U2AF1 PE=1 SV=3
sp|Q93062|RBPMS_HUMAN	7	9	0.316	196	21802	8.1	RNA-binding protein with multiple splicing OS=Homo sapiens OX=9606 GN=RBPMS PE=1 SV=1
sp|Q92572|AP3S1_HUMAN	8	8	0.316	193	21732	5.4	AP-3 complex subunit sigma-1 OS=Homo sapiens OX=9606 GN=AP3S1 PE=1 SV=1
sp|Q9Y3D6|FIS1_HUMAN	8	13	0.316	152	16938	8.8	Mitochondrial fission 1 protein OS=Homo sapiens OX=9606 GN=FIS1 PE=1 SV=2
sp|P17812|PYRG1_HUMAN	21	27	0.315	591	66690	6.5	CTP synthase 1 OS=Homo sapiens OX=9606 GN=CTPS1 PE=1 SV=2
sp|P23258|TBG1_HUMAN	10	10	0.315	451	51170	6.1	Tubulin gamma-1 chain OS=Homo sapiens OX=9606 GN=TUBG1 PE=1 SV=2
sp|Q9BZV1|UBXN6_HUMAN	10	10	0.315	441	49754	6.9	UBX domain-containing protein 6 OS=Homo sapiens OX=9606 GN=UBXN6 PE=1 SV=1
sp|Q14558|KPRA_HUMAN	12	13	0.315	356	39394	7.2	Phosphoribosyl pyrophosphate synthase-associated protein 1 OS=Homo sapiens OX=9606 GN=PRPSAP1 PE=1 SV=2
sp|Q9NVM1|EVA1B_HUMAN	3	3	0.315	165	18374	4.7	Protein eva-1 homolog B OS=Homo sapiens OX=9606 GN=EVA1B PE=1 SV=1
sp|O00186|STXB3_HUMAN	19	21	0.314	592	67764	7.8	Syntaxin-binding protein 3 OS=Homo sapiens OX=9606 GN=STXBP3 PE=1 SV=2
sp|Q9H8Y8|GORS2_HUMAN	13	19	0.314	452	47145	4.8	Golgi reassembly-stacking protein 2 OS=Homo sapiens OX=9606 GN=GORASP2 PE=1 SV=3
sp|P31153|METK2_HUMAN	16	22	0.314	395	43661	6.5	S-adenosylmethionine synthase isoform type-2 OS=Homo sapiens OX=9606 GN=MAT2A PE=1 SV=1
sp|Q9Y6C9|MTCH2_HUMAN	9	10	0.314	303	33331	8	Mitochondrial carrier homolog 2 OS=Homo sapiens OX=9606 GN=MTCH2 PE=1 SV=1
sp|Q9Y294|ASF1A_HUMAN	2	2	0.314	204	22969	4.4	Histone chaperone ASF1A OS=Homo sapiens OX=9606 GN=ASF1A PE=1 SV=1
sp|Q9NPJ3|ACO13_HUMAN	4	6	0.314	140	14960	9.1	Acyl-coenzyme A thioesterase 13 OS=Homo sapiens OX=9606 GN=ACOT13 PE=1 SV=1
sp|P62699|YPEL5_HUMAN	4	4	0.314	121	13842	7.3	Protein yippee-like 5 OS=Homo sapiens OX=9606 GN=YPEL5 PE=1 SV=1
sp|O15031|PLXB2_HUMAN	47	62	0.313	1838	205126	6.2	Plexin-B2 OS=Homo sapiens OX=9606 GN=PLXNB2 PE=1 SV=3
sp|P17661|DESM_HUMAN	20	66	0.313	470	53536	5.3	Desmin OS=Homo sapiens OX=9606 GN=DES PE=1 SV=3
sp|Q9H993|ARMT1_HUMAN	12	18	0.313	441	51172	5.8	Damage-control phosphatase ARMT1 OS=Homo sapiens OX=9606 GN=ARMT1 PE=1 SV=1
sp|P50583|AP4A_HUMAN	4	4	0.313	147	16829	5.3	Bis(5'-nucleosyl)-tetraphosphatase [asymmetrical] OS=Homo sapiens OX=9606 GN=NUDT2 PE=1 SV=3
sp|P62854|RS26_HUMAN	5	6	0.313	115	13015	11	40S ribosomal protein S26 OS=Homo sapiens OX=9606 GN=RPS26 PE=1 SV=3
sp|Q99615|DNJC7_HUMAN	16	19	0.312	494	56441	7	DnaJ homolog subfamily C member 7 OS=Homo sapiens OX=9606 GN=DNAJC7 PE=1 SV=2
sp|Q9UJS0|CMC2_HUMAN	18	21	0.311	675	74176	8.6	Calcium-binding mitochondrial carrier protein Aralar2 OS=Homo sapiens OX=9606 GN=SLC25A13 PE=1 SV=2
sp|Q9UMX0|UBQL1_HUMAN	19	21	0.311	589	62519	5.1	Ubiquilin-1 OS=Homo sapiens OX=9606 GN=UBQLN1 PE=1 SV=2
sp|P82933|RT09_HUMAN	10	12	0.311	396	45835	9.5	28S ribosomal protein S9, mitochondrial OS=Homo sapiens OX=9606 GN=MRPS9 PE=1 SV=2
sp|Q8NEU8|DP13B_HUMAN	14	17	0.31	664	74493	4.9	DCC-interacting protein 13-beta OS=Homo sapiens OX=9606 GN=APPL2 PE=1 SV=3
sp|P14324|FPPS_HUMAN	18	26	0.31	419	48276	6.2	Farnesyl pyrophosphate synthase OS=Homo sapiens OX=9606 GN=FDPS PE=1 SV=4
sp|Q16795|NDUA9_HUMAN	15	16	0.31	377	42510	9.8	NADH dehydrogenase [ubiquinone] 1 alpha subcomplex subunit 9, mitochondrial OS=Homo sapiens OX=9606 GN=NDUFA9 PE=1 SV=2
sp|P33316|DUT_HUMAN	6	6	0.31	252	26563	9.4	Deoxyuridine 5'-triphosphate nucleotidohydrolase, mitochondrial OS=Homo sapiens OX=9606 GN=DUT PE=1 SV=4
sp|O00217|NDUS8_HUMAN	5	6	0.31	210	23705	6.3	NADH dehydrogenase [ubiquinone] iron-sulfur protein 8, mitochondrial OS=Homo sapiens OX=9606 GN=NDUFS8 PE=1 SV=1
sp|P78559|MAP1A_HUMAN	71	90	0.309	2803	305484	4.9	Microtubule-associated protein 1A OS=Homo sapiens OX=9606 GN=MAP1A PE=1 SV=6
sp|P25205|MCM3_HUMAN	21	26	0.309	808	90981	5.8	DNA replication licensing factor MCM3 OS=Homo sapiens OX=9606 GN=MCM3 PE=1 SV=3
sp|Q9Y4P3|TBL2_HUMAN	10	13	0.309	447	49798	9.4	Transducin beta-like protein 2 OS=Homo sapiens OX=9606 GN=TBL2 PE=1 SV=1
sp|Q12792|TWF1_HUMAN	13	16	0.309	350	40283	7	Twinfilin-1 OS=Homo sapiens OX=9606 GN=TWF1 PE=1 SV=3
sp|P54725|RD23A_HUMAN	11	15	0.309	363	39609	4.6	UV excision repair protein RAD23 homolog A OS=Homo sapiens OX=9606 GN=RAD23A PE=1 SV=1
sp|Q96C86|DCPS_HUMAN	9	11	0.309	337	38609	6.4	m7GpppX diphosphatase OS=Homo sapiens OX=9606 GN=DCPS PE=1 SV=2
sp|Q07020|RL18_HUMAN	12	16	0.309	188	21634	11.7	60S ribosomal protein L18 OS=Homo sapiens OX=9606 GN=RPL18 PE=1 SV=2
sp|O14880|MGST3_HUMAN	3	6	0.309	152	16516	9.4	Microsomal glutathione S-transferase 3 OS=Homo sapiens OX=9606 GN=MGST3 PE=1 SV=1
sp|P20908|CO5A1_HUMAN	54	78	0.308	1838	183559	5.1	Collagen alpha-1(V) chain OS=Homo sapiens OX=9606 GN=COL5A1 PE=1 SV=3
sp|Q13428|TCOF_HUMAN	41	49	0.308	1488	152105	9	Treacle protein OS=Homo sapiens OX=9606 GN=TCOF1 PE=1 SV=3
sp|P55287|CAD11_HUMAN	13	14	0.308	796	87965	4.9	Cadherin-11 OS=Homo sapiens OX=9606 GN=CDH11 PE=1 SV=2
sp|Q12884|SEPR_HUMAN	23	27	0.308	760	87713	6.6	Prolyl endopeptidase FAP OS=Homo sapiens OX=9606 GN=FAP PE=1 SV=5
sp|Q9Y450|HBS1L_HUMAN	17	17	0.308	684	75473	6.6	HBS1-like protein OS=Homo sapiens OX=9606 GN=HBS1L PE=1 SV=1
sp|Q14498|RBM39_HUMAN	17	22	0.308	530	59380	10.1	RNA-binding protein 39 OS=Homo sapiens OX=9606 GN=RBM39 PE=1 SV=2
sp|P28062|PSB8_HUMAN	5	5	0.308	276	30354	7.4	Proteasome subunit beta type-8 OS=Homo sapiens OX=9606 GN=PSMB8 PE=1 SV=3
sp|P52435|RPB11_HUMAN	2	2	0.308	117	13293	5.9	DNA-directed RNA polymerase II subunit RPB11-a OS=Homo sapiens OX=9606 GN=POLR2J PE=1 SV=1
sp|Q9UHL4|DPP2_HUMAN	10	13	0.307	492	54341	6.3	Dipeptidyl peptidase 2 OS=Homo sapiens OX=9606 GN=DPP7 PE=1 SV=3
sp|Q9Y6Y8|S23IP_HUMAN	25	31	0.306	1000	111076	5.5	SEC23-interacting protein OS=Homo sapiens OX=9606 GN=SEC23IP PE=1 SV=1
sp|O95757|HS74L_HUMAN	25	27	0.306	839	94512	5.9	Heat shock 70 kDa protein 4L OS=Homo sapiens OX=9606 GN=HSPA4L PE=1 SV=3
sp|Q8IXI1|MIRO2_HUMAN	11	15	0.306	618	68118	5.9	Mitochondrial Rho GTPase 2 OS=Homo sapiens OX=9606 GN=RHOT2 PE=1 SV=2
sp|Q6UXH1|CREL2_HUMAN	8	9	0.306	353	38192	4.6	Protein disulfide isomerase CRELD2 OS=Homo sapiens OX=9606 GN=CRELD2 PE=1 SV=1
sp|O00170|AIP_HUMAN	9	9	0.306	330	37636	6.3	AH receptor-interacting protein OS=Homo sapiens OX=9606 GN=AIP PE=1 SV=2
sp|Q9BTZ2|DHRS4_HUMAN	9	13	0.306	278	29537	8.5	Dehydrogenase/reductase SDR family member 4 OS=Homo sapiens OX=9606 GN=DHRS4 PE=1 SV=3
sp|Q9NQT4|EXOS5_HUMAN	3	3	0.306	235	25249	7.6	Exosome complex component RRP46 OS=Homo sapiens OX=9606 GN=EXOSC5 PE=1 SV=1
sp|Q9UHA4|LTOR3_HUMAN	2	2	0.306	124	13623	7.4	Ragulator complex protein LAMTOR3 OS=Homo sapiens OX=9606 GN=LAMTOR3 PE=1 SV=1
sp|Q9Y262|EIF3L_HUMAN	21	25	0.305	564	66727	6.3	Eukaryotic translation initiation factor 3 subunit L OS=Homo sapiens OX=9606 GN=EIF3L PE=1 SV=1
sp|O60832|DKC1_HUMAN	16	17	0.305	514	57674	9.4	H/ACA ribonucleoprotein complex subunit DKC1 OS=Homo sapiens OX=9606 GN=DKC1 PE=1 SV=3
sp|Q7Z7F7|RM55_HUMAN	4	4	0.305	128	15128	11.2	39S ribosomal protein L55, mitochondrial OS=Homo sapiens OX=9606 GN=MRPL55 PE=1 SV=1
sp|O15155|BET1_HUMAN	3	4	0.305	118	13289	9.1	BET1 homolog OS=Homo sapiens OX=9606 GN=BET1 PE=1 SV=1
sp|Q9Y5L4|TIM13_HUMAN	3	3	0.305	95	10500	8.2	Mitochondrial import inner membrane translocase subunit Tim13 OS=Homo sapiens OX=9606 GN=TIMM13 PE=1 SV=1
sp|Q92626|PXDN_HUMAN	33	43	0.304	1479	165274	7.2	Peroxidasin homolog OS=Homo sapiens OX=9606 GN=PXDN PE=1 SV=2
sp|P23634|AT2B4_HUMAN	32	45	0.304	1241	137920	6.6	Plasma membrane calcium-transporting ATPase 4 OS=Homo sapiens OX=9606 GN=ATP2B4 PE=1 SV=2
sp|Q96D46|NMD3_HUMAN	12	14	0.304	503	57603	7.1	60S ribosomal export protein NMD3 OS=Homo sapiens OX=9606 GN=NMD3 PE=1 SV=1
sp|Q15050|RRS1_HUMAN	12	15	0.304	365	41193	10.7	Ribosome biogenesis regulatory protein homolog OS=Homo sapiens OX=9606 GN=RRS1 PE=1 SV=2
sp|P07585|PGS2_HUMAN	13	15	0.304	359	39747	8.5	Decorin OS=Homo sapiens OX=9606 GN=DCN PE=1 SV=1
sp|P50897|PPT1_HUMAN	7	9	0.304	306	34193	6.5	Palmitoyl-protein thioesterase 1 OS=Homo sapiens OX=9606 GN=PPT1 PE=1 SV=1
sp|Q9H444|CHM4B_HUMAN	9	12	0.304	224	24950	4.8	Charged multivesicular body protein 4b OS=Homo sapiens OX=9606 GN=CHMP4B PE=1 SV=1
sp|Q92882|OSTF1_HUMAN	6	6	0.304	214	23787	5.7	Osteoclast-stimulating factor 1 OS=Homo sapiens OX=9606 GN=OSTF1 PE=1 SV=2
sp|Q96PK6|RBM14_HUMAN	18	21	0.303	669	69492	9.7	RNA-binding protein 14 OS=Homo sapiens OX=9606 GN=RBM14 PE=1 SV=2
sp|O95671|ASML_HUMAN	15	17	0.303	621	68857	6.1	Probable bifunctional dTTP/UTP pyrophosphatase/methyltransferase protein OS=Homo sapiens OX=9606 GN=ASMTL PE=1 SV=3
sp|P46976|GLYG_HUMAN	13	16	0.303	350	39384	5.5	Glycogenin-1 OS=Homo sapiens OX=9606 GN=GYG1 PE=1 SV=4
sp|Q9UBG0|MRC2_HUMAN	57	78	0.302	1479	166674	5.8	C-type mannose receptor 2 OS=Homo sapiens OX=9606 GN=MRC2 PE=1 SV=2
sp|P17813|EGLN_HUMAN	15	19	0.302	658	70578	6.6	Endoglin OS=Homo sapiens OX=9606 GN=ENG PE=1 SV=2
sp|O60443|GSDME_HUMAN	12	16	0.302	496	54555	5.2	Gasdermin-E OS=Homo sapiens OX=9606 GN=GSDME PE=1 SV=2
sp|Q9Y295|DRG1_HUMAN	10	13	0.302	367	40542	8.9	Developmentally-regulated GTP-binding protein 1 OS=Homo sapiens OX=9606 GN=DRG1 PE=1 SV=1
sp|O60749|SNX2_HUMAN	17	21	0.301	519	58471	5.1	Sorting nexin-2 OS=Homo sapiens OX=9606 GN=SNX2 PE=1 SV=2
sp|Q8WWY3|PRP31_HUMAN	15	17	0.301	499	55456	5.8	U4/U6 small nuclear ribonucleoprotein Prp31 OS=Homo sapiens OX=9606 GN=PRPF31 PE=1 SV=2
sp|O60256|KPRB_HUMAN	11	11	0.301	369	40926	7.4	Phosphoribosyl pyrophosphate synthase-associated protein 2 OS=Homo sapiens OX=9606 GN=PRPSAP2 PE=1 SV=1
sp|P53597|SUCA_HUMAN	13	15	0.301	346	36250	8.8	Succinate--CoA ligase [ADP/GDP-forming] subunit alpha, mitochondrial OS=Homo sapiens OX=9606 GN=SUCLG1 PE=1 SV=4
sp|Q99729|ROAA_HUMAN	15	19	0.301	332	36225	8.2	Heterogeneous nuclear ribonucleoprotein A/B OS=Homo sapiens OX=9606 GN=HNRNPAB PE=1 SV=2
sp|Q13595|TRA2A_HUMAN	11	12	0.301	282	32689	11.3	Transformer-2 protein homolog alpha OS=Homo sapiens OX=9606 GN=TRA2A PE=1 SV=1
sp|Q9H0R4|HDHD2_HUMAN	5	6	0.301	259	28536	6.2	Haloacid dehalogenase-like hydrolase domain-containing protein 2 OS=Homo sapiens OX=9606 GN=HDHD2 PE=1 SV=1
sp|O14530|TXND9_HUMAN	5	6	0.301	226	26534	5.9	Thioredoxin domain-containing protein 9 OS=Homo sapiens OX=9606 GN=TXNDC9 PE=1 SV=2
sp|Q9Y2Q3|GSTK1_HUMAN	10	13	0.301	226	25497	8.4	Glutathione S-transferase kappa 1 OS=Homo sapiens OX=9606 GN=GSTK1 PE=1 SV=3
sp|P14406|CX7A2_HUMAN	4	6	0.301	83	9396	9.7	Cytochrome c oxidase subunit 7A2, mitochondrial OS=Homo sapiens OX=9606 GN=COX7A2 PE=1 SV=1
sp|Q86XP3|DDX42_HUMAN	17	20	0.3	938	102975	7	ATP-dependent RNA helicase DDX42 OS=Homo sapiens OX=9606 GN=DDX42 PE=1 SV=1
sp|Q9BZK7|TBL1R_HUMAN	8	10	0.3	514	55595	5.6	F-box-like/WD repeat-containing protein TBL1XR1 OS=Homo sapiens OX=9606 GN=TBL1XR1 PE=1 SV=1
sp|O60762|DPM1_HUMAN	6	6	0.3	260	29634	9.6	Dolichol-phosphate mannosyltransferase subunit 1 OS=Homo sapiens OX=9606 GN=DPM1 PE=1 SV=1
sp|P23142|FBLN1_HUMAN	25	37	0.299	703	77214	5.2	Fibulin-1 OS=Homo sapiens OX=9606 GN=FBLN1 PE=1 SV=4
sp|Q9H223|EHD4_HUMAN	15	18	0.299	541	61175	6.8	EH domain-containing protein 4 OS=Homo sapiens OX=9606 GN=EHD4 PE=1 SV=1
sp|Q92575|UBXN4_HUMAN	15	24	0.299	508	56778	6.4	UBX domain-containing protein 4 OS=Homo sapiens OX=9606 GN=UBXN4 PE=1 SV=2
sp|Q9ULA0|DNPEP_HUMAN	8	11	0.299	475	52428	7.4	Aspartyl aminopeptidase OS=Homo sapiens OX=9606 GN=DNPEP PE=1 SV=1
sp|P35625|TIMP3_HUMAN	9	12	0.299	211	24145	8.7	Metalloproteinase inhibitor 3 OS=Homo sapiens OX=9606 GN=TIMP3 PE=1 SV=2
sp|Q56VL3|OCAD2_HUMAN	4	4	0.299	154	16954	9	OCIA domain-containing protein 2 OS=Homo sapiens OX=9606 GN=OCIAD2 PE=1 SV=1
sp|P07108|ACBP_HUMAN	2	2	0.299	87	10044	6.5	Acyl-CoA-binding protein OS=Homo sapiens OX=9606 GN=DBI PE=1 SV=2
sp|P62875|RPAB5_HUMAN	2	2	0.299	67	7645	7.8	DNA-directed RNA polymerases I, II, and III subunit RPABC5 OS=Homo sapiens OX=9606 GN=POLR2L PE=1 SV=1
sp|Q2M2I8|AAK1_HUMAN	17	20	0.298	961	103885	6.6	AP2-associated protein kinase 1 OS=Homo sapiens OX=9606 GN=AAK1 PE=1 SV=3
sp|O94874|UFL1_HUMAN	20	25	0.298	794	89595	6.8	E3 UFM1-protein ligase 1 OS=Homo sapiens OX=9606 GN=UFL1 PE=1 SV=2
sp|Q9BRR6|ADPGK_HUMAN	12	18	0.298	497	54089	6.2	ADP-dependent glucokinase OS=Homo sapiens OX=9606 GN=ADPGK PE=1 SV=1
sp|P43897|EFTS_HUMAN	9	14	0.298	325	35391	8.4	Elongation factor Ts, mitochondrial OS=Homo sapiens OX=9606 GN=TSFM PE=1 SV=2
sp|P19387|RPB3_HUMAN	4	6	0.298	275	31441	4.9	DNA-directed RNA polymerase II subunit RPB3 OS=Homo sapiens OX=9606 GN=POLR2C PE=1 SV=2
sp|Q9Y3Y2|CHTOP_HUMAN	7	9	0.298	248	26397	12.2	Chromatin target of PRMT1 protein OS=Homo sapiens OX=9606 GN=CHTOP PE=1 SV=2
sp|O43768|ENSA_HUMAN	3	4	0.298	121	13389	7.2	Alpha-endosulfine OS=Homo sapiens OX=9606 GN=ENSA PE=1 SV=1
sp|Q6YP21|KAT3_HUMAN	14	23	0.297	454	51400	8.2	Kynurenine--oxoglutarate transaminase 3 OS=Homo sapiens OX=9606 GN=KYAT3 PE=1 SV=1
sp|Q6YN16|HSDL2_HUMAN	10	14	0.297	418	45395	8	Hydroxysteroid dehydrogenase-like protein 2 OS=Homo sapiens OX=9606 GN=HSDL2 PE=1 SV=1
sp|Q15555|MARE2_HUMAN	8	11	0.297	327	37031	5.6	Microtubule-associated protein RP/EB family member 2 OS=Homo sapiens OX=9606 GN=MAPRE2 PE=1 SV=1
sp|Q06323|PSME1_HUMAN	9	10	0.297	249	28723	6	Proteasome activator complex subunit 1 OS=Homo sapiens OX=9606 GN=PSME1 PE=1 SV=1
sp|Q9UFG5|CS025_HUMAN	2	2	0.297	118	12878	5.1	UPF0449 protein C19orf25 OS=Homo sapiens OX=9606 GN=C19orf25 PE=1 SV=2
sp|P33527|MRP1_HUMAN	35	51	0.296	1531	171590	7.1	Multidrug resistance-associated protein 1 OS=Homo sapiens OX=9606 GN=ABCC1 PE=1 SV=3
sp|Q13618|CUL3_HUMAN	20	23	0.296	768	88930	8.5	Cullin-3 OS=Homo sapiens OX=9606 GN=CUL3 PE=1 SV=2
sp|P26440|IVD_HUMAN	12	15	0.296	426	46651	8	Isovaleryl-CoA dehydrogenase, mitochondrial OS=Homo sapiens OX=9606 GN=IVD PE=1 SV=2
sp|Q9BSH4|TACO1_HUMAN	4	4	0.296	297	32477	8.1	Translational activator of cytochrome c oxidase 1 OS=Homo sapiens OX=9606 GN=TACO1 PE=1 SV=1
sp|P27707|DCK_HUMAN	4	6	0.296	260	30519	5.2	Deoxycytidine kinase OS=Homo sapiens OX=9606 GN=DCK PE=1 SV=1
sp|P82932|RT06_HUMAN	2	2	0.296	125	14227	9.3	28S ribosomal protein S6, mitochondrial OS=Homo sapiens OX=9606 GN=MRPS6 PE=1 SV=3
sp|Q9BRT3|MIEN1_HUMAN	3	5	0.296	115	12403	4.4	Migration and invasion enhancer 1 OS=Homo sapiens OX=9606 GN=MIEN1 PE=1 SV=1
sp|O14519|CDKA1_HUMAN	2	2	0.296	115	12365	9.4	Cyclin-dependent kinase 2-associated protein 1 OS=Homo sapiens OX=9606 GN=CDK2AP1 PE=1 SV=1
sp|O43676|NDUB3_HUMAN	5	5	0.296	98	11402	9.2	NADH dehydrogenase [ubiquinone] 1 beta subcomplex subunit 3 OS=Homo sapiens OX=9606 GN=NDUFB3 PE=1 SV=3
sp|Q9Y4G6|TLN2_HUMAN	67	106	0.295	2542	271611	5.6	Talin-2 OS=Homo sapiens OX=9606 GN=TLN2 PE=1 SV=4
sp|Q10713|MPPA_HUMAN	15	19	0.295	525	58253	6.9	Mitochondrial-processing peptidase subunit alpha OS=Homo sapiens OX=9606 GN=PMPCA PE=1 SV=2
sp|Q13867|BLMH_HUMAN	12	14	0.295	455	52562	6.3	Bleomycin hydrolase OS=Homo sapiens OX=9606 GN=BLMH PE=1 SV=1
sp|P04424|ARLY_HUMAN	6	7	0.295	464	51658	6.5	Argininosuccinate lyase OS=Homo sapiens OX=9606 GN=ASL PE=1 SV=4
sp|Q8NCW5|NNRE_HUMAN	8	11	0.295	288	31675	7.7	NAD(P)H-hydrate epimerase OS=Homo sapiens OX=9606 GN=NAXE PE=1 SV=2
sp|P40261|NNMT_HUMAN	8	13	0.295	264	29574	5.7	Nicotinamide N-methyltransferase OS=Homo sapiens OX=9606 GN=NNMT PE=1 SV=1
sp|P39210|MPV17_HUMAN	4	4	0.295	176	19733	9.5	Protein Mpv17 OS=Homo sapiens OX=9606 GN=MPV17 PE=1 SV=1
sp|Q96QK1|VPS35_HUMAN	24	36	0.294	796	91707	5.5	Vacuolar protein sorting-associated protein 35 OS=Homo sapiens OX=9606 GN=VPS35 PE=1 SV=2
sp|O96019|ACL6A_HUMAN	12	16	0.294	429	47461	5.6	Actin-like protein 6A OS=Homo sapiens OX=9606 GN=ACTL6A PE=1 SV=1
sp|O75787|RENR_HUMAN	8	8	0.294	350	39008	6.1	Renin receptor OS=Homo sapiens OX=9606 GN=ATP6AP2 PE=1 SV=2
sp|Q9H832|UBE2Z_HUMAN	8	11	0.294	354	38210	5.6	Ubiquitin-conjugating enzyme E2 Z OS=Homo sapiens OX=9606 GN=UBE2Z PE=1 SV=2
sp|Q9NUP9|LIN7C_HUMAN	6	7	0.294	197	21834	8.4	Protein lin-7 homolog C OS=Homo sapiens OX=9606 GN=LIN7C PE=1 SV=1
sp|Q9BX68|HINT2_HUMAN	3	4	0.294	163	17162	9.1	Histidine triad nucleotide-binding protein 2, mitochondrial OS=Homo sapiens OX=9606 GN=HINT2 PE=1 SV=1
sp|P03928|ATP8_HUMAN	2	3	0.294	68	7992	9.9	ATP synthase protein 8 OS=Homo sapiens OX=9606 GN=MT-ATP8 PE=1 SV=1
sp|P56381|ATP5E_HUMAN	2	2	0.294	51	5780	9.9	ATP synthase subunit epsilon, mitochondrial OS=Homo sapiens OX=9606 GN=ATP5F1E PE=1 SV=2
sp|Q5VTU8|AT5EL_HUMAN	2	2	0.294	51	5807	10.1	ATP synthase subunit epsilon-like protein, mitochondrial OS=Homo sapiens OX=9606 GN=ATP5F1EP2 PE=1 SV=1
sp|Q641Q2|WAC2A_HUMAN	27	32	0.293	1341	147183	4.8	WASH complex subunit 2A OS=Homo sapiens OX=9606 GN=WASHC2A PE=1 SV=3
sp|O00754|MA2B1_HUMAN	22	27	0.293	1011	113744	7.3	Lysosomal alpha-mannosidase OS=Homo sapiens OX=9606 GN=MAN2B1 PE=1 SV=3
sp|Q13443|ADAM9_HUMAN	18	24	0.293	819	90556	7.5	Disintegrin and metalloproteinase domain-containing protein 9 OS=Homo sapiens OX=9606 GN=ADAM9 PE=1 SV=1
sp|O95361|TRI16_HUMAN	11	12	0.293	564	63955	5.5	Tripartite motif-containing protein 16 OS=Homo sapiens OX=9606 GN=TRIM16 PE=1 SV=3
sp|Q9NP61|ARFG3_HUMAN	15	21	0.293	516	56928	7.4	ADP-ribosylation factor GTPase-activating protein 3 OS=Homo sapiens OX=9606 GN=ARFGAP3 PE=1 SV=1
sp|Q9NPA0|EMC7_HUMAN	5	6	0.293	242	26471	9.2	ER membrane protein complex subunit 7 OS=Homo sapiens OX=9606 GN=EMC7 PE=1 SV=1
sp|O14949|QCR8_HUMAN	3	4	0.293	82	9906	10.1	Cytochrome b-c1 complex subunit 8 OS=Homo sapiens OX=9606 GN=UQCRQ PE=1 SV=4
sp|Q6UB35|C1TM_HUMAN	24	25	0.292	978	105790	8.1	Monofunctional C1-tetrahydrofolate synthase, mitochondrial OS=Homo sapiens OX=9606 GN=MTHFD1L PE=1 SV=1
sp|Q9Y625|GPC6_HUMAN	12	14	0.292	555	62736	5.4	Glypican-6 OS=Homo sapiens OX=9606 GN=GPC6 PE=1 SV=1
sp|Q6P2Q9|PRP8_HUMAN	58	76	0.291	2335	273599	8.8	Pre-mRNA-processing-splicing factor 8 OS=Homo sapiens OX=9606 GN=PRPF8 PE=1 SV=2
sp|P42166|LAP2A_HUMAN	16	23	0.291	694	75492	7.7	Lamina-associated polypeptide 2, isoform alpha OS=Homo sapiens OX=9606 GN=TMPO PE=1 SV=2
sp|Q8NE86|MCU_HUMAN	7	8	0.291	351	39867	8.6	Calcium uniporter protein, mitochondrial OS=Homo sapiens OX=9606 GN=MCU PE=1 SV=1
sp|P42126|ECI1_HUMAN	7	10	0.291	302	32816	8.6	Enoyl-CoA delta isomerase 1, mitochondrial OS=Homo sapiens OX=9606 GN=ECI1 PE=1 SV=1
sp|Q9Y5J5|PHLA3_HUMAN	3	3	0.291	127	13891	9.7	Pleckstrin homology-like domain family A member 3 OS=Homo sapiens OX=9606 GN=PHLDA3 PE=1 SV=1
sp|Q16762|THTR_HUMAN	6	7	0.29	297	33429	7.3	Thiosulfate sulfurtransferase OS=Homo sapiens OX=9606 GN=TST PE=1 SV=4
sp|Q969X5|ERGI1_HUMAN	8	11	0.29	290	32592	7.1	Endoplasmic reticulum-Golgi intermediate compartment protein 1 OS=Homo sapiens OX=9606 GN=ERGIC1 PE=1 SV=1
sp|O96011|PX11B_HUMAN	5	6	0.29	259	28431	9.8	Peroxisomal membrane protein 11B OS=Homo sapiens OX=9606 GN=PEX11B PE=1 SV=1
sp|Q969T4|UB2E3_HUMAN	4	4	0.29	207	22913	7.2	Ubiquitin-conjugating enzyme E2 E3 OS=Homo sapiens OX=9606 GN=UBE2E3 PE=1 SV=1
sp|Q4J6C6|PPCEL_HUMAN	13	17	0.289	727	83927	6.4	Prolyl endopeptidase-like OS=Homo sapiens OX=9606 GN=PREPL PE=1 SV=1
sp|Q14108|SCRB2_HUMAN	16	25	0.289	478	54290	5.1	Lysosome membrane protein 2 OS=Homo sapiens OX=9606 GN=SCARB2 PE=1 SV=2
sp|O95967|FBLN4_HUMAN	13	14	0.289	443	49405	4.9	EGF-containing fibulin-like extracellular matrix protein 2 OS=Homo sapiens OX=9606 GN=EFEMP2 PE=1 SV=3
sp|O75533|SF3B1_HUMAN	33	41	0.288	1304	145830	7.1	Splicing factor 3B subunit 1 OS=Homo sapiens OX=9606 GN=SF3B1 PE=1 SV=3
sp|Q969V3|NCLN_HUMAN	12	12	0.288	563	62974	6.9	Nicalin OS=Homo sapiens OX=9606 GN=NCLN PE=1 SV=2
sp|P30419|NMT1_HUMAN	18	25	0.288	496	56806	7.8	Glycylpeptide N-tetradecanoyltransferase 1 OS=Homo sapiens OX=9606 GN=NMT1 PE=1 SV=2
sp|P61923|COPZ1_HUMAN	6	12	0.288	177	20198	4.8	Coatomer subunit zeta-1 OS=Homo sapiens OX=9606 GN=COPZ1 PE=1 SV=1
sp|Q9BZL1|UBL5_HUMAN	3	3	0.288	73	8547	8.4	Ubiquitin-like protein 5 OS=Homo sapiens OX=9606 GN=UBL5 PE=1 SV=1
sp|Q9NR30|DDX21_HUMAN	21	23	0.287	783	87344	9.3	Nucleolar RNA helicase 2 OS=Homo sapiens OX=9606 GN=DDX21 PE=1 SV=5
sp|Q8IYD1|ERF3B_HUMAN	14	19	0.287	628	68883	5.4	Eukaryotic peptide chain release factor GTP-binding subunit ERF3B OS=Homo sapiens OX=9606 GN=GSPT2 PE=1 SV=2
sp|Q9H857|NT5D2_HUMAN	11	12	0.287	520	60719	6.8	5'-nucleotidase domain-containing protein 2 OS=Homo sapiens OX=9606 GN=NT5DC2 PE=1 SV=1
sp|O00401|WASL_HUMAN	9	9	0.287	505	54827	7.9	Neural Wiskott-Aldrich syndrome protein OS=Homo sapiens OX=9606 GN=WASL PE=1 SV=2
sp|Q13243|SRSF5_HUMAN	5	6	0.287	272	31264	11.6	Serine/arginine-rich splicing factor 5 OS=Homo sapiens OX=9606 GN=SRSF5 PE=1 SV=1
sp|O43169|CYB5B_HUMAN	2	3	0.287	150	16695	5	Cytochrome b5 type B OS=Homo sapiens OX=9606 GN=CYB5B PE=1 SV=3
sp|P23743|DGKA_HUMAN	16	20	0.286	735	82630	6.7	Diacylglycerol kinase alpha OS=Homo sapiens OX=9606 GN=DGKA PE=1 SV=3
sp|P07602|SAP_HUMAN	13	17	0.286	524	58113	5.2	Prosaposin OS=Homo sapiens OX=9606 GN=PSAP PE=1 SV=2
sp|Q16850|CP51A_HUMAN	13	14	0.286	503	56806	8.5	Lanosterol 14-alpha demethylase OS=Homo sapiens OX=9606 GN=CYP51A1 PE=1 SV=3
sp|Q12846|STX4_HUMAN	5	6	0.286	297	34180	6.3	Syntaxin-4 OS=Homo sapiens OX=9606 GN=STX4 PE=1 SV=2
sp|Q14197|ICT1_HUMAN	6	7	0.286	206	23630	10.1	Peptidyl-tRNA hydrolase ICT1, mitochondrial OS=Homo sapiens OX=9606 GN=MRPL58 PE=1 SV=1
sp|Q9NRX2|RM17_HUMAN	4	6	0.286	175	20050	10.1	39S ribosomal protein L17, mitochondrial OS=Homo sapiens OX=9606 GN=MRPL17 PE=1 SV=1
sp|Q02218|ODO1_HUMAN	21	26	0.285	1023	115935	6.9	2-oxoglutarate dehydrogenase, mitochondrial OS=Homo sapiens OX=9606 GN=OGDH PE=1 SV=3
sp|P04040|CATA_HUMAN	11	15	0.285	527	59756	7.4	Catalase OS=Homo sapiens OX=9606 GN=CAT PE=1 SV=3
sp|Q13596|SNX1_HUMAN	20	20	0.285	522	59070	5.1	Sorting nexin-1 OS=Homo sapiens OX=9606 GN=SNX1 PE=1 SV=3
sp|O43854|EDIL3_HUMAN	12	12	0.285	480	53765	7.3	EGF-like repeat and discoidin I-like domain-containing protein 3 OS=Homo sapiens OX=9606 GN=EDIL3 PE=1 SV=1
sp|P29084|T2EB_HUMAN	7	8	0.285	291	33044	9.7	Transcription initiation factor IIE subunit beta OS=Homo sapiens OX=9606 GN=GTF2E2 PE=1 SV=1
sp|Q96AT9|RPE_HUMAN	4	4	0.285	228	24928	5.6	Ribulose-phosphate 3-epimerase OS=Homo sapiens OX=9606 GN=RPE PE=1 SV=1
sp|Q8IZ83|A16A1_HUMAN	13	21	0.284	802	85127	6.8	Aldehyde dehydrogenase family 16 member A1 OS=Homo sapiens OX=9606 GN=ALDH16A1 PE=1 SV=2
sp|P11498|PYC_HUMAN	23	25	0.283	1178	129634	6.8	Pyruvate carboxylase, mitochondrial OS=Homo sapiens OX=9606 GN=PC PE=1 SV=2
sp|Q9HCD5|NCOA5_HUMAN	11	12	0.283	579	65536	9.6	Nuclear receptor coactivator 5 OS=Homo sapiens OX=9606 GN=NCOA5 PE=1 SV=2
sp|Q13131|AAPK1_HUMAN	16	21	0.283	559	64009	8.1	5'-AMP-activated protein kinase catalytic subunit alpha-1 OS=Homo sapiens OX=9606 GN=PRKAA1 PE=1 SV=4
sp|P30520|PURA2_HUMAN	16	19	0.283	456	50097	6.6	Adenylosuccinate synthetase isozyme 2 OS=Homo sapiens OX=9606 GN=ADSS2 PE=1 SV=3
sp|Q8TC12|RDH11_HUMAN	10	11	0.283	318	35386	8.8	Retinol dehydrogenase 11 OS=Homo sapiens OX=9606 GN=RDH11 PE=1 SV=2
sp|P41236|IPP2_HUMAN	4	5	0.283	205	23015	4.7	Protein phosphatase inhibitor 2 OS=Homo sapiens OX=9606 GN=PPP1R2 PE=1 SV=2
sp|Q9BUR5|MIC26_HUMAN	4	5	0.283	198	22285	9.1	MICOS complex subunit MIC26 OS=Homo sapiens OX=9606 GN=APOO PE=1 SV=1
sp|Q9P2R3|ANFY1_HUMAN	26	31	0.282	1169	128399	6.1	Rabankyrin-5 OS=Homo sapiens OX=9606 GN=ANKFY1 PE=1 SV=2
sp|P49756|RBM25_HUMAN	26	31	0.282	843	100186	6.3	RNA-binding protein 25 OS=Homo sapiens OX=9606 GN=RBM25 PE=1 SV=3
sp|Q9BQE5|APOL2_HUMAN	9	11	0.282	337	37092	6.7	Apolipoprotein L2 OS=Homo sapiens OX=9606 GN=APOL2 PE=1 SV=1
sp|Q9ULZ3|ASC_HUMAN	5	8	0.282	195	21627	6.4	Apoptosis-associated speck-like protein containing a CARD OS=Homo sapiens OX=9606 GN=PYCARD PE=1 SV=2
sp|Q9Y4E8|UBP15_HUMAN	20	22	0.281	981	112419	5.2	Ubiquitin carboxyl-terminal hydrolase 15 OS=Homo sapiens OX=9606 GN=USP15 PE=1 SV=3
sp|Q76M96|CCD80_HUMAN	25	27	0.281	950	108174	9.7	Coiled-coil domain-containing protein 80 OS=Homo sapiens OX=9606 GN=CCDC80 PE=1 SV=1
sp|Q9UNT1|RBL2B_HUMAN	5	6	0.281	228	26101	4.9	Rab-like protein 2B OS=Homo sapiens OX=9606 GN=RABL2B PE=1 SV=1
sp|Q96IU4|ABHEB_HUMAN	4	5	0.281	210	22346	6.4	Protein ABHD14B OS=Homo sapiens OX=9606 GN=ABHD14B PE=1 SV=1
sp|Q9P0P0|RN181_HUMAN	3	3	0.281	153	17909	5	E3 ubiquitin-protein ligase RNF181 OS=Homo sapiens OX=9606 GN=RNF181 PE=1 SV=1
sp|P13987|CD59_HUMAN	9	21	0.281	128	14177	6.5	CD59 glycoprotein OS=Homo sapiens OX=9606 GN=CD59 PE=1 SV=1
sp|P36551|HEM6_HUMAN	11	11	0.28	454	50152	8.3	Oxygen-dependent coproporphyrinogen-III oxidase, mitochondrial OS=Homo sapiens OX=9606 GN=CPOX PE=1 SV=3
sp|Q15008|PSMD6_HUMAN	14	21	0.28	389	45531	5.6	26S proteasome non-ATPase regulatory subunit 6 OS=Homo sapiens OX=9606 GN=PSMD6 PE=1 SV=1
sp|P08397|HEM3_HUMAN	6	6	0.28	361	39330	7.2	Porphobilinogen deaminase OS=Homo sapiens OX=9606 GN=HMBS PE=1 SV=2
sp|O15305|PMM2_HUMAN	7	8	0.28	246	28082	6.8	Phosphomannomutase 2 OS=Homo sapiens OX=9606 GN=PMM2 PE=1 SV=1
sp|Q9NWM8|FKB14_HUMAN	8	9	0.28	211	24172	6.1	Peptidyl-prolyl cis-trans isomerase FKBP14 OS=Homo sapiens OX=9606 GN=FKBP14 PE=1 SV=1
sp|Q14393|GAS6_HUMAN	13	13	0.279	678	74925	5.7	Growth arrest-specific protein 6 OS=Homo sapiens OX=9606 GN=GAS6 PE=1 SV=3
sp|Q14738|2A5D_HUMAN	15	22	0.279	602	69992	8.1	Serine/threonine-protein phosphatase 2A 56 kDa regulatory subunit delta isoform OS=Homo sapiens OX=9606 GN=PPP2R5D PE=1 SV=1
sp|Q15758|AAAT_HUMAN	18	24	0.279	541	56598	5.5	Neutral amino acid transporter B(0) OS=Homo sapiens OX=9606 GN=SLC1A5 PE=1 SV=2
sp|Q86Y82|STX12_HUMAN	6	10	0.279	276	31642	5.6	Syntaxin-12 OS=Homo sapiens OX=9606 GN=STX12 PE=1 SV=1
sp|Q9Y676|RT18B_HUMAN	5	7	0.279	258	29396	9.4	28S ribosomal protein S18b, mitochondrial OS=Homo sapiens OX=9606 GN=MRPS18B PE=1 SV=1
sp|P09497|CLCB_HUMAN	10	15	0.279	229	25190	4.6	Clathrin light chain B OS=Homo sapiens OX=9606 GN=CLTB PE=1 SV=1
sp|Q16774|KGUA_HUMAN	4	4	0.279	197	21726	6.5	Guanylate kinase OS=Homo sapiens OX=9606 GN=GUK1 PE=1 SV=2
sp|P62256|UBE2H_HUMAN	5	7	0.279	183	20655	4.7	Ubiquitin-conjugating enzyme E2 H OS=Homo sapiens OX=9606 GN=UBE2H PE=1 SV=1
sp|Q12888|TP53B_HUMAN	40	51	0.277	1972	213573	4.7	TP53-binding protein 1 OS=Homo sapiens OX=9606 GN=TP53BP1 PE=1 SV=2
sp|Q8IYI6|EXOC8_HUMAN	15	20	0.277	725	81799	5.5	Exocyst complex component 8 OS=Homo sapiens OX=9606 GN=EXOC8 PE=1 SV=2
sp|Q8WXF1|PSPC1_HUMAN	13	18	0.277	523	58744	6.7	Paraspeckle component 1 OS=Homo sapiens OX=9606 GN=PSPC1 PE=1 SV=1
sp|Q8N6Y2|LRC17_HUMAN	9	10	0.277	441	51800	8.2	Leucine-rich repeat-containing protein 17 OS=Homo sapiens OX=9606 GN=LRRC17 PE=2 SV=1
sp|Q9Y5K5|UCHL5_HUMAN	7	10	0.277	329	37607	5.3	Ubiquitin carboxyl-terminal hydrolase isozyme L5 OS=Homo sapiens OX=9606 GN=UCHL5 PE=1 SV=3
sp|Q96DE0|NUD16_HUMAN	3	4	0.277	195	21273	6.9	U8 snoRNA-decapping enzyme OS=Homo sapiens OX=9606 GN=NUDT16 PE=1 SV=2
sp|P62314|SMD1_HUMAN	2	3	0.277	119	13282	11.6	Small nuclear ribonucleoprotein Sm D1 OS=Homo sapiens OX=9606 GN=SNRPD1 PE=1 SV=1
sp|Q9BY77|PDIP3_HUMAN	9	10	0.276	421	46089	10	Polymerase delta-interacting protein 3 OS=Homo sapiens OX=9606 GN=POLDIP3 PE=1 SV=2
sp|Q9UKD2|MRT4_HUMAN	4	5	0.276	239	27560	8.3	mRNA turnover protein 4 homolog OS=Homo sapiens OX=9606 GN=MRTO4 PE=1 SV=2
sp|Q96B97|SH3K1_HUMAN	14	19	0.275	665	73126	6.6	SH3 domain-containing kinase-binding protein 1 OS=Homo sapiens OX=9606 GN=SH3KBP1 PE=1 SV=2
sp|P15502|ELN_HUMAN	7	7	0.275	786	68397	10.4	Elastin OS=Homo sapiens OX=9606 GN=ELN PE=1 SV=4
sp|O95747|OXSR1_HUMAN	10	12	0.275	527	58022	6.4	Serine/threonine-protein kinase OSR1 OS=Homo sapiens OX=9606 GN=OXSR1 PE=1 SV=1
sp|P09417|DHPR_HUMAN	5	6	0.275	244	25789	7.4	Dihydropteridine reductase OS=Homo sapiens OX=9606 GN=QDPR PE=1 SV=2
sp|P49792|RBP2_HUMAN	73	90	0.274	3224	358201	6.2	E3 SUMO-protein ligase RanBP2 OS=Homo sapiens OX=9606 GN=RANBP2 PE=1 SV=2
sp|P35555|FBN1_HUMAN	61	79	0.274	2871	312297	4.9	Fibrillin-1 OS=Homo sapiens OX=9606 GN=FBN1 PE=1 SV=4
sp|P12270|TPR_HUMAN	58	76	0.274	2363	267290	5	Nucleoprotein TPR OS=Homo sapiens OX=9606 GN=TPR PE=1 SV=3
sp|Q86VS8|HOOK3_HUMAN	18	24	0.274	718	83126	5.2	Protein Hook homolog 3 OS=Homo sapiens OX=9606 GN=HOOK3 PE=1 SV=2
sp|Q9NXV6|CARF_HUMAN	11	12	0.274	580	61125	9	CDKN2A-interacting protein OS=Homo sapiens OX=9606 GN=CDKN2AIP PE=1 SV=3
sp|P22087|FBRL_HUMAN	11	12	0.274	321	33784	10.2	rRNA 2'-O-methyltransferase fibrillarin OS=Homo sapiens OX=9606 GN=FBL PE=1 SV=2
sp|Q13045|FLII_HUMAN	33	41	0.273	1269	144751	6.1	Protein flightless-1 homolog OS=Homo sapiens OX=9606 GN=FLII PE=1 SV=2
sp|P30876|RPB2_HUMAN	23	27	0.273	1174	133896	6.9	DNA-directed RNA polymerase II subunit RPB2 OS=Homo sapiens OX=9606 GN=POLR2B PE=1 SV=1
sp|Q9NZT2|OGFR_HUMAN	14	16	0.273	677	73325	4.8	Opioid growth factor receptor OS=Homo sapiens OX=9606 GN=OGFR PE=1 SV=3
sp|Q9NZ32|ARP10_HUMAN	11	11	0.273	417	46307	7.4	Actin-related protein 10 OS=Homo sapiens OX=9606 GN=ACTR10 PE=1 SV=1
sp|P16333|NCK1_HUMAN	6	6	0.273	377	42864	6.5	Cytoplasmic protein NCK1 OS=Homo sapiens OX=9606 GN=NCK1 PE=1 SV=1
sp|Q96HS1|PGAM5_HUMAN	6	8	0.273	289	32004	8.7	Serine/threonine-protein phosphatase PGAM5, mitochondrial OS=Homo sapiens OX=9606 GN=PGAM5 PE=1 SV=2
sp|Q8WXX5|DNJC9_HUMAN	5	6	0.273	260	29910	5.7	DnaJ homolog subfamily C member 9 OS=Homo sapiens OX=9606 GN=DNAJC9 PE=1 SV=1
sp|O75937|DNJC8_HUMAN	7	10	0.273	253	29842	9.1	DnaJ homolog subfamily C member 8 OS=Homo sapiens OX=9606 GN=DNAJC8 PE=1 SV=2
sp|Q9C005|DPY30_HUMAN	2	2	0.273	99	11250	4.9	Protein dpy-30 homolog OS=Homo sapiens OX=9606 GN=DPY30 PE=1 SV=1
sp|Q15042|RB3GP_HUMAN	21	22	0.272	981	110524	5.6	Rab3 GTPase-activating protein catalytic subunit OS=Homo sapiens OX=9606 GN=RAB3GAP1 PE=1 SV=3
sp|Q05193|DYN1_HUMAN	21	24	0.272	864	97408	7.2	Dynamin-1 OS=Homo sapiens OX=9606 GN=DNM1 PE=1 SV=2
sp|Q13724|MOGS_HUMAN	16	18	0.272	837	91918	8.9	Mannosyl-oligosaccharide glucosidase OS=Homo sapiens OX=9606 GN=MOGS PE=1 SV=5
sp|Q9HCC0|MCCB_HUMAN	9	11	0.272	563	61333	7.7	Methylcrotonoyl-CoA carboxylase beta chain, mitochondrial OS=Homo sapiens OX=9606 GN=MCCC2 PE=1 SV=1
sp|Q04828|AK1C1_HUMAN	8	9	0.272	323	36788	7.9	Aldo-keto reductase family 1 member C1 OS=Homo sapiens OX=9606 GN=AKR1C1 PE=1 SV=1
sp|Q9UKI2|BORG2_HUMAN	4	6	0.272	254	27678	5.8	Cdc42 effector protein 3 OS=Homo sapiens OX=9606 GN=CDC42EP3 PE=1 SV=1
sp|Q08623|HDHD1_HUMAN	4	4	0.272	228	25249	5.3	Pseudouridine-5'-phosphatase OS=Homo sapiens OX=9606 GN=PUDP PE=1 SV=3
sp|O95295|SNAPN_HUMAN	5	6	0.272	136	14874	9.3	SNARE-associated protein Snapin OS=Homo sapiens OX=9606 GN=SNAPIN PE=1 SV=1
sp|O60841|IF2P_HUMAN	26	30	0.271	1220	138827	5.5	Eukaryotic translation initiation factor 5B OS=Homo sapiens OX=9606 GN=EIF5B PE=1 SV=4
sp|O14893|GEMI2_HUMAN	3	3	0.271	280	31585	5.6	Gem-associated protein 2 OS=Homo sapiens OX=9606 GN=GEMIN2 PE=1 SV=1
sp|Q96E11|RRFM_HUMAN	5	5	0.271	262	29277	9.8	Ribosome-recycling factor, mitochondrial OS=Homo sapiens OX=9606 GN=MRRF PE=1 SV=1
sp|P05997|CO5A2_HUMAN	27	32	0.27	1499	144910	6.5	Collagen alpha-2(V) chain OS=Homo sapiens OX=9606 GN=COL5A2 PE=1 SV=3
sp|O60313|OPA1_HUMAN	25	27	0.27	960	111630	7.9	Dynamin-like 120 kDa protein, mitochondrial OS=Homo sapiens OX=9606 GN=OPA1 PE=1 SV=3
sp|Q6P996|PDXD1_HUMAN	17	20	0.27	788	86707	5.4	Pyridoxal-dependent decarboxylase domain-containing protein 1 OS=Homo sapiens OX=9606 GN=PDXDC1 PE=1 SV=2
sp|P51116|FXR2_HUMAN	12	14	0.27	673	74223	6.2	Fragile X mental retardation syndrome-related protein 2 OS=Homo sapiens OX=9606 GN=FXR2 PE=1 SV=2
sp|Q13564|ULA1_HUMAN	10	12	0.27	534	60246	5.4	NEDD8-activating enzyme E1 regulatory subunit OS=Homo sapiens OX=9606 GN=NAE1 PE=1 SV=1
sp|Q3LXA3|TKFC_HUMAN	14	17	0.27	575	58947	7.5	Triokinase/FMN cyclase OS=Homo sapiens OX=9606 GN=TKFC PE=1 SV=2
sp|Q8ND56|LS14A_HUMAN	4	6	0.27	463	50530	9.5	Protein LSM14 homolog A OS=Homo sapiens OX=9606 GN=LSM14A PE=1 SV=3
sp|Q8WVY7|UBCP1_HUMAN	6	6	0.27	318	36805	6.5	Ubiquitin-like domain-containing CTD phosphatase 1 OS=Homo sapiens OX=9606 GN=UBLCP1 PE=1 SV=2
sp|P55268|LAMB2_HUMAN	39	45	0.269	1798	195980	6.5	Laminin subunit beta-2 OS=Homo sapiens OX=9606 GN=LAMB2 PE=1 SV=2
sp|P23786|CPT2_HUMAN	14	17	0.269	658	73777	8.2	Carnitine O-palmitoyltransferase 2, mitochondrial OS=Homo sapiens OX=9606 GN=CPT2 PE=1 SV=2
sp|Q9UHD9|UBQL2_HUMAN	10	12	0.269	624	65696	5.2	Ubiquilin-2 OS=Homo sapiens OX=9606 GN=UBQLN2 PE=1 SV=2
sp|P19525|E2AK2_HUMAN	16	20	0.269	551	62094	8.4	Interferon-induced, double-stranded RNA-activated protein kinase OS=Homo sapiens OX=9606 GN=EIF2AK2 PE=1 SV=2
sp|P53041|PPP5_HUMAN	14	18	0.269	499	56879	6.3	Serine/threonine-protein phosphatase 5 OS=Homo sapiens OX=9606 GN=PPP5C PE=1 SV=1
sp|P10619|PPGB_HUMAN	16	19	0.269	480	54466	6.6	Lysosomal protective protein OS=Homo sapiens OX=9606 GN=CTSA PE=1 SV=2
sp|O60218|AK1BA_HUMAN	5	6	0.269	316	36020	7.8	Aldo-keto reductase family 1 member B10 OS=Homo sapiens OX=9606 GN=AKR1B10 PE=1 SV=2
sp|Q04323|UBXN1_HUMAN	5	5	0.269	297	33325	5.3	UBX domain-containing protein 1 OS=Homo sapiens OX=9606 GN=UBXN1 PE=1 SV=2
sp|Q96BM9|ARL8A_HUMAN	6	6	0.269	186	21416	7.8	ADP-ribosylation factor-like protein 8A OS=Homo sapiens OX=9606 GN=ARL8A PE=1 SV=1
sp|Q9Y3C4|TPRKB_HUMAN	2	3	0.269	175	19661	6.8	EKC/KEOPS complex subunit TPRKB OS=Homo sapiens OX=9606 GN=TPRKB PE=1 SV=1
sp|Q99576|T22D3_HUMAN	2	2	0.269	134	14810	4.5	TSC22 domain family protein 3 OS=Homo sapiens OX=9606 GN=TSC22D3 PE=1 SV=2
sp|Q9NYF8|BCLF1_HUMAN	25	33	0.268	920	106122	10	Bcl-2-associated transcription factor 1 OS=Homo sapiens OX=9606 GN=BCLAF1 PE=1 SV=2
sp|Q96RF0|SNX18_HUMAN	13	16	0.268	628	68895	5.7	Sorting nexin-18 OS=Homo sapiens OX=9606 GN=SNX18 PE=1 SV=2
sp|P35914|HMGCL_HUMAN	9	10	0.268	325	34360	8.5	Hydroxymethylglutaryl-CoA lyase, mitochondrial OS=Homo sapiens OX=9606 GN=HMGCL PE=1 SV=2
sp|P35270|SPRE_HUMAN	5	6	0.268	261	28048	8	Sepiapterin reductase OS=Homo sapiens OX=9606 GN=SPR PE=1 SV=1
sp|Q9Y605|MOFA1_HUMAN	2	2	0.268	127	14650	4.7	MORF4 family-associated protein 1 OS=Homo sapiens OX=9606 GN=MRFAP1 PE=1 SV=1
sp|Q8WUM0|NU133_HUMAN	19	19	0.267	1156	128979	5.1	Nuclear pore complex protein Nup133 OS=Homo sapiens OX=9606 GN=NUP133 PE=1 SV=2
sp|Q15067|ACOX1_HUMAN	12	15	0.267	660	74424	8.2	Peroxisomal acyl-coenzyme A oxidase 1 OS=Homo sapiens OX=9606 GN=ACOX1 PE=1 SV=3
sp|Q9BZE1|RM37_HUMAN	11	11	0.267	423	48118	8.6	39S ribosomal protein L37, mitochondrial OS=Homo sapiens OX=9606 GN=MRPL37 PE=1 SV=2
sp|P22830|HEMH_HUMAN	10	10	0.267	423	47862	8.7	Ferrochelatase, mitochondrial OS=Homo sapiens OX=9606 GN=FECH PE=1 SV=2
sp|Q9P121|NTRI_HUMAN	8	8	0.267	344	37971	7.8	Neurotrimin OS=Homo sapiens OX=9606 GN=NTM PE=1 SV=1
sp|Q9UMX5|NENF_HUMAN	4	5	0.267	172	18856	5.7	Neudesin OS=Homo sapiens OX=9606 GN=NENF PE=1 SV=1
sp|Q9Y2W1|TR150_HUMAN	27	35	0.266	955	108666	10.2	Thyroid hormone receptor-associated protein 3 OS=Homo sapiens OX=9606 GN=THRAP3 PE=1 SV=2
sp|Q9UG63|ABCF2_HUMAN	15	15	0.266	623	71290	7.4	ATP-binding cassette sub-family F member 2 OS=Homo sapiens OX=9606 GN=ABCF2 PE=1 SV=2
sp|Q9Y2G5|OFUT2_HUMAN	9	11	0.266	429	49976	6.6	GDP-fucose protein O-fucosyltransferase 2 OS=Homo sapiens OX=9606 GN=POFUT2 PE=1 SV=3
sp|P01033|TIMP1_HUMAN	4	5	0.266	207	23171	8.1	Metalloproteinase inhibitor 1 OS=Homo sapiens OX=9606 GN=TIMP1 PE=1 SV=1
sp|Q9NV31|IMP3_HUMAN	3	3	0.266	184	21850	9.5	U3 small nucleolar ribonucleoprotein protein IMP3 OS=Homo sapiens OX=9606 GN=IMP3 PE=1 SV=1
sp|Q8WUH1|CHUR_HUMAN	4	6	0.266	139	16111	5.5	Protein Churchill OS=Homo sapiens OX=9606 GN=CHURC1 PE=1 SV=2
sp|Q86X55|CARM1_HUMAN	12	14	0.265	608	65854	6.7	Histone-arginine methyltransferase CARM1 OS=Homo sapiens OX=9606 GN=CARM1 PE=1 SV=3
sp|Q96A33|CCD47_HUMAN	18	22	0.265	483	55874	4.9	Coiled-coil domain-containing protein 47 OS=Homo sapiens OX=9606 GN=CCDC47 PE=1 SV=1
sp|Q14141|SEPT6_HUMAN	11	13	0.265	434	49717	6.7	Septin-6 OS=Homo sapiens OX=9606 GN=SEPTIN6 PE=1 SV=4
sp|P51580|TPMT_HUMAN	6	8	0.265	245	28180	6.2	Thiopurine S-methyltransferase OS=Homo sapiens OX=9606 GN=TPMT PE=1 SV=1
sp|Q07157|ZO1_HUMAN	31	37	0.264	1748	195457	6.7	Tight junction protein ZO-1 OS=Homo sapiens OX=9606 GN=TJP1 PE=1 SV=3
sp|Q9UKV3|ACINU_HUMAN	30	43	0.264	1341	151861	6.4	Apoptotic chromatin condensation inducer in the nucleus OS=Homo sapiens OX=9606 GN=ACIN1 PE=1 SV=2
sp|P05106|ITB3_HUMAN	18	25	0.264	788	87058	5.2	Integrin beta-3 OS=Homo sapiens OX=9606 GN=ITGB3 PE=1 SV=2
sp|Q969G5|CAVN3_HUMAN	9	20	0.264	261	27701	6.4	Caveolae-associated protein 3 OS=Homo sapiens OX=9606 GN=CAVIN3 PE=1 SV=3
sp|O95479|G6PE_HUMAN	18	22	0.263	791	88893	7.3	GDH/6PGL endoplasmic bifunctional protein OS=Homo sapiens OX=9606 GN=H6PD PE=1 SV=2
sp|Q15437|SC23B_HUMAN	17	20	0.263	767	86479	6.9	Protein transport protein Sec23B OS=Homo sapiens OX=9606 GN=SEC23B PE=1 SV=2
sp|O14964|HGS_HUMAN	23	30	0.263	777	86192	6.2	Hepatocyte growth factor-regulated tyrosine kinase substrate OS=Homo sapiens OX=9606 GN=HGS PE=1 SV=1
sp|Q9NRR5|UBQL4_HUMAN	11	12	0.263	601	63853	5.2	Ubiquilin-4 OS=Homo sapiens OX=9606 GN=UBQLN4 PE=1 SV=2
sp|Q96C23|GALM_HUMAN	6	7	0.263	342	37766	6.7	Aldose 1-epimerase OS=Homo sapiens OX=9606 GN=GALM PE=1 SV=1
sp|Q9NWU2|GID8_HUMAN	5	6	0.263	228	26749	5	Glucose-induced degradation protein 8 homolog OS=Homo sapiens OX=9606 GN=GID8 PE=1 SV=1
sp|Q99595|TI17A_HUMAN	2	2	0.263	171	18024	7.9	Mitochondrial import inner membrane translocase subunit Tim17-A OS=Homo sapiens OX=9606 GN=TIMM17A PE=1 SV=1
sp|P52758|RIDA_HUMAN	2	2	0.263	137	14494	8.7	2-iminobutanoate/2-iminopropanoate deaminase OS=Homo sapiens OX=9606 GN=RIDA PE=1 SV=1
sp|Q14444|CAPR1_HUMAN	18	34	0.262	709	78366	5.2	Caprin-1 OS=Homo sapiens OX=9606 GN=CAPRIN1 PE=1 SV=2
sp|Q9BZE9|ASPC1_HUMAN	7	8	0.262	553	60183	6.6	Tether containing UBX domain for GLUT4 OS=Homo sapiens OX=9606 GN=ASPSCR1 PE=1 SV=1
sp|P35637|FUS_HUMAN	19	27	0.262	526	53426	9.4	RNA-binding protein FUS OS=Homo sapiens OX=9606 GN=FUS PE=1 SV=1
sp|Q96IZ0|PAWR_HUMAN	5	9	0.262	340	36568	5.4	PRKC apoptosis WT1 regulator protein OS=Homo sapiens OX=9606 GN=PAWR PE=1 SV=1
sp|Q13630|FCL_HUMAN	12	16	0.262	321	35893	6.6	GDP-L-fucose synthase OS=Homo sapiens OX=9606 GN=TSTA3 PE=1 SV=1
sp|P09496|CLCA_HUMAN	12	18	0.262	248	27077	4.5	Clathrin light chain A OS=Homo sapiens OX=9606 GN=CLTA PE=1 SV=1
sp|P02794|FRIH_HUMAN	3	4	0.262	183	21226	5.6	Ferritin heavy chain OS=Homo sapiens OX=9606 GN=FTH1 PE=1 SV=2
sp|Q9NX08|COMD8_HUMAN	4	4	0.262	183	21090	5.4	COMM domain-containing protein 8 OS=Homo sapiens OX=9606 GN=COMMD8 PE=1 SV=1
sp|P21246|PTN_HUMAN	3	3	0.262	168	18942	9.6	Pleiotrophin OS=Homo sapiens OX=9606 GN=PTN PE=1 SV=1
sp|Q8NFP7|NUD10_HUMAN	4	4	0.262	164	18500	5.7	Diphosphoinositol polyphosphate phosphohydrolase 3-alpha OS=Homo sapiens OX=9606 GN=NUDT10 PE=1 SV=1
sp|Q96G61|NUD11_HUMAN	4	4	0.262	164	18559	6	Diphosphoinositol polyphosphate phosphohydrolase 3-beta OS=Homo sapiens OX=9606 GN=NUDT11 PE=1 SV=1
sp|Q6P1L8|RM14_HUMAN	3	4	0.262	145	15948	10.2	39S ribosomal protein L14, mitochondrial OS=Homo sapiens OX=9606 GN=MRPL14 PE=1 SV=1
sp|P30837|AL1B1_HUMAN	14	14	0.261	517	57206	6.8	Aldehyde dehydrogenase X, mitochondrial OS=Homo sapiens OX=9606 GN=ALDH1B1 PE=1 SV=3
sp|P37268|FDFT_HUMAN	9	11	0.261	417	48115	6.5	Squalene synthase OS=Homo sapiens OX=9606 GN=FDFT1 PE=1 SV=1
sp|Q6XE24|RBMS3_HUMAN	6	8	0.261	437	47840	8	RNA-binding motif, single-stranded-interacting protein 3 OS=Homo sapiens OX=9606 GN=RBMS3 PE=1 SV=1
sp|P21810|PGS1_HUMAN	8	8	0.261	368	41654	7.5	Biglycan OS=Homo sapiens OX=9606 GN=BGN PE=1 SV=2
sp|P55210|CASP7_HUMAN	7	12	0.261	303	34277	6.1	Caspase-7 OS=Homo sapiens OX=9606 GN=CASP7 PE=1 SV=1
sp|P39687|AN32A_HUMAN	10	17	0.261	249	28585	4.1	Acidic leucine-rich nuclear phosphoprotein 32 family member A OS=Homo sapiens OX=9606 GN=ANP32A PE=1 SV=1
sp|Q9Y221|NIP7_HUMAN	2	2	0.261	180	20463	8.5	60S ribosome subunit biogenesis protein NIP7 homolog OS=Homo sapiens OX=9606 GN=NIP7 PE=1 SV=1
sp|P78537|BL1S1_HUMAN	2	2	0.261	153	17263	9.3	Biogenesis of lysosome-related organelles complex 1 subunit 1 OS=Homo sapiens OX=9606 GN=BLOC1S1 PE=1 SV=2
sp|Q96KG9|SCYL1_HUMAN	18	23	0.26	808	89631	6.3	N-terminal kinase-like protein OS=Homo sapiens OX=9606 GN=SCYL1 PE=1 SV=1
sp|Q9NUQ6|SPS2L_HUMAN	16	19	0.26	558	61729	9.6	SPATS2-like protein OS=Homo sapiens OX=9606 GN=SPATS2L PE=1 SV=2
sp|O14979|HNRDL_HUMAN	11	24	0.26	420	46437	9.6	Heterogeneous nuclear ribonucleoprotein D-like OS=Homo sapiens OX=9606 GN=HNRNPDL PE=1 SV=3
sp|P04439|HLAA_HUMAN	12	20	0.26	365	40841	6	HLA class I histocompatibility antigen, A alpha chain OS=Homo sapiens OX=9606 GN=HLA-A PE=1 SV=2
sp|Q9H9H4|VP37B_HUMAN	5	7	0.26	285	31307	7.3	Vacuolar protein sorting-associated protein 37B OS=Homo sapiens OX=9606 GN=VPS37B PE=1 SV=1
sp|A2VDF0|FUCM_HUMAN	3	4	0.26	154	16765	5.6	Fucose mutarotase OS=Homo sapiens OX=9606 GN=FUOM PE=1 SV=2
sp|P49790|NU153_HUMAN	24	27	0.259	1475	153938	8.7	Nuclear pore complex protein Nup153 OS=Homo sapiens OX=9606 GN=NUP153 PE=1 SV=2
sp|P29353|SHC1_HUMAN	8	8	0.259	583	62822	6.4	SHC-transforming protein 1 OS=Homo sapiens OX=9606 GN=SHC1 PE=1 SV=4
sp|P05362|ICAM1_HUMAN	14	16	0.259	532	57825	8	Intercellular adhesion molecule 1 OS=Homo sapiens OX=9606 GN=ICAM1 PE=1 SV=2
sp|Q53FA7|QORX_HUMAN	8	11	0.259	332	35536	7.2	Quinone oxidoreductase PIG3 OS=Homo sapiens OX=9606 GN=TP53I3 PE=1 SV=2
sp|Q6PGP7|TTC37_HUMAN	26	30	0.258	1564	175485	7.5	Tetratricopeptide repeat protein 37 OS=Homo sapiens OX=9606 GN=TTC37 PE=1 SV=1
sp|Q08379|GOGA2_HUMAN	21	24	0.258	1002	113086	5	Golgin subfamily A member 2 OS=Homo sapiens OX=9606 GN=GOLGA2 PE=1 SV=3
sp|Q6UN15|FIP1_HUMAN	12	13	0.258	594	66526	5.6	Pre-mRNA 3'-end-processing factor FIP1 OS=Homo sapiens OX=9606 GN=FIP1L1 PE=1 SV=1
sp|Q9NR56|MBNL1_HUMAN	8	11	0.258	388	41817	8.9	Muscleblind-like protein 1 OS=Homo sapiens OX=9606 GN=MBNL1 PE=1 SV=2
sp|Q8NBU5|ATAD1_HUMAN	7	7	0.258	361	40744	6.9	ATPase family AAA domain-containing protein 1 OS=Homo sapiens OX=9606 GN=ATAD1 PE=1 SV=1
sp|P14678|RSMB_HUMAN	8	12	0.258	240	24610	11.2	Small nuclear ribonucleoprotein-associated proteins B and B' OS=Homo sapiens OX=9606 GN=SNRPB PE=1 SV=2
sp|P63162|RSMN_HUMAN	8	12	0.258	240	24614	11.2	Small nuclear ribonucleoprotein-associated protein N OS=Homo sapiens OX=9606 GN=SNRPN PE=1 SV=1
sp|P61927|RL37_HUMAN	3	5	0.258	97	11078	11.7	60S ribosomal protein L37 OS=Homo sapiens OX=9606 GN=RPL37 PE=1 SV=2
sp|Q9Y6C2|EMIL1_HUMAN	26	33	0.257	1016	106695	5.2	EMILIN-1 OS=Homo sapiens OX=9606 GN=EMILIN1 PE=1 SV=3
sp|Q14938|NFIX_HUMAN	8	10	0.257	502	55098	8.7	Nuclear factor 1 X-type OS=Homo sapiens OX=9606 GN=NFIX PE=1 SV=2
sp|Q9NP79|VTA1_HUMAN	7	10	0.257	307	33879	6.3	Vacuolar protein sorting-associated protein VTA1 homolog OS=Homo sapiens OX=9606 GN=VTA1 PE=1 SV=1
sp|Q9BV57|MTND_HUMAN	4	5	0.257	179	21498	5.7	1,2-dihydroxy-3-keto-5-methylthiopentene dioxygenase OS=Homo sapiens OX=9606 GN=ADI1 PE=1 SV=1
sp|Q9BZQ8|NIBA1_HUMAN	20	23	0.256	928	103135	4.8	Protein Niban 1 OS=Homo sapiens OX=9606 GN=NIBAN1 PE=1 SV=1
sp|Q96RP9|EFGM_HUMAN	12	14	0.256	751	83472	7	Elongation factor G, mitochondrial OS=Homo sapiens OX=9606 GN=GFM1 PE=1 SV=2
sp|P33121|ACSL1_HUMAN	11	11	0.256	698	77943	7.1	Long-chain-fatty-acid--CoA ligase 1 OS=Homo sapiens OX=9606 GN=ACSL1 PE=1 SV=1
sp|O14744|ANM5_HUMAN	13	18	0.256	637	72684	6.3	Protein arginine N-methyltransferase 5 OS=Homo sapiens OX=9606 GN=PRMT5 PE=1 SV=4
sp|Q15642|CIP4_HUMAN	11	14	0.256	601	68352	5.7	Cdc42-interacting protein 4 OS=Homo sapiens OX=9606 GN=TRIP10 PE=1 SV=3
sp|P22694|KAPCB_HUMAN	10	13	0.256	351	40623	8.8	cAMP-dependent protein kinase catalytic subunit beta OS=Homo sapiens OX=9606 GN=PRKACB PE=1 SV=2
sp|Q6UXN9|WDR82_HUMAN	5	6	0.256	313	35079	7.7	WD repeat-containing protein 82 OS=Homo sapiens OX=9606 GN=WDR82 PE=1 SV=1
sp|P29317|EPHA2_HUMAN	23	26	0.255	976	108266	6.2	Ephrin type-A receptor 2 OS=Homo sapiens OX=9606 GN=EPHA2 PE=1 SV=2
sp|Q9H5N1|RABE2_HUMAN	10	13	0.255	569	63543	4.8	Rab GTPase-binding effector protein 2 OS=Homo sapiens OX=9606 GN=RABEP2 PE=1 SV=2
sp|Q9NVG8|TBC13_HUMAN	7	9	0.255	400	46554	5.2	TBC1 domain family member 13 OS=Homo sapiens OX=9606 GN=TBC1D13 PE=1 SV=3
sp|Q92820|GGH_HUMAN	9	12	0.255	318	35964	7.1	Gamma-glutamyl hydrolase OS=Homo sapiens OX=9606 GN=GGH PE=1 SV=2
sp|Q15126|PMVK_HUMAN	4	4	0.255	192	21995	5.7	Phosphomevalonate kinase OS=Homo sapiens OX=9606 GN=PMVK PE=1 SV=3
sp|Q7RTV0|PHF5A_HUMAN	4	5	0.255	110	12405	8.4	PHD finger-like domain-containing protein 5A OS=Homo sapiens OX=9606 GN=PHF5A PE=1 SV=1
sp|Q8N766|EMC1_HUMAN	19	20	0.254	993	111759	7.7	ER membrane protein complex subunit 1 OS=Homo sapiens OX=9606 GN=EMC1 PE=1 SV=1
sp|O94776|MTA2_HUMAN	15	17	0.254	668	75023	9.7	Metastasis-associated protein MTA2 OS=Homo sapiens OX=9606 GN=MTA2 PE=1 SV=1
sp|Q6EMK4|VASN_HUMAN	12	13	0.254	673	71713	7.4	Vasorin OS=Homo sapiens OX=9606 GN=VASN PE=1 SV=1
sp|Q02252|MMSA_HUMAN	11	14	0.254	535	57840	8.5	Methylmalonate-semialdehyde dehydrogenase [acylating], mitochondrial OS=Homo sapiens OX=9606 GN=ALDH6A1 PE=1 SV=2
sp|Q9NY27|PP4R2_HUMAN	7	8	0.254	417	46898	4.5	Serine/threonine-protein phosphatase 4 regulatory subunit 2 OS=Homo sapiens OX=9606 GN=PPP4R2 PE=1 SV=3
sp|Q99685|MGLL_HUMAN	8	8	0.254	303	33261	7	Monoglyceride lipase OS=Homo sapiens OX=9606 GN=MGLL PE=1 SV=2
sp|Q5RKV6|EXOS6_HUMAN	4	4	0.254	272	28235	6.3	Exosome complex component MTR3 OS=Homo sapiens OX=9606 GN=EXOSC6 PE=1 SV=1
sp|Q13232|NDK3_HUMAN	3	3	0.254	169	19015	7.8	Nucleoside diphosphate kinase 3 OS=Homo sapiens OX=9606 GN=NME3 PE=1 SV=2
sp|Q9NS69|TOM22_HUMAN	5	6	0.254	142	15522	4.3	Mitochondrial import receptor subunit TOM22 homolog OS=Homo sapiens OX=9606 GN=TOMM22 PE=1 SV=3
sp|Q5VYK3|ECM29_HUMAN	42	47	0.253	1845	204289	7.1	Proteasome adapter and scaffold protein ECM29 OS=Homo sapiens OX=9606 GN=ECPAS PE=1 SV=2
sp|P78357|CNTP1_HUMAN	35	45	0.253	1384	156266	7.1	Contactin-associated protein 1 OS=Homo sapiens OX=9606 GN=CNTNAP1 PE=1 SV=1
sp|A0FGR8|ESYT2_HUMAN	19	25	0.253	921	102357	9.3	Extended synaptotagmin-2 OS=Homo sapiens OX=9606 GN=ESYT2 PE=1 SV=1
[truncated: 2,992 more rows]
