# Supplementary material for: Defining regorafenib as a senomorphic drug: therapeutic potential in the age-related lung disease emphysema
Source: Exp Mol Med. 2023 Apr 3;55(4):794–805. doi: 10.1038/s12276-023-00966-6 (PMC10167251; doi:10.1038/s12276-023-00966-6)
Supplement: Supplementary file 3 — Supplementary Table 2 [file 12276_2023_966_MOESM3_ESM.xls]

## Sheet: Total proteins in volcanoplot
Table S2. List of total proteins involved in volcano plot analysis of quantified proteins in Reg treated siPIX cell and siPIX cell
Uniprot ID	Log2 fold change	Log Student's T-test p-value	Gene names
Q96C12	0.824819	1.52766	ARMC5
O60462	0.62448	2.37578	NRP2 VEGF165R2
Q53EL6	0.612805	3.25957	PDCD4 H731
Q8WUJ3	0.594684	3.01725	CEMIP KIAA1199
Q9Y237	0.579459	0.363027	PIN4
P17936	0.553319	1.44302	IGFBP3 IBP3
P00736	0.551693	1.61135	C1R
P60903	0.533383	0.519641	S100A10 ANX2LG CAL1L CLP11
Q9UHD9	0.531027	0.334861	UBQLN2 N4BP4 PLIC2 HRIHFB2157
P09429	0.524024	0.477482	HMGB1 HMG1
Q9NVM1	0.52089	1.40935	EVA1B C1orf78 FAM176B
Q8IZV5	0.512116	2.59498	RDH10 SDR16C4 UNQ9375/PRO34191
O95297	0.504179	0.468533	MPZL1 PZR UNQ849/PRO1787
P54764	0.484766	2.30469	EPHA4 HEK8 SEK TYRO1
Q86YT6	0.480443	2.57861	MIB1 DIP1 KIAA1323 ZZANK2
P16403	0.472598	1.22269	H1-2 H1F2 HIST1H1C
Q96CG8	0.465881	0.38221	CTHRC1 UNQ762/PRO1550
P14406	0.458159	0.457714	COX7A2 COX7AL
O15021	0.454554	0.937038	MAST4 KIAA0303
Q9BXW6	0.447779	0.499819	OSBPL1A ORP1 OSBP8 OSBPL1 OSBPL1B
P05204	0.446348	0.387144	HMGN2 HMG17
Q96PE1	0.445065	1.32315	ADGRA2 GPR124 KIAA1531 TEM5
Q9Y592	0.439762	0.409265	CEP83 CCDC41
Q9UBI6	0.439037	0.31568	GNG12
Q9NQZ5	0.424041	0.884499	STARD7 GTT1
Q02539	0.415534	0.618821	H1-1 H1F1 HIST1H1A
Q9P246	0.410919	2.13762	STIM2 KIAA1482
Q9Y493	0.407446	0.1234	ZAN
P02774	0.385376	2.9856	GC
P80723	0.384999	1.27694	BASP1 NAP22
Q14657	0.379567	0.365716	LAGE3 DXS9879E ESO3 ITBA2
Q13233	0.375658	0.923919	MAP3K1 MAPKKK1 MEKK MEKK1
P21926	0.374596	0.821591	CD9 MIC3 TSPAN29 GIG2
P31949	0.368441	0.334397	S100A11 MLN70 S100C
Q5VU97	0.368329	1.49358	CACHD1 KIAA1573 VWCD1
Q96JJ7	0.363134	0.448231	TMX3 KIAA1830 TXNDC10
P02765	0.362259	0.371573	AHSG FETUA PRO2743
Q9H6B4	0.361649	2.30073	CLMP ACAM ASAM UNQ318/PRO363
P55285	0.361479	1.13566	CDH6
P35052	0.354896	3.11769	GPC1
O14561	0.353738	0.268781	NDUFAB1
Q9H0W9	0.353714	0.338488	C11orf54 LP4947 PTD012
Q5JVS0	0.352786	0.280675	HABP4
P81877	0.351538	1.3506	SSBP2 SSDP2
P16401	0.351124	0.743982	H1-5 H1F5 HIST1H1B
P24468	0.350538	3.24484	NR2F2 ARP1 TFCOUP2
P16104	0.350262	0.398189	H2AX H2AFX
P55345	0.344592	0.604811	PRMT2 HMT1 HRMT1L1
Q9UM47	0.341049	3.64403	NOTCH3
P40424	0.33715	0.960231	PBX1 PRL
P16402	0.332905	0.717517	H1-3 H1F3 HIST1H1D
O00339	0.331805	0.842739	MATN2 UNQ193/PRO219
Q9H0U4	0.331402	0.345916	RAB1B
P29966	0.329854	1.36766	MARCKS MACS PRKCSL
Q9H425	0.325979	2.75169	C1orf198
Q9NRY6	0.319034	0.956227	PLSCR3
P31942	0.318776	0.430982	HNRNPH3 HNRPH3
P55287	0.316612	1.80202	CDH11
Q9HC36	0.313744	2.35951	MRM3 RNMTL1 HC90
Q13740	0.313301	0.683904	ALCAM MEMD
Q9NP58	0.310642	1.34881	ABCB6 MTABC3 PRP UMAT
P54727	0.310143	0.402622	RAD23B
Q9BUI4	0.309545	1.23534	POLR3C
Q08722	0.309116	3.05744	CD47 MER6
P21589	0.308893	0.883935	NT5E NT5 NTE
Q765P7	0.305195	2.50595	MTSS2 MTSS1L
Q9BW92	0.302672	1.23266	TARS2 TARSL1
O00748	0.300322	1.55462	CES2 ICE
P18074	0.300032	0.218005	ERCC2 XPD XPDC
P24821	0.298873	0.969785	TNC HXB
Q9UHI8	0.296265	2.04032	ADAMTS1 KIAA1346 METH1
P30043	0.293766	0.390387	BLVRB FLR
Q53FP2	0.289987	2.06174	TMEM35A NACHO TMEM35
Q01415	0.289973	0.400935	GALK2 GK2
P24752	0.289409	0.597503	ACAT1 ACAT MAT
P63279	0.286521	0.440994	UBE2I UBC9 UBCE9
P51687	0.284317	0.777729	SUOX
Q15113	0.281557	1.82048	PCOLCE PCPE1
P07585	0.27912	1.26323	DCN SLRR1B
Q9BVK6	0.27899	0.458662	TMED9 GP25L2
P05067	0.278585	1.49986	APP A4 AD1
P35080	0.275081	0.545475	PFN2
Q9NZR1	0.274099	0.698912	TMOD2 NTMOD
Q9Y399	0.273511	1.30138	MRPS2 CGI-91
P98160	0.27222	2.50162	HSPG2
O43772	0.272131	1.45599	SLC25A20 CAC CACT
Q96GA7	0.270831	0.724005	SDSL
Q96SQ9	0.270355	0.312046	CYP2S1 UNQ891/PRO1906
P42167	0.27035	0.580151	TMPO LAP2
Q9Y625	0.269907	1.61731	GPC6 UNQ369/PRO705
Q12841	0.269174	1.90284	FSTL1 FRP
Q8TD43	0.267647	0.751832	TRPM4 LTRPC4
P26583	0.267036	0.542049	HMGB2 HMG2
O75508	0.26637	0.622269	CLDN11 OSP OTM
O60216	0.266195	1.16608	RAD21 HR21 KIAA0078 NXP1 SCC1
Q08431	0.265946	2.3301	MFGE8
P27797	0.265242	0.731268	CALR CRTC
Q9H2V7	0.264897	1.69109	SPNS1 SPIN1 PP20300
Q9UKS6	0.26282	0.507677	PACSIN3
Q9UNN8	0.262016	2.24349	PROCR EPCR
P07355	0.261359	0.968091	ANXA2 ANX2 ANX2L4 CAL1H LPC2D
Q92743	0.261341	2.06248	HTRA1 HTRA PRSS11
Q8IX18	0.259885	0.514997	DHX40 DDX40 ARG147
O96011	0.259815	1.45739	PEX11B
Q7L1V2	0.259305	0.998489	MON1B HSRG1 KIAA0872 SAND2
Q9H330	0.25901	0.836866	TMEM245 C9orf5
O43715	0.258709	0.809021	TRIAP1 15E1.1 HSPC132
Q8WWM9	0.258117	1.84624	CYGB STAP
P02656	0.257413	0.839885	APOC3
Q13510	0.256904	1.31273	ASAH1 ASAH HSD-33 HSD33
Q8WZA0	0.256651	0.372252	LZIC
Q92765	0.25577	2.21037	FRZB FIZ FRE FRP FRZB1 SFRP3
Q96PU4	0.255536	1.49074	UHRF2 NIRF RNF107
P62805	0.253834	0.575762	H4C1 H4/A H4FA HIST1H4A; H4C2 H4/I H4FI HIST1H4B; H4C3 H4/G H4FG HIST1H4C; H4C4 H4/B H4FB HIST1H4D; H4C5 H4/J H4FJ HIST1H4E; H4C6 H4/C H4FC HIST1H4F; H4C8 H4/H H4FH HIST1H4H; H4C9 H4/M H4FM HIST1H4I; H4C11 H4/E H4FE HIST1H4J; H4C12 H4/D H4FD HIST1H4K; H4C13 H4/K H4FK HIST1H4L; H4C14 H4/N H4F2 H4FN HIST2H4 HIST2H4A; H4C15 H4/O H4FO HIST2H4B; H4-16 HIST4H4
P32418	0.252528	1.04757	SLC8A1 CNC NCX1
Q6UVY6	0.251555	1.68487	MOXD1 MOX UNQ2493/PRO5780
Q16363	0.250648	1.33754	LAMA4
Q9Y248	0.250303	0.458448	GINS2 PSF2 CGI-122 DC5 HSPC037
Q96D70	0.249197	0.639392	R3HDM4 C19orf22
Q15262	0.245279	1.85408	PTPRK PTPK
Q06945	0.2448	0.443898	SOX4
Q9UGU0	0.244697	2.20076	TCF20 KIAA0292 SPBP
Q9BRT2	0.243803	0.757998	UQCC2 C6orf125 MNF1
Q16643	0.243433	0.856989	DBN1 D0S117E
Q68D91	0.24341	1.78444	MBLAC2
P10412	0.243323	1.45665	H1-4 H1F4 HIST1H1E
Q3ZCQ8	0.242897	0.394719	TIMM50 TIM50 PRO1512
O43520	0.242314	1.99022	ATP8B1 ATPIC FIC1 PFIC
Q8N4H5	0.241167	1.64882	TOMM5 C9orf105 TOM5
P63218	0.240844	1.43325	GNG5 GNGT5
Q13126	0.240283	0.39341	MTAP MSAP
Q8NDH3	0.239707	0.70854	NPEPL1 KIAA1974
P49419	0.238548	0.868393	ALDH7A1 ATQ1
P09038	0.238279	1.30168	FGF2 FGFB
Q8N357	0.23806	0.944873	SLC35F6 C2orf18 UNQ3047/PRO9863
P35556	0.23725	1.32179	FBN2
P01024	0.235913	0.874212	C3 CPAMD1
O14933	0.235854	1.09082	UBE2L6 UBCH8
P35222	0.235083	2.25336	CTNNB1 CTNNB OK/SW-cl.35 PRO2286
P69905	0.234127	0.889929	HBA1; HBA2
O43920	0.234005	2.15398	NDUFS5
P63241	0.233788	2.07955	EIF5A
Q9C040	0.233172	1.1057	TRIM2 KIAA0517 RNF86
Q8IX30	0.23213	0.93844	SCUBE3 CEGF3
Q03135	0.231806	1.71501	CAV1 CAV
P01023	0.230269	1.53654	A2M CPAMD5 FWP007
P22570	0.230103	1.67753	FDXR ADXR
P59768	0.230051	1.21181	GNG2
Q9BRQ6	0.228386	0.914848	CHCHD6 CHCM1 MIC25
Q16836	0.228176	1.39044	HADH HAD HAD1 HADHSC SCHAD
Q16832	0.228107	2.04651	DDR2 NTRKR3 TKT TYRO10
P01889	0.227298	1.97639	HLA-B HLAB
Q8IVF2	0.227285	0.51819	AHNAK2 C14orf78 KIAA2019
P61604	0.22666	1.68777	HSPE1
Q9BWW4	0.226334	1.47287	SSBP3 SSDP SSDP1
Q6NUM9	0.226255	1.30785	RETSAT PPSIG UNQ439/PRO872
Q12792	0.22624	0.486998	TWF1 PTK9
Q9UPY6	0.224456	1.15178	WASF3 KIAA0900 SCAR3 WAVE3
P15144	0.224068	2.57474	ANPEP APN CD13 PEPN
P62166	0.222886	0.691663	NCS1 FLUP FREQ
P05556	0.221945	0.507244	ITGB1 FNRB MDF2 MSK12
Q9P2X0	0.221765	1.45175	DPM3
P00367	0.221503	1.7407	GLUD1 GLUD
Q99729	0.221029	0.304652	HNRNPAB ABBP1 HNRPAB
O14880	0.220949	0.472646	MGST3
O75531	0.220533	2.03359	BANF1 BAF BCRG1
P52943	0.220362	0.871445	CRIP2 CRP2
P98095	0.220306	2.41755	FBLN2
Q14938	0.22014	1.55145	NFIX
P09601	0.218762	1.24147	HMOX1 HO HO1
P56385	0.218627	1.2915	ATP5ME ATP5I ATP5K
Q9UHQ9	0.218219	1.04209	CYB5R1 NQO3A2 UNQ3049/PRO9865
Q9NWZ3	0.218159	0.287672	IRAK4
P12109	0.21743	1.0981	COL6A1
P01112	0.216203	1.15253	HRAS HRAS1
Q86SK9	0.21606	2.04457	SCD5 ACOD4 SCD2 SCD4
Q9BWS9	0.215603	1.2668	CHID1 GL008 PSEC0104 SB139
P42126	0.215504	1.18962	ECI1 DCI
Q9Y2K1	0.214614	2.74722	ZBTB1 KIAA0997
P35613	0.21456	0.887773	BSG UNQ6505/PRO21383
Q8TDR0	0.214087	0.370327	TRAF3IP1 IFT54 MIPT3
P06703	0.214059	0.904224	S100A6 CACY
P07910	0.213826	0.577638	HNRNPC HNRPC
O43556	0.213809	0.651483	SGCE ESG UNQ433/PRO840
P49768	0.213617	0.908024	PSEN1 AD3 PS1 PSNL1
Q9H9B4	0.213441	0.878665	SFXN1
O75431	0.212402	0.744503	MTX2
Q9P1Z2	0.212309	1.33479	CALCOCO1 KIAA1536 PP13275 UNQ2436/PRO4996
P35232	0.212228	1.2914	PHB PHB1
O75475	0.212079	0.936832	PSIP1 DFS70 LEDGF PSIP2
Q14254	0.211482	1.65243	FLOT2 ESA1 M17S1
P04156	0.211317	1.57788	PRNP ALTPRP PRIP PRP
P30049	0.210464	0.523921	ATP5F1D ATP5D
P50148	0.210038	1.97051	GNAQ GAQ
P04899	0.2098	0.669593	GNAI2 GNAI2B
Q9NZD2	0.209145	0.328866	GLTP
P50416	0.208501	0.75183	CPT1A CPT1
Q9BVV7	0.207928	1.60305	TIMM21 C18orf55 TIM21 HSPC154
Q14517	0.20742	1.98165	FAT1 CDHF7 FAT
Q99471	0.20674	0.218117	PFDN5 MM1 PFD5
P48509	0.206703	0.257903	CD151 TSPAN24
P07954	0.206165	0.473565	FH
Q92945	0.206141	0.415333	KHSRP FUBP2
P60033	0.205925	1.34175	CD81 TAPA1 TSPAN28
Q9H0X4	0.205282	1.33732	FAM234A C16orf9 ITFG3
P11766	0.204923	0.454741	ADH5 ADHX FDH
Q68CZ2	0.204869	2.43657	TNS3 TEM6 TENS1 TPP
Q9NRP0	0.204577	0.903228	OSTC DC2 HDCMD45P HSPC307
Q9UHG3	0.203823	1.68568	PCYOX1 KIAA0908 PCL1 UNQ597/PRO1183
P12111	0.203685	0.779678	COL6A3
P04406	0.20325	0.4725	GAPDH GAPD CDABP0047 OK/SW-cl.12
P27487	0.20179	1.14544	DPP4 ADCP2 CD26
Q71UM5	0.201546	0.558818	RPS27L
Q96JI7	0.201362	0.266776	SPG11 KIAA1840
P24539	0.200955	1.31102	ATP5PB ATP5F1
P18859	0.199964	1.1817	ATP5PF ATP5A ATP5J ATPM
O75947	0.199132	1.12013	ATP5PD ATP5H My032
Q5T7W0	0.198686	1.61796	ZNF618 KIAA1952
O43716	0.198601	0.691849	GATC 15E1.2
Q05707	0.198377	1.33438	COL14A1 UND
Q9NZN4	0.198364	0.690315	EHD2 PAST2
Q14108	0.198361	0.800142	SCARB2 CD36L2 LIMP2 LIMPII
P07996	0.198119	0.99498	THBS1 TSP TSP1
P05091	0.197965	1.28557	ALDH2 ALDM
Q00325	0.19785	0.928482	SLC25A3 PHC OK/SW-cl.48
Q86WJ1	0.197764	0.829684	CHD1L ALC1
P32119	0.197411	0.699492	PRDX2 NKEFB TDPX1
Q9BTT6	0.197291	0.464327	LRRC1 LANO
Q9NZU5	0.197272	1.71556	LMCD1
Q68DK7	0.197031	0.46904	MSL1 MSL1L1
P35579	0.196863	1.12427	MYH9
Q6KC79	0.196179	0.312214	NIPBL IDN3 SCC2
Q8TD55	0.19598	1.98059	PLEKHO2 PLEKHQ1 PP9099
P48735	0.195418	1.80354	IDH2
P12259	0.19485	1.51483	F5
P31040	0.194812	1.40539	SDHA SDH2 SDHF
Q13642	0.194309	3.33987	FHL1 SLIM1
Q92522	0.194051	1.85186	H1-10 H1FX
Q99650	0.193999	1.66817	OSMR OSMRB
Q8IUI8	0.193844	1.17841	CRLF3 CREME9 CRLM9 CYTOR4 P48
P22307	0.192827	1.07994	SCP2
P21980	0.192421	0.748219	TGM2
O14967	0.192408	0.676769	CLGN
P08559	0.191597	0.403182	PDHA1 PHE1A
Q8N4C8	0.191392	0.549474	MINK1 B55 MAP4K6 MINK YSK2 ZC3
Q7Z4V5	0.190834	0.354091	HDGFL2 HDGF2 HDGFRP2 HRP2 UNQ785/PRO1604
Q6ZRS2	0.190772	2.07655	SRCAP KIAA0309
O96000	0.190649	2.92323	NDUFB10
P07339	0.190604	1.00449	CTSD CPSD
Q8WVC6	0.190019	1.15763	DCAKD
Q02252	0.189745	1.32866	ALDH6A1 MMSDH
Q9NPL8	0.189662	0.877878	TIMMDC1 C3orf1 UNQ247/PRO284
Q01831	0.189643	1.79363	XPC XPCC
Q9UPU7	0.189241	1.38266	TBC1D2B KIAA1055
Q9ULZ3	0.188682	1.28298	PYCARD ASC CARD5 TMS1
Q8NB90	0.188554	1.26513	SPATA5 AFG2 SPAF
Q07021	0.1881	1.85278	C1QBP GC1QBP HABP1 SF2P32
P09543	0.188044	0.951973	CNP
O75787	0.187518	1.27084	ATP6AP2 ATP6IP2 CAPER ELDF10 HT028 MSTP009 PSEC0072
P13473	0.186778	1.24468	LAMP2
P05120	0.185956	1.0559	SERPINB2 PAI2 PLANH2
O00115	0.185477	2.57888	DNASE2 DNASE2A DNL2
P13987	0.184919	1.40587	CD59 MIC11 MIN1 MIN2 MIN3 MSK21
Q07954	0.184722	0.878978	LRP1 A2MR APR
Q9H788	0.184329	0.83443	SH2D4A PPP1R38 SH2A
Q6UX15	0.18417	1.27455	LAYN UNQ208/PRO234
Q8IVL0	0.184158	0.576327	NAV3 KIAA0938 POMFIL1 STEERIN3
P15586	0.183869	1.5814	GNS
Q14112	0.18385	2.11391	NID2
Q8N8R3	0.183683	1.09914	SLC25A29 C14orf69 ORNT3
Q969X5	0.183633	1.65521	ERGIC1 ERGIC32 KIAA1181 HT034
Q4G176	0.183289	0.977002	ACSF3 PSEC0197
P63104	0.182642	0.348369	YWHAZ
P62873	0.182635	1.83297	GNB1
P33316	0.182194	0.775095	DUT
P56159	0.181891	0.887974	GFRA1 GDNFRA RETL1 TRNR1
Q9BVC6	0.181615	2.11378	TMEM109
P36957	0.180223	0.653933	DLST DLTS
Q6NZI2	0.179851	0.938107	CAVIN1 PTRF FKSG13
Q13308	0.179654	1.57389	PTK7 CCK4
P62826	0.179496	0.409237	RAN ARA24 OK/SW-cl.81
P30533	0.178893	1.39242	LRPAP1 A2MRAP
O95168	0.178891	1.84316	NDUFB4
O60503	0.178668	1.60325	ADCY9 KIAA0520
P12110	0.178531	0.996628	COL6A2
P67936	0.178147	0.718575	TPM4
Q03518	0.177998	1.71772	TAP1 ABCB2 PSF1 RING4 Y3
O95810	0.177927	1.54471	CAVIN2 SDPR
O43175	0.17779	0.662729	PHGDH PGDH3
Q9Y646	0.177291	1.0519	CPQ LCH1 PGCP
P62316	0.177279	0.248076	SNRPD2 SNRPD1
P78381	0.176903	0.830157	SLC35A2 UGALT UGT UGTL
P45877	0.176601	0.995804	PPIC CYPC
Q8IXI2	0.176588	1.33344	RHOT1 ARHT1
O75915	0.176396	1.70115	ARL6IP5 DERP11 JWA PRA2 PRAF3 HSPC127
Q9NRW3	0.175995	0.797766	APOBEC3C APOBEC1L PBI
P13804	0.175932	0.661136	ETFA
P21912	0.175775	1.14512	SDHB SDH SDH1
Q14103	0.175023	0.578159	HNRNPD AUF1 HNRPD
O14907	0.174849	2.16334	TAX1BP3 TIP1
Q8IWA5	0.174634	2.20326	SLC44A2 CTL2 PSEC0210
P14543	0.174116	2.31964	NID1 NID
P04439	0.173829	0.466648	HLA-A HLAA
Q4V9L6	0.172944	1.04402	TMEM119 PSEC0199 UNQ731/PRO1415
Q9HAV7	0.172779	0.785778	GRPEL1 GREPEL1
A8MVW0	0.172606	2.08657	FAM171A2
P10809	0.172337	1.19031	HSPD1 HSP60
P21953	0.172112	1.17572	BCKDHB
P17480	0.171886	1.57645	UBTF UBF UBF1
P02787	0.171857	0.757683	TF PRO1400
Q99590	0.171673	0.971092	SCAF11 CASP11 SFRS2IP SIP1 SRSF2IP
P48047	0.171554	0.605009	ATP5PO ATP5O ATPO
Q6P179	0.171365	1.53383	ERAP2 LRAP
P61966	0.171241	0.699376	AP1S1 AP19 CLAPS1
Q14257	0.171094	1.55217	RCN2 ERC55
Q99879	0.170986	0.462545	H2BC14 H2BFE HIST1H2BM
P78357	0.170268	2.64599	CNTNAP1 CASPR NRXN4
Q92896	0.169896	0.439522	GLG1 CFR1 ESL1 MG160
P50895	0.169715	2.5042	BCAM LU MSK19
O94985	0.169519	0.486533	CLSTN1 CS1 KIAA0911
Q5J8M3	0.169338	1.58479	EMC4 TMEM85 HSPC184 PIG17
P07858	0.169263	1.51575	CTSB CPSB
Q7Z4H8	0.169213	1.45963	POGLUT3 KDELC2 UNQ1904/PRO4350
A6NIH7	0.168933	2.16748	UNC119B
Q9H147	0.168923	0.578106	DNTTIP1 C20orf167 TDIF1
P04792	0.168787	0.863973	HSPB1 HSP27 HSP28
Q9NZJ7	0.16872	2.37877	MTCH1 PSAP CGI-64 UNQ1871/PRO4314
Q9HB40	0.168693	0.937143	SCPEP1 RISC SCP1 MSTP034 UNQ265/PRO302
Q96C23	0.16786	1.5524	GALM BLOCK25
P23229	0.167551	1.27028	ITGA6
Q9P016	0.167422	1.87209	THYN1 THY28 HSPC144 MDS012 My0054
Q92629	0.166777	1.65511	SGCD
O95302	0.16675	0.981268	FKBP9 FKBP60 FKBP63
P63208	0.166594	0.361506	SKP1 EMC19 OCP2 SKP1A TCEB1L
Q6DN90	0.166499	0.490935	IQSEC1 ARFGEP100 BRAG2 KIAA0763
Q9Y6M9	0.166318	2.64589	NDUFB9 LYRM3 UQOR22
Q9GZT4	0.166197	1.63143	SRR
P02788	0.166151	1.14049	LTF GIG12 LF
Q14624	0.166022	0.88259	ITIH4 IHRP ITIHL1 PK120 PRO1851
Q86YV5	0.165937	0.958218	PRAG1 SGK223
P09651	0.165843	0.30568	HNRNPA1 HNRPA1
Q9H6S3	0.165738	2.27264	EPS8L2 EPS8R2 PP13181
O43181	0.165409	0.661518	NDUFS4
O75381	0.16519	0.851014	PEX14
O43678	0.16513	2.02168	NDUFA2
Q6YN16	0.165093	1.83275	HSDL2 C9orf99 SDR13C1
Q9UIJ7	0.164958	1.6277	AK3 AK3L1 AK6 AKL3L
P06454	0.164348	1.29243	PTMA TMSA
Q9H0U3	0.164153	0.426418	MAGT1 IAG2 PSEC0084 UNQ628/PRO1244
O15031	0.164153	2.36858	PLXNB2 KIAA0315
Q9Y3A6	0.164029	1.53855	TMED5 CGI-100 UNQ397/PRO733
Q9NVR2	0.164015	0.875841	INTS10 C8orf35
Q9BT40	0.163929	0.758928	INPP5K PPS SKIP
P00338	0.163865	0.447615	LDHA PIG19
Q86WA6	0.163423	0.735428	BPHL MCNAA
Q5XKP0	0.163414	0.335824	MICOS13 C19orf70 MIC13 QIL1
P35475	0.163078	0.920606	IDUA
P16152	0.163002	0.421227	CBR1 CBR CRN SDR21C1
P98172	0.162952	0.932818	EFNB1 EFL3 EPLG2 LERK2
Q8WXH0	0.162765	0.172424	SYNE2 KIAA1011 NUA
Q8TE73	0.162692	2.39238	DNAH5 DNAHC5 HL1 KIAA1603
Q13976	0.162212	0.817923	PRKG1 PRKG1B PRKGR1A PRKGR1B
Q9UEY8	0.16215	1.92735	ADD3 ADDL
Q15102	0.161905	1.7239	PAFAH1B3 PAFAHG
Q13151	0.161861	0.403113	HNRNPA0 HNRPA0
Q07955	0.161747	0.263519	SRSF1 ASF SF2 SF2P33 SFRS1 OK/SW-cl.3
P07099	0.161386	1.36667	EPHX1 EPHX EPOX
Q15059	0.161233	0.371442	BRD3 KIAA0043 RING3L
P00734	0.161174	1.58423	F2
Q96RY7	0.160881	0.572539	IFT140 KIAA0590 WDTC2
O00217	0.160774	1.90687	NDUFS8
O75323	0.160715	0.769898	NIPSNAP2 GBAS
O15111	0.160616	0.598154	CHUK IKKA TCF16
Q9UJZ1	0.160559	0.510241	STOML2 SLP2 HSPC108
O00418	0.160257	1.51448	EEF2K
P24043	0.160062	1.33757	LAMA2 LAMM
O00584	0.160022	1.59749	RNASET2 RNASE6PL
Q9Y4F1	0.160005	1.779	FARP1 CDEP PLEKHC2
P00505	0.159427	0.745102	GOT2 KYAT4
P22695	0.159375	1.24056	UQCRC2
P22392	0.159359	1.64988	NME2 NM23B
O00159	0.15904	0.746197	MYO1C
Q8NF37	0.158863	1.06525	LPCAT1 AYTL2 PFAAP3
P25705	0.158601	0.721884	ATP5F1A ATP5A ATP5A1 ATP5AL2 ATPM
Q14165	0.158338	1.80691	MLEC KIAA0152
Q8NHP8	0.157828	1.76016	PLBD2
Q16555	0.157507	2.57456	DPYSL2 CRMP2 ULIP2
P14625	0.15734	0.745824	HSP90B1 GRP94 TRA1
P00533	0.156806	1.7011	EGFR ERBB ERBB1 HER1
Q6V0I7	0.156456	0.734955	FAT4 CDHF14 FATJ Nbla00548
O95980	0.156409	2.05765	RECK ST15
P40925	0.156145	0.289743	MDH1 MDHA
Q9Y6C9	0.15586	1.35251	MTCH2 MIMP HSPC032
Q969J3	0.155748	2.09713	BORCS5 LOH12CR1
Q9H3Q1	0.155653	0.817745	CDC42EP4 BORG4 CEP4
P61586	0.155612	0.9155	RHOA ARH12 ARHA RHO12
P02749	0.155479	0.918347	APOH B2G1
P40938	0.155275	0.704309	RFC3
Q15165	0.155244	0.786684	PON2
P52630	0.15519	1.584	STAT2
Q8N3E9	0.154983	1.0902	PLCD3 KIAA1964
P35221	0.154565	0.945157	CTNNA1
P49006	0.154533	1.94235	MARCKSL1 MLP MRP
O94826	0.15376	0.707706	TOMM70 KIAA0719 TOM70 TOMM70A
Q9Y676	0.153721	0.80584	MRPS18B C6orf14 HSPC183 PTD017
Q8N5K1	0.153197	1.52637	CISD2 CDGSH2 ERIS ZCD2
Q99623	0.153142	1.12401	PHB2 BAP REA
P11279	0.152765	2.56419	LAMP1
Q08AM6	0.152527	2.0248	VAC14 TAX1BP2 TRX
P46926	0.152391	1.61833	GNPDA1 GNPI HLN KIAA0060
P07602	0.152088	1.4937	PSAP GLBA SAP1
P36639	0.151138	0.763114	NUDT1 MTH1
P30040	0.151126	1.06198	ERP29 C12orf8 ERP28
Q9C0D5	0.150964	0.796625	TANC1 KIAA1728
P43307	0.150932	0.853843	SSR1 TRAPA PSEC0262
O14949	0.150876	1.29204	UQCRQ
O75489	0.150617	1.19829	NDUFS3
Q09666	0.150367	0.778362	AHNAK PM227
P00568	0.150361	2.08091	AK1
P22033	0.150291	1.96059	MMUT MUT
Q63HR2	0.150287	0.64847	TNS2 KIAA1075 TENC1
O95831	0.150279	2.109	AIFM1 AIF PDCD8
P15954	0.150135	0.559978	COX7C
Q8NBJ4	0.150022	0.823511	GOLM1 C9orf155 GOLPH2 PSEC0242 UNQ686/PRO1326
Q9NX63	0.149782	1.29604	CHCHD3 MIC19 MINOS3
Q96IF1	0.149489	1.74606	AJUBA JUB
P20700	0.149443	0.473078	LMNB1 LMN2 LMNB
Q96A35	0.149433	2.46661	MRPL24
Q96FJ2	0.148934	1.09768	DYNLL2 DLC2
P33527	0.148858	2.33255	ABCC1 MRP MRP1
P42765	0.148832	0.950036	ACAA2
P46939	0.148785	2.74425	UTRN DMDL DRP1
P62879	0.148475	1.09195	GNB2
Q5T200	0.148325	0.545983	ZC3H13 KIAA0853
O96013	0.148181	1.119	PAK4 KIAA1142
Q5VU43	0.148073	0.716378	PDE4DIP CMYA2 KIAA0454 KIAA0477 MMGL
Q96DB5	0.147796	1.70175	RMDN1 FAM82B CGI-90
P03928	0.14779	0.169121	MT-ATP8 ATP8 ATPASE8 MTATP8
P15529	0.14769	1.21845	CD46 MCP MIC10
Q9P0J0	0.14769	0.614255	NDUFA13 GRIM19 CDA016 CGI-39
O14818	0.147596	0.263772	PSMA7 HSPC
Q02978	0.147045	1.12636	SLC25A11 SLC20A4
Q92820	0.147028	1.27523	GGH
P00387	0.147014	1.8487	CYB5R3 DIA1
Q04837	0.147	0.711253	SSBP1 SSBP
Q96N66	0.14678	2.37233	MBOAT7 BB1 LENG4 OACT7
P22413	0.146766	1.76232	ENPP1 M6S1 NPPS PC1 PDNP1
P05166	0.14664	0.68209	PCCB
P51553	0.146586	0.40614	IDH3G
Q9Y2Q9	0.146562	0.763208	MRPS28 MRPS35 HSPC007
P04216	0.146307	1.39035	THY1
Q8NCC3	0.146222	1.00031	PLA2G15 LYPLA3 UNQ341/PRO540
Q15149	0.14593	1.41955	PLEC PLEC1
Q9NRG9	0.145786	0.470828	AAAS ADRACALA GL003
Q8TDB4	0.145683	0.426195	MGARP C4orf49 CESP1 HUMMR OSAP GS3582
P35580	0.145678	0.896702	MYH10
Q96I99	0.145626	1.15565	SUCLG2
Q9BT22	0.145607	1.38539	ALG1 HMAT1 HMT1 PSEC0061 UNQ861/PRO1870
P53985	0.145593	1.28499	SLC16A1 MCT1
Q96D15	0.145381	1.85392	RCN3 UNQ239/PRO272
P52272	0.145285	0.29806	HNRNPM HNRPM NAGR1
P35555	0.144997	1.5132	FBN1 FBN
O15173	0.14475	1.45889	PGRMC2 DG6 PMBP
P37108	0.144544	0.232098	SRP14
P43155	0.144464	1.20517	CRAT CAT1
Q16181	0.144409	0.615453	SEPTIN7 CDC10 SEPT7
Q96DG6	0.144217	1.74198	CMBL
O15533	0.143643	0.525888	TAPBP NGS17 TAPA
Q9BQ69	0.14357	1.58205	MACROD1 LRP16
Q8TB37	0.143407	1.50047	NUBPL C14orf127
P39060	0.143045	1.37958	COL18A1
P67870	0.142999	0.274496	CSNK2B CK2N G5A
P05141	0.142995	1.48418	SLC25A5 AAC2 ANT2
Q06033	0.142954	1.28267	ITIH3
P40926	0.14292	1.15426	MDH2
P06576	0.142881	1.45231	ATP5F1B ATP5B ATPMB ATPSB
Q99576	0.142781	0.319322	TSC22D3 DSIPI GILZ
Q5VWQ8	0.14272	0.636191	DAB2IP AF9Q34 AIP1 KIAA1743
P35914	0.142689	1.57845	HMGCL
P19883	0.142447	2.06328	FST
P07203	0.142251	0.926999	GPX1
P14927	0.141984	1.04092	UQCRB UQBP
P10619	0.141793	0.326905	CTSA PPGB
P25686	0.141615	1.993	DNAJB2 HSJ1 HSPF3
Q68DK2	0.141445	2.7935	ZFYVE26 KIAA0321
Q00169	0.141437	0.288558	PITPNA PITPN
P16234	0.140947	0.771545	PDGFRA PDGFR2 RHEPDGFRA
O95169	0.140914	1.1879	NDUFB8
Q9HCE0	0.140859	0.759279	EPG5 KIAA1632
Q5VY43	0.140705	0.332348	PEAR1 MEGF12
P07093	0.140442	0.648466	SERPINE2 PI7 PN1
P30405	0.140332	0.690425	PPIF CYP3
Q9BY67	0.140201	1.56564	CADM1 IGSF4 IGSF4A NECL2 SYNCAM TSLC1
Q9NS69	0.139923	1.40374	TOMM22 TOM22
Q8NAF0	0.139867	1.30859	ZNF579
Q8N5N7	0.139862	1.75839	MRPL50
Q8N5M4	0.13976	1.01664	TTC9C
Q9UI08	0.139687	0.687309	EVL RNB6
P23634	0.139303	2.21289	ATP2B4 ATP2B2 MXRA1
Q13049	0.139165	0.547029	TRIM32 HT2A
Q9Y617	0.139156	0.44021	PSAT1 PSA
P09001	0.138882	2.32086	MRPL3 MRL3 RPML3
O95202	0.138587	1.9287	LETM1
Q13423	0.138586	1.99172	NNT
Q14118	0.138547	2.41394	DAG1
P17568	0.138522	1.25635	NDUFB7
Q8WVQ1	0.138432	0.761787	CANT1 SHAPY
Q9NVD7	0.138336	0.43955	PARVA MXRA2
Q9H3N1	0.138326	1.57766	TMX1 TMX TXNDC TXNDC1 PSEC0085 UNQ235/PRO268
P16949	0.138216	0.148027	STMN1 C1orf215 LAP18 OP18
P02545	0.138069	0.888967	LMNA LMN1
Q7Z2K6	0.137472	1.98136	ERMP1 FXNA KIAA1815
Q13011	0.137219	0.943981	ECH1
P11182	0.137186	1.44171	DBT BCATE2
Q9H6Y7	0.137046	2.45057	RNF167 LP2254
Q96J84	0.13697	0.98517	KIRREL1 KIRREL NEPH1
Q9NVT9	0.136909	1.04759	ARMC1 ARCP
P14314	0.136468	1.65664	PRKCSH G19P1
P35611	0.136449	1.25521	ADD1 ADDA
P55083	0.136407	0.761976	MFAP4
Q9H2W6	0.136373	0.881435	MRPL46 C15orf4 LIECG2
Q13425	0.136335	2.17956	SNTB2 D16S2531E SNT2B2 SNTL
P40261	0.135688	1.05809	NNMT
P43487	0.135623	0.232882	RANBP1
Q8N8A6	0.135595	1.75578	DDX51
Q9BRK3	0.135145	1.20028	MXRA8
O43708	0.135108	0.396515	GSTZ1 MAAI
Q1KMD3	0.134789	0.407865	HNRNPUL2 HNRPUL2
Q9H7Z7	0.134728	1.13005	PTGES2 C9orf15 PGES2
O60331	0.134717	1.09463	PIP5K1C KIAA0589
P26006	0.134587	1.6633	ITGA3 MSK18
P17096	0.134508	0.700998	HMGA1 HMGIY
Q03111	0.134435	0.690003	MLLT1 ENL LTG19 YEATS1
P16035	0.134425	1.17254	TIMP2
Q9BRT3	0.134422	0.849784	MIEN1 C17orf37 RDX12 XTP4
Q13557	0.134085	0.709595	CAMK2D CAMKD
P38117	0.133899	1.20648	ETFB FP585
Q96A26	0.133645	0.589032	FAM162A C3orf28 E2IG5 DC16 FWP001
P30086	0.133424	1.11526	PEBP1 PBP PEBP
O14558	0.133334	1.72146	HSPB6
O43426	0.133327	1.1063	SYNJ1 KIAA0910
Q00059	0.133214	1.08498	TFAM TCF6 TCF6L2
P31323	0.133166	1.46422	PRKAR2B
Q03519	0.133095	0.73833	TAP2 ABCB3 PSF2 RING11 Y1
Q53H12	0.133051	1.2702	AGK MULK
P17020	0.133006	0.292344	ZNF16 HZF1 KOX9
P04004	0.132915	1.23767	VTN
Q9Y6C2	0.132559	2.88716	EMILIN1 EMI
P05452	0.132528	0.500122	CLEC3B TNA
Q96CM8	0.132479	1.35334	ACSF2 UNQ493/PRO1009
Q12805	0.132135	0.547096	EFEMP1 FBLN3 FBNL
Q8WW01	0.132082	1.5136	TSEN15 C1orf19 SEN15
P52926	0.132062	1.05774	HMGA2 HMGIC
Q13148	0.131835	0.417291	TARDBP TDP43
Q9NUM4	0.131829	0.467779	TMEM106B
Q9UQ03	0.131792	1.51898	CORO2B KIAA0925
P60174	0.131783	0.605959	TPI1 TPI
P61026	0.131774	0.257581	RAB10
Q8IXQ6	0.131755	0.514598	PARP9 BAL BAL1
Q9HA65	0.131701	0.72888	TBC1D17
Q9NVI7	0.131677	0.418953	ATAD3A
P09382	0.131437	0.66623	LGALS1
O43676	0.131201	1.07891	NDUFB3
O14737	0.131186	0.228458	PDCD5 TFAR19
Q9UDY2	0.131089	0.985642	TJP2 X104 ZO2
O95674	0.131086	0.930977	CDS2
P05165	0.130984	1.99144	PCCA
P06865	0.13095	1.85128	HEXA
P51178	0.130941	2.00594	PLCD1
Q9NSE4	0.130892	1.65882	IARS2
P21796	0.130834	0.782641	VDAC1 VDAC
Q6NVY1	0.130431	1.17311	HIBCH
Q9UFN0	0.130305	1.59844	NIPSNAP3A NIPSNAP4 HSPC299
P08758	0.13021	0.907295	ANXA5 ANX5 ENX2 PP4
P80303	0.130119	1.8048	NUCB2 NEFA
Q92859	0.129581	0.418117	NEO1 IGDCC2 NGN
Q14914	0.129544	0.311489	PTGR1 LTB4DH
P11177	0.1294	1.80122	PDHB PHE1B
Q3SY69	0.129021	0.663815	ALDH1L2
P17301	0.129008	0.473277	ITGA2 CD49B
O75781	0.129003	2.1835	PALM KIAA0270
Q86VR2	0.128544	1.16425	RETREG3 FAM134C
P55084	0.128377	1.04889	HADHB MSTP029
P20933	0.128336	0.992685	AGA
P23219	0.128298	1.588	PTGS1 COX1
Q12907	0.128062	1.22392	LMAN2 C5orf8
Q969Z3	0.127917	0.585699	MTARC2 MARC2 MOSC2
Q86Y39	0.127861	1.14634	NDUFA11
Q6VMQ6	0.127774	0.761781	ATF7IP MCAF MCAF1
Q15293	0.127224	1.65082	RCN1 RCN
Q7Z7H5	0.127175	1.26206	TMED4 ERS25
P05114	0.127133	0.673942	HMGN1 HMG14
Q9H4I2	0.127125	0.334864	ZHX3 KIAA0395 TIX1
P51531	0.127109	1.41133	SMARCA2 BAF190B BRM SNF2A SNF2L2
O43854	0.126814	2.2364	EDIL3 DEL1
Q16134	0.12681	1.32398	ETFDH
Q86YS7	0.126604	1.1414	C2CD5 CDP138 KIAA0528
A5A3E0	0.126556	2.15096	POTEF A26C1B
P35659	0.126532	0.895547	DEK
Q9BYN8	0.126501	1.53091	MRPS26 C20orf193 RPMS13
Q3SXM5	0.126108	1.27845	HSDL1 SDR12C3
P10909	0.125752	1.63527	CLU APOJ CLI KUB1 AAG4
Q9Y2E5	0.125576	1.09979	MAN2B2 KIAA0935
Q16775	0.125545	0.321291	HAGH GLO2 HAGH1
Q9Y2G5	0.125509	1.84974	POFUT2 C21orf80 FUT13 KIAA0958
O43707	0.125397	1.36191	ACTN4
P62070	0.125309	1.90058	RRAS2 TC21
P63167	0.125295	0.436658	DYNLL1 DLC1 DNCL1 DNCLC1 HDLC1
Q9H7D0	0.125099	0.811182	DOCK5
Q9Y3B7	0.124671	2.07289	MRPL11 CGI-113
P80217	0.124658	1.34038	IFI35 IFP35
Q96IU4	0.124641	0.516763	ABHD14B CIB
Q9BRF8	0.124629	0.887307	CPPED1 CSTP1
Q9Y3D6	0.124526	1.61016	FIS1 TTC11 CGI-135
Q96KM6	0.124332	0.829418	ZNF512B KIAA1196
P08621	0.124304	0.510054	SNRNP70 RNPU1Z RPU1 SNRP70 U1AP1
O15347	0.12427	0.80877	HMGB3 HMG2A HMG4
Q15363	0.124184	0.300251	TMED2 RNP24
P30046	0.124107	1.19521	DDT
Q7Z7F7	0.123974	0.896944	MRPL55 UNQ5835/PRO19675
P30084	0.123891	0.495736	ECHS1
Q07666	0.123806	0.755191	KHDRBS1 SAM68
O75955	0.123415	1.19621	FLOT1
Q9HAV0	0.123378	1.34405	GNB4
P82914	0.123044	1.5561	MRPS15 RPMS15 DC37
P62330	0.123038	0.998358	ARF6
P09874	0.122935	1.18235	PARP1 ADPRT PPOL
O00255	0.122645	1.30705	MEN1 SCG2
P35270	0.122532	1.37586	SPR
O75874	0.12247	0.690762	IDH1 PICD
O95881	0.122371	1.33875	TXNDC12 TLP19 UNQ713/PRO1376
Q63ZY3	0.122143	1.0886	KANK2 ANKRD25 KIAA1518 MXRA3 SIP
Q9ULX3	0.121979	0.265219	NOB1 ART4 NOB1P PSMD8BP1 MSTP158
P54289	0.121882	2.54516	CACNA2D1 CACNL2A CCHL2A MHS3
Q9BTU6	0.121837	1.65936	PI4K2A
P04843	0.121714	0.608788	RPN1
P02649	0.121627	0.71577	APOE
Q15424	0.121499	0.269578	SAFB HAP HET SAFB1
P51970	0.121437	1.00885	NDUFA8
P53701	0.121435	2.06071	HCCS CCHL
P52564	0.121354	0.685041	MAP2K6 MEK6 MKK6 PRKMK6 SKK3
Q9HBF4	0.121299	0.425852	ZFYVE1 DFCP1 KIAA1589 TAFF1 ZNFN2A1 PP10436
P17676	0.12122	0.727891	CEBPB TCF5 PP9092
P50995	0.121061	0.569204	ANXA11 ANX11
Q05655	0.120911	0.346232	PRKCD PKCD
Q9GZY8	0.120622	0.297958	MFF C2orf33 AD030 AD033 GL004
Q14767	0.120599	0.566746	LTBP2 C14orf141 LTBP3
P07686	0.120536	2.42477	HEXB HCC7
P09234	0.120513	0.745621	SNRPC
P25445	0.120301	1.75792	FAS APT1 FAS1 TNFRSF6
Q9UI15	0.120176	1.00822	TAGLN3 NP25
Q8N5M1	0.119986	0.564838	ATPAF2 ATP12 LP3663
Q96A19	0.119922	0.837797	CCDC102A
Q9BWM7	0.119787	0.955928	SFXN3
Q8IYS1	0.119479	0.52277	PM20D2 ACY1L2
Q9Y4Z0	0.119361	1.92919	LSM4
P41743	0.11934	1.60105	PRKCI DXS1179E
Q9UBR2	0.118845	0.490261	CTSZ
Q00839	0.118804	0.256893	HNRNPU C1orf199 HNRPU SAFA U21.1
O95361	0.118782	1.46228	TRIM16 EBBP
Q9NX14	0.118781	0.883643	NDUFB11 UNQ111/PRO1064
Q9UEG4	0.118657	0.279083	ZNF629 KIAA0326 ZNF65
O00264	0.118536	1.41499	PGRMC1 HPR6.6 PGRMC
Q9UHL4	0.118495	0.762594	DPP7 DPP2 QPP
P20962	0.1183	0.249288	PTMS
Q14CN4	0.11814	0.596042	KRT72 K6IRS2 KB35 KRT6 KRT6IRS2
Q9Y5J5	0.118109	0.914953	PHLDA3 TIH1
Q9BR61	0.117779	0.760273	ACBD6
P29373	0.117635	1.42924	CRABP2
P78536	0.117633	1.44473	ADAM17 CSVP TACE
P61956	0.117579	0.403966	SUMO2 SMT3B SMT3H2
Q9Y4F5	0.117572	0.849819	CEP170B FAM68C KIAA0284
O95989	0.117473	1.32445	NUDT3 DIPP DIPP1
Q9UQE7	0.117416	2.31281	SMC3 BAM BMH CSPG6 SMC3L1
P62258	0.117406	0.265615	YWHAE
Q01082	0.117273	0.707261	SPTBN1 SPTB2
Q7Z406	0.116998	0.204252	MYH14 KIAA2034 FP17425
P57088	0.116745	0.739663	TMEM33 DB83
O75251	0.116698	1.15131	NDUFS7
Q9H792	0.116689	1.90985	PEAK1 KIAA2002
O14734	0.116601	0.776152	ACOT8 ACTEIII PTE1
Q96T58	0.116581	1.24416	SPEN KIAA0929 MINT SHARP
Q9NQC3	0.116497	0.62784	RTN4 KIAA0886 NOGO My043 SP1507
P30048	0.116287	1.04506	PRDX3 AOP1
O43933	0.116173	2.54264	PEX1
Q9BUR5	0.116115	3.58565	APOO FAM121B MIC23 MIC26 My025 UNQ1866/PRO4302
P82650	0.116096	2.09422	MRPS22 C3orf5 RPMS22 GK002
O95571	0.11609	1.35969	ETHE1 HSCO
Q9BPW8	0.115892	1.54966	NIPSNAP1
O60565	0.115753	1.59477	GREM1 CKTSF1B1 DAND2 DRM PIG2
P43897	0.115291	1.34396	TSFM
Q9H089	0.115282	1.13645	LSG1
Q8NBX0	0.11524	1.42975	SCCPDH CGI-49
Q9HA64	0.115145	0.889709	FN3KRP
Q5T8D3	0.115114	1.25665	ACBD5 KIAA1996
P04040	0.115062	1.62218	CAT
Q7Z7N9	0.114964	0.220803	TMEM179B
P49821	0.114666	1.16215	NDUFV1 UQOR1
P51570	0.114641	0.740714	GALK1 GALK
Q15388	0.114573	0.712307	TOMM20 KIAA0016
Q8N5C1	0.114547	0.959469	CALHM5 C6orf188 FAM26E
Q9UBG0	0.114542	1.01784	MRC2 CLEC13E ENDO180 KIAA0709 UPARAP
P08253	0.114459	1.03889	MMP2 CLG4A
Q9NRN5	0.114392	1.07589	OLFML3 PSEC0035 PSEC0173 PSEC0244 UNQ663/PRO1294
P00395	0.114229	0.552093	MT-CO1 COI COXI MTCO1
P13716	0.114212	0.95254	ALAD
Q99436	0.114176	0.250735	PSMB7 Z
P12694	0.114064	1.39235	BCKDHA
Q96HE7	0.113956	0.989184	ERO1A ERO1L UNQ434/PRO865
O75528	0.113933	0.463075	TADA3 ADA3 TADA3L
P29466	0.113932	1.68498	CASP1 IL1BC IL1BCE
Q9P273	0.113882	1.25618	TENM3 KIAA1455 ODZ3 TNM3
P17252	0.113701	1.12682	PRKCA PKCA PRKACA
P22830	0.11365	2.03642	FECH
Q16891	0.11362	1.2083	IMMT HMP MIC60 MINOS2 PIG4 PIG52
P31930	0.113406	2.22447	UQCRC1
Q32P28	0.113133	1.41984	P3H1 GROS1 LEPRE1 PSEC0109
O75592	0.113081	1.40342	MYCBP2 KIAA0916 PAM
P34059	0.11293	2.53361	GALNS
Q8IYS2	0.112881	0.825774	KIAA2013
P68036	0.112793	0.825843	UBE2L3 UBCE7 UBCH7
Q9BW27	0.112771	1.97129	NUP85 NUP75 PCNT1
P08574	0.112528	0.813546	CYC1
P83111	0.112399	1.51662	LACTB MRPL56 UNQ843/PRO1781
Q6N022	0.112389	0.963571	TENM4 KIAA1302 ODZ4 TNM4
Q96HS1	0.112316	1.80121	PGAM5
Q16718	0.112296	1.52137	NDUFA5
P09486	0.11179	0.181436	SPARC ON
Q13405	0.111778	1.02723	MRPL49 C11orf4 NOF1 OK/SW-cl.67
Q8TED1	0.111666	0.777843	GPX8 UNQ847/PRO1785
Q9Y2S7	0.111589	0.411233	POLDIP2 PDIP38 POLD4 HSPC017
Q8IY33	0.111277	0.998577	MICALL2 JRAB
Q5VZF2	0.111115	1.4192	MBNL2 MBLL MBLL39 MLP1
P38646	0.111082	0.812596	HSPA9 GRP75 HSPA9B mt-HSP70
Q9BQD3	0.111053	1.88813	KXD1 C19orf50
P13073	0.110965	1.71562	COX4I1 COX4
Q12797	0.110907	2.0254	ASPH BAH
Q9Y2R0	0.110799	0.946184	COA3 CCDC56 MITRAC12 HSPC009
P27695	0.110533	0.816676	APEX1 APE APE1 APEX APX HAP1 REF1
O95167	0.110482	0.593955	NDUFA3
P46531	0.110315	0.451461	NOTCH1 TAN1
Q92947	0.110214	0.682057	GCDH
P53597	0.110205	1.29812	SUCLG1
P36969	0.110156	0.618789	GPX4
P26440	0.110048	0.671946	IVD
Q9Y315	0.109976	1.38406	DERA CGI-26
Q9GZT3	0.109841	0.478301	SLIRP C14orf156 DC23 DC50 PD04872
O43852	0.109821	1.40545	CALU
O43837	0.109792	0.900465	IDH3B
O95183	0.109707	0.745037	VAMP5 HSPC191
P49755	0.109567	0.522692	TMED10 TMP21
Q9HDC9	0.10944	1.29763	APMAP C20orf3 UNQ1869/PRO4305
Q460N5	0.109365	1.60501	PARP14 BAL2 KIAA1268
Q9H1H9	0.109354	0.340804	KIF13A RBKIN
P45954	0.109216	1.34821	ACADSB
P12236	0.109158	0.910807	SLC25A6 AAC3 ANT3 CDABP0051
Q14126	0.109125	2.69816	DSG2 CDHF5
Q9BT09	0.108849	1.72582	CNPY3 CTG4A ERDA5 PRAT4A TNRC5 HSPC084 UNQ1934/PRO4409
Q92504	0.10883	0.838977	SLC39A7 HKE4 RING5
Q5VTL8	0.108771	1.18103	PRPF38B
O14979	0.108593	0.639264	HNRNPDL HNRPDL JKTBP
Q96LJ7	0.108466	0.878521	DHRS1 SDR19C1
Q9H694	0.108339	0.666127	BICC1
Q969T4	0.108234	0.369811	UBE2E3 UBCE4 UBCH9
P40123	0.10821	1.19424	CAP2
P12956	0.10812	0.349459	XRCC6 G22P1
P10515	0.108119	1.03018	DLAT DLTA
Q6ZN30	0.107975	0.41079	BNC2
Q14258	0.10794	1.39	TRIM25 EFP RNF147 ZNF147
Q8NBI6	0.107741	0.659046	XXYLT1 C3orf21 PSEC0251
Q13586	0.107722	0.376894	STIM1 GOK
Q5VT25	0.107647	0.370757	CDC42BPA KIAA0451
O94964	0.107629	0.370034	SOGA1 C20orf117 KIAA0889 SOGA
Q6JQN1	0.107528	0.214221	ACAD10
P15104	0.107517	0.963887	GLUL GLNS
Q6KCM7	0.107176	0.535581	SLC25A25 APC3 KIAA1896 MCSC3 SCAMC2 UNQ549/PRO1106
Q01130	0.107126	1.15328	SRSF2 SFRS2
Q9NRV9	0.107093	1.52671	HEBP1 HBP
P55145	0.106871	1.46326	MANF ARMET ARP
P39210	0.106869	2.13968	MPV17
O60885	0.106861	0.63055	BRD4 HUNK1
P36405	0.106616	0.286557	ARL3 ARFL3
O43237	0.106615	0.178836	DYNC1LI2 DNCLI2 LIC2
Q9H2U2	0.106481	1.39854	PPA2 HSPC124
Q4KMQ2	0.106411	1.16612	ANO6 TMEM16F
Q9NUJ1	0.106113	1.04421	ABHD10
Q15843	0.105917	1.12606	NEDD8
P51153	0.105899	0.282268	RAB13 GIG4
Q9H1E3	0.105757	0.326535	NUCKS1 NUCKS JC7
O75208	0.10567	1.13109	COQ9 C16orf49 HSPC326 PSEC0129
O94888	0.105605	0.660646	UBXN7 KIAA0794 UBXD7
P55769	0.105591	0.722872	SNU13 NHP2L1
P60660	0.10558	0.416642	MYL6
Q9UHW9	0.105544	2.10891	SLC12A6 KCC3
P40121	0.105522	0.522899	CAPG AFCP MCP
Q14980	0.105514	1.50439	NUMA1 NMP22 NUMA
Q9Y512	0.105505	0.400844	SAMM50 SAM50 CGI-51 TRG3
P22061	0.105478	1.64031	PCMT1
Q6PIU2	0.105402	0.956977	NCEH1 AADACL1 KIAA1363
P54760	0.105376	0.632498	EPHB4 HTK MYK1 TYRO11
O94953	0.105287	1.09073	KDM4B JHDM3B JMJD2B KIAA0876
Q14697	0.105239	0.557109	GANAB G2AN KIAA0088
Q9NZM1	0.105237	1.1602	MYOF FER1L3 KIAA1207
P19367	0.105172	2.45373	HK1
Q9H1P3	0.105056	0.790399	OSBPL2 KIAA0772 ORP2
P36542	0.104989	0.647464	ATP5F1C ATP5C ATP5C1 ATP5CL1
Q6Y1H2	0.104755	1.07309	HACD2 PTPLB
Q9BV81	0.104727	0.429872	EMC6 TMEM93
Q96BZ9	0.10434	0.280422	TBC1D20 C20orf140
Q9UMR2	0.104304	0.451291	DDX19B DBP5 DDX19 TDBP
P67812	0.104184	1.07987	SEC11A SEC11L1 SPC18 SPCS4A
Q7LG56	0.10411	0.550303	RRM2B P53R2
P23434	0.104059	0.785824	GCSH
P07919	0.10402	0.790745	UQCRH
Q9NQC7	0.103891	0.626958	CYLD CYLD1 KIAA0849 HSPC057
P49458	0.103656	0.620823	SRP9
Q08209	0.10359	2.19243	PPP3CA CALNA CNA
Q6NUK1	0.103573	0.52499	SLC25A24 APC1 MCSC1 SCAMC1
Q7LGA3	0.103447	0.205272	HS2ST1 HS2ST KIAA0448
P55809	0.10308	1.62686	OXCT1 OXCT SCOT
P13667	0.103069	1.09893	PDIA4 ERP70 ERP72
Q5BJH7	0.103007	1.83791	YIF1B PP4519 UNQ3073/PRO9905
Q5T5Y3	0.10295	0.269738	CAMSAP1
Q6ICB4	0.102885	0.379	PHETA2 FAM109B
Q9BUJ2	0.102858	0.278466	HNRNPUL1 E1BAP5 HNRPUL1
O00483	0.10284	0.45944	NDUFA4
P28062	0.102837	0.641553	PSMB8 LMP7 PSMB5i RING10 Y2
Q12884	0.102698	0.954223	FAP
O14672	0.102561	1.06911	ADAM10 KUZ MADM
Q9UJY4	0.102463	0.462016	GGA2 KIAA1080
P22626	0.102438	0.805098	HNRNPA2B1 HNRPA2B1
P49915	0.102413	0.220012	GMPS
P09622	0.102405	0.38216	DLD GCSL LAD PHE3
P12107	0.102376	1.23502	COL11A1 COLL6
Q969H6	0.102331	1.09886	POP5 AD-008 HSPC004 x0003
Q10471	0.102273	1.33098	GALNT2
Q9BRG1	0.102039	0.723647	VPS25 DERP9 EAP20
Q8IY95	0.102023	0.580508	TMEM192
Q96AT9	0.102016	0.611428	RPE HUSSY-17
Q15286	0.102006	1.53171	RAB35 RAB1C RAY
O14936	0.10181	0.571543	CASK LIN2
O75027	0.10174	0.391295	ABCB7 ABC7
P11233	0.101721	0.911618	RALA RAL
Q9UNK0	0.101711	0.485598	STX8
Q96EP5	0.101681	0.219572	DAZAP1
P23497	0.101669	0.658393	SP100
Q9UHQ4	0.101588	0.979795	BCAP29 BAP29
P61619	0.10149	1.05087	SEC61A1 SEC61A
P41091	0.101488	0.152898	EIF2S3 EIF2G
Q96EL3	0.101448	1.44887	MRPL53
Q14019	0.101343	0.389342	COTL1 CLP
Q9NP97	0.101242	0.618768	DYNLRB1 BITH DNCL2A DNLC2A ROBLD1 HSPC162
O75390	0.101228	0.801962	CS
Q6PML9	0.10119	0.50001	SLC30A9 C4orf1 HUEL
O00330	0.101048	0.653872	PDHX PDX1
Q9UKM9	0.100986	0.246569	RALY HNRPCL2 P542
Q13488	0.100942	1.22976	TCIRG1 ATP6N1C ATP6V0A3
Q9NVE7	0.100861	0.88296	PANK4
Q86VP6	0.100833	0.850578	CAND1 KIAA0829 TIP120 TIP120A
Q9H9C1	0.100818	0.54162	VIPAS39 C14orf133 SPE39 VIPAR
Q9H814	0.100803	0.497737	PHAX RNUXA
P17931	0.100696	1.09322	LGALS3 MAC2
Q9Y4G6	0.100313	1.31708	TLN2 KIAA0320
O95870	0.100105	0.759207	ABHD16A BAT5 G5 NG26 PP199
P30837	0.0996833	1.34005	ALDH1B1 ALDH5 ALDHX
Q8N474	0.0996804	0.560366	SFRP1 FRP FRP1 SARP2
P49748	0.0996537	1.05783	ACADVL VLCAD
Q63HN8	0.099647	0.684198	RNF213 ALO17 C17orf27 KIAA1554 KIAA1618 MYSTR
Q9NZ08	0.0994878	1.18862	ERAP1 APPILS ARTS1 KIAA0525 UNQ584/PRO1154
Q12905	0.0993218	0.367194	ILF2 NF45 PRO3063
Q9P035	0.0991035	0.948767	HACD3 BIND1 PTPLAD1
Q8WXI9	0.0990415	0.532381	GATAD2B KIAA1150
P43304	0.0990233	1.37835	GPD2
P51858	0.0990138	1.00716	HDGF HMG1L2
Q9NWV8	0.0989556	0.716376	BABAM1 C19orf62 MERIT40 NBA1 HSPC142
Q8TEW0	0.0984941	0.449743	PARD3 PAR3 PAR3A
Q96DA6	0.0984359	1.23996	DNAJC19 TIM14 TIMM14
P20020	0.0983682	1.32805	ATP2B1 PMCA1
Q9NZ01	0.0982718	0.930018	TECR GPSN2 SC2
P16083	0.0982242	0.614653	NQO2 NMOR2
Q9NZR2	0.0980811	0.1724	LRP1B LRPDIT
P06753	0.0980525	0.947271	TPM3
P10301	0.0980411	0.96001	RRAS
Q8TB61	0.0979447	0.475521	SLC35B2 PAPST1 PSEC0149
Q99536	0.0978951	1.16101	VAT1
Q15631	0.0978732	0.709682	TSN
Q14332	0.0977206	0.890456	FZD2
Q8NBQ5	0.0976863	1.06848	HSD17B11 DHRS8 PAN1B SDR16C2 PSEC0029 UNQ207/PRO233
Q9UPA5	0.0976348	2.17806	BSN KIAA0434 ZNF231
P17152	0.0975003	1.19398	TMEM11 C17orf35 PM1
O43813	0.0974708	0.924581	LANCL1 GPR69A
Q9HB71	0.0974317	0.232794	CACYBP S100A6BP SIP PNAS-107
Q8IZQ1	0.0972972	0.191846	WDFY3 KIAA0993
Q92614	0.0972037	1.38949	MYO18A CD245 KIAA0216 MYSPDZ
Q14344	0.0971913	0.720917	GNA13
P52907	0.0971379	1.07045	CAPZA1
P61225	0.09654	0.721506	RAP2B
Q86VY4	0.0964847	0.598068	TSPYL5 KIAA1750
Q96JH7	0.0962687	1.41492	VCPIP1 KIAA1850 VCIP135
Q06323	0.0962615	0.61443	PSME1 IFI5111
Q08170	0.0962224	1.65701	SRSF4 SFRS4 SRP75
Q9UM54	0.0962205	1.25935	MYO6 KIAA0389
P45880	0.0962014	1.32241	VDAC2
Q9NZI8	0.0961719	0.238163	IGF2BP1 CRDBP VICKZ1 ZBP1
P51608	0.0959678	1.31515	MECP2
Q8IWU6	0.0958343	0.254967	SULF1 KIAA1077
P04179	0.0958085	2.00303	SOD2
Q8N4Q0	0.0957303	0.640972	ZADH2 PTGR3
P49411	0.0957274	1.25861	TUFM
O15061	0.0956187	0.629009	SYNM DMN KIAA0353 SYN
Q49A26	0.0955071	0.54491	GLYR1 HIBDL NDF NP60
P23381	0.0954604	0.271387	WARS1 IFI53 WARS WRS
Q9BTV4	0.0953469	1.45938	TMEM43 UNQ2564/PRO6244
Q12906	0.095118	0.516247	ILF3 DRBF MPHOSPH4 NF90
Q14764	0.0951095	2.06426	MVP LRP
Q58WW2	0.0950608	0.196444	DCAF6 IQWD1 MSTP055
Q9HCU0	0.0950112	0.598944	CD248 CD164L1 TEM1
P33897	0.0949845	0.373848	ABCD1 ALD
Q12931	0.0948844	1.32025	TRAP1 HSP75
Q15528	0.0947738	0.39189	MED22 SURF5
P49321	0.0947652	0.733301	NASP
Q12872	0.0946374	1.20751	SFSWAP SFRS8 SWAP
Q9Y2C4	0.0945687	1.03383	EXOG ENDOGL1 ENDOGL2 ENGL
P15311	0.0944591	1.10697	EZR VIL2
Q9H0V9	0.0943847	0.254737	LMAN2L VIPL PSEC0028 UNQ368/PRO704
O75110	0.0941224	0.506619	ATP9A ATPIIA KIAA0611
Q9BT17	0.0940347	0.291709	MTG1 GTPBP7
Q4G0J3	0.0939059	0.494859	LARP7 HDCMA18P
P53007	0.0938029	2.19239	SLC25A1 SLC20A3
O96005	0.0937696	0.935819	CLPTM1
P51884	0.0936818	0.436245	LUM LDC SLRR2D
Q99798	0.0936475	0.747563	ACO2
O60725	0.093595	1.3855	ICMT PCCMT
Q53FA7	0.0935016	0.857132	TP53I3 PIG3
Q8NE86	0.093431	1.39663	MCU C10orf42 CCDC109A
Q5ZPR3	0.09337	1.18967	CD276 B7H3 PSEC0249 UNQ309/PRO352
Q15629	0.0932326	1.11365	TRAM1 TRAM
O14662	0.0932279	1.15279	STX16
Q9Y5L4	0.0932107	0.212931	TIMM13 TIM13B TIMM13A TIMM13B
Q6DD88	0.0931802	1.03623	ATL3
O94966	0.0930352	0.527079	USP19 KIAA0891 ZMYND9
Q8TB22	0.0929265	1.35797	SPATA20
Q9BPX6	0.0928979	0.547781	MICU1 CALC CBARA1
P30085	0.0928168	0.153484	CMPK1 CMK CMPK UCK UMK UMPK
Q8NDI1	0.0927501	0.441295	EHBP1 KIAA0903 NACSIN
P42785	0.0927291	0.361085	PRCP PCP
Q5T0N5	0.0925488	0.883761	FNBP1L C1orf39 TOCA1
Q9HA77	0.0925288	1.77996	CARS2 OK/SW-cl.10
Q9NZN5	0.0924745	0.295061	ARHGEF12 KIAA0382 LARG
P61106	0.0924439	0.302207	RAB14
O75937	0.0924058	0.86261	DNAJC8 SPF31 HSPC315 HSPC331
P30101	0.0922427	1.07778	PDIA3 ERP57 ERP60 GRP58
P21741	0.0921683	0.643645	MDK MK1 NEGF2
Q9Y6I3	0.0921531	1.69088	EPN1
P30038	0.0919194	1.21332	ALDH4A1 ALDH4 P5CDH
P82933	0.0917869	1.76229	MRPS9 RPMS9
Q9P2K6	0.0916362	0.515368	KLHL42 KIAA1340 KLHDC5
Q12899	0.0916228	1.40796	TRIM26 RNF95 ZNF173
P43243	0.0914569	0.309715	MATR3 KIAA0723
Q9GZT8	0.0913453	0.96965	NIF3L1 ALS2CR1 MDS015 My018
O60645	0.0913434	0.757966	EXOC3 SEC6 SEC6L1
O43809	0.0912213	0.484729	NUDT21 CFIM25 CPSF25 CPSF5
Q9NQX7	0.0911241	0.696169	ITM2C BRI3 hucep-14 NPD018 PSEC0047
Q9NPE3	0.0911174	0.511217	NOP10 NOLA3
P53384	0.0910316	0.323637	NUBP1 NBP NBP1
Q9HD33	0.0909715	2.09997	MRPL47 NCM1 CGI-204
P36551	0.0909715	2.39238	CPOX CPO CPX
P35754	0.090919	1.16789	GLRX GRX
Q16666	0.0907388	0.818581	IFI16 IFNGIP1
O60613	0.0907359	1.06007	SELENOF SEP15
O75934	0.0907197	0.38455	BCAS2 DAM1
Q9Y5B9	0.0906901	0.40277	SUPT16H FACT140 FACTP140
P62312	0.0905252	0.923138	LSM6
P10606	0.0905108	1.42672	COX5B
Q8N3V7	0.0904765	2.11634	SYNPO KIAA1029
Q3KQV9	0.0903926	1.03554	UAP1L1
P55268	0.0902514	1.6935	LAMB2 LAMS
P40939	0.0901637	0.716228	HADHA HADH
Q6P1L8	0.0899863	0.625949	MRPL14 MRPL32 RPML32
Q8WUI4	0.0898128	0.824778	HDAC7 HDAC7A
Q13509	0.0897508	0.555608	TUBB3 TUBB4
Q969N2	0.0896316	1.6061	PIGT CGI-06 PSEC0163 UNQ716/PRO1379
Q9BVG9	0.0894418	0.277223	PTDSS2 PSS2
Q9BXK5	0.0893712	0.307249	BCL2L13 MIL1 CD003
Q02218	0.0891871	2.08219	OGDH
P15531	0.0891347	0.81046	NME1 NDPKA NM23
Q15907	0.0889735	0.97296	RAB11B YPT3
O00478	0.0887628	1.10337	BTN3A3 BTF3
Q9BV20	0.0887609	1.39381	MRI1 MRDI UNQ6390/PRO21135
Q99584	0.0887551	1.36116	S100A13
Q9NNW7	0.088675	0.379674	TXNRD2 KIAA1652 TRXR2
P14854	0.0886588	1.23466	COX6B1 COX6B
P52815	0.0886264	0.281203	MRPL12 MRPL7 RPML12
Q5BJD5	0.0885749	0.454479	TMEM41B KIAA0033
Q9H3H3	0.0885243	1.70955	C11orf68 BLES03
P11274	0.0884585	0.46431	BCR BCR1 D22S11
Q5M775	0.0883908	1.01078	SPECC1 CYTSB NSP5
Q9NSK0	0.0883155	0.441524	KLC4 KNSL8
Q9UBX3	0.0882783	0.342168	SLC25A10 DIC
Q13445	0.0882049	1.20322	TMED1 IL1RL1L IL1RL1LG
P55081	0.0881934	0.278316	MFAP1
O14763	0.0880275	1.03869	TNFRSF10B DR5 KILLER TRAILR2 TRICK2 ZTNFR9 UNQ160/PRO186
Q9UI09	0.0879579	1.70203	NDUFA12 DAP13
Q8N8R5	0.087955	0.170946	C2orf69
P17813	0.0879464	1.05003	ENG END
O75477	0.0879188	1.12894	ERLIN1 C10orf69 KE04 KEO4 SPFH1
A0FGR8	0.0879159	2.66361	ESYT2 FAM62B KIAA1228
Q96CP2	0.0877376	1.53459	FLYWCH2
Q9ULX6	0.0876565	1.06362	AKAP8L NAKAP NAKAP95 HRIHFB2018
Q00535	0.087563	0.955039	CDK5 CDKN5
P06748	0.0873809	0.17774	NPM1 NPM
Q13505	0.087379	0.757797	MTX1 MTX MTXN
O43615	0.0872111	2.58355	TIMM44 MIMT44 TIM44
Q9BXB5	0.0870819	1.02985	OSBPL10 ORP10 OSBP9
Q9UHD8	0.0869651	0.658515	SEPTIN9 KIAA0991 MSF SEPT9
Q16822	0.0869508	1.58292	PCK2 PEPCK2
Q9NPH3	0.0869298	0.339318	IL1RAP C3orf13 IL1R3
P26599	0.0869031	0.343337	PTBP1 PTB
Q9BXW7	0.086782	0.484729	HDHD5 CECR5
P49441	0.0867705	0.518274	INPP1
Q6P587	0.0867572	1.17878	FAHD1 C16orf36 YISKL
Q08380	0.0866656	0.829666	LGALS3BP M2BP
O43301	0.0866513	0.978499	HSPA12A KIAA0417
Q99538	0.086597	1.82058	LGMN PRSC1
Q14160	0.0863166	1.25213	SCRIB CRIB1 KIAA0147 LAP4 SCRB1 VARTUL
P55290	0.086309	0.454037	CDH13 CDHH
P20674	0.0862527	1.22572	COX5A
P06756	0.0860171	0.560762	ITGAV MSK8 VNRA VTNR
Q00688	0.0859494	0.690496	FKBP3 FKBP25
Q6UX04	0.0858893	0.164888	CWC27 SDCCAG10 UNQ438/PRO871
Q9P2R7	0.0857596	1.13421	SUCLA2
Q92841	0.0855355	0.361713	DDX17
P60953	0.0854468	0.920105	CDC42
P08195	0.0854411	0.466506	SLC3A2 MDU1
P08123	0.0853391	1.09537	COL1A2
Q13162	0.0852084	1.5378	PRDX4
Q76M96	0.0849566	1.97197	CCDC80 DRO1 URB HBE245
P04083	0.0848851	0.619587	ANXA1 ANX1 LPC1
P00492	0.0848727	0.517844	HPRT1 HPRT
Q04917	0.0848708	0.358586	YWHAH YWHA1
P37837	0.0847697	0.282256	TALDO1 TAL TALDO TALDOR
Q16795	0.0847249	1.70607	NDUFA9 NDUFS2L
P07305	0.0846677	1.10073	H1-0 H1F0 H1FV
O76024	0.0846648	0.949999	WFS1
Q14934	0.0845685	0.705984	NFATC4 NFAT3
Q15019	0.0844693	0.980376	SEPTIN2 DIFF6 KIAA0158 NEDD5 SEPT2
O60313	0.0844512	1.53253	OPA1 KIAA0567
O95479	0.0844264	2.38645	H6PD GDH
Q9NP81	0.0844026	0.729709	SARS2 SARSM
Q4LDE5	0.0838933	0.462315	SVEP1 C9orf13 CCP22 SELOB
Q16881	0.0838189	0.419306	TXNRD1 GRIM12 KDRF
P61758	0.0836816	0.164759	VBP1 PFDN3
P36776	0.0835366	0.919866	LONP1 PRSS15
O43390	0.0835338	0.239008	HNRNPR HNRPR
Q9BX67	0.0834212	0.34034	JAM3 UNQ859/PRO1868
O00499	0.0834136	2.41308	BIN1 AMPHL
P07237	0.0833974	0.460545	P4HB ERBA2L PDI PDIA1 PO4DB
O43765	0.0833116	0.339757	SGTA SGT SGT1
Q8N183	0.083303	0.744088	NDUFAF2 NDUFA12L
Q9BSD7	0.0832553	1.00085	NTPCR C1orf57
Q9BV79	0.0832181	0.303594	MECR NBRF1 CGI-63
Q14353	0.0831599	0.882626	GAMT
O95299	0.0831294	0.898891	NDUFA10
O75694	0.0831151	1.05944	NUP155 KIAA0791
Q8TDB6	0.0831084	1.74507	DTX3L BBAP
O14735	0.0830188	1.41923	CDIPT PIS PIS1
Q13813	0.0828977	0.881144	SPTAN1 NEAS SPTA2
Q06787	0.0828614	0.920776	FMR1
Q9HC35	0.082788	0.552434	EML4 C2orf2 EMAPL4
Q9HAU0	0.0826573	0.802144	PLEKHA5 KIAA1686 PEPP2
Q86WG5	0.0826449	1.03633	SBF2 CMT4B2 KIAA1766 MTMR13
Q9Y4F3	0.0826383	0.85135	MARF1 KIAA0430 LKAP
Q9HCL0	0.082478	0.406414	PCDH18 KIAA1562
Q9BRZ2	0.0824523	0.979369	TRIM56 RNF109
P31749	0.0824122	1.631	AKT1 PKB RAC
Q14119	0.082334	0.554766	VEZF1 DB1 ZNF161
P09417	0.0823274	0.439103	QDPR DHPR SDR33C1
Q5JRX3	0.0823226	1.00961	PITRM1 KIAA1104 MP1 PREP
Q8IYU8	0.0822959	0.658435	MICU2 EFHA1
Q14318	0.0822654	1.50604	FKBP8 FKBP38
Q53H82	0.0820327	0.656834	LACTB2 CGI-83
Q16774	0.081964	0.774371	GUK1 GMK GMPK
Q14696	0.0819507	1.89181	MESD KIAA0081 MESDC2 MESDM UNQ1911/PRO4369
O94829	0.0818515	0.481042	IPO13 KIAA0724 RANBP13
P61803	0.0818	1.0759	DAD1
O00186	0.0816884	0.694899	STXBP3
Q9Y3D9	0.0814328	1.23999	MRPS23 CGI-138 HSPC329
P09525	0.0813451	0.407867	ANXA4 ANX4
Q96S38	0.0813131	0.223561	RPS6KC1 RPK118
P62306	0.0812984	0.129283	SNRPF PBSCF
P04844	0.0812459	0.634347	RPN2
Q9UIV1	0.0812364	0.438281	CNOT7 CAF1
Q5RKV6	0.0812201	0.490342	EXOSC6 MTR3
Q8N2F6	0.081181	1.23634	ARMC10 SVH PSEC0198
Q6WCQ1	0.081038	1.33122	MPRIP KIAA0864 MRIP RHOIP3
Q9HC38	0.080853	1.96517	GLOD4 C17orf25 CGI-150 My027
P33992	0.0808339	0.34804	MCM5 CDC46
P78527	0.080687	0.68408	PRKDC HYRC HYRC1
O15164	0.0805459	0.394966	TRIM24 RNF82 TIF1 TIF1A
O60879	0.0805154	0.755952	DIAPH2 DIA
P28161	0.0804791	0.720704	GSTM2 GST4
P04062	0.0804172	1.48847	GBA GC GLUC
Q8IVL6	0.0803447	0.537762	P3H3 LEPREL2
Q9P0M6	0.0803342	0.509657	MACROH2A2 H2AFY2
P51659	0.0802627	1.28406	HSD17B4 EDH17B4 SDR8C1
P34932	0.0802445	0.17233	HSPA4 APG2
Q7L2J0	0.0801072	0.625197	MEPCE BCDIN3
P50213	0.0800252	0.646761	IDH3A
A1XBS5	0.0799723	0.106483	FAM92A FAM92A1
Q15024	0.0798793	0.570903	EXOSC7 KIAA0116 RRP42
Q14865	0.079823	0.774751	ARID5B DESRT MRF2
P12270	0.0797753	1.38895	TPR
O14683	0.0797181	0.697835	TP53I11 PIG11
Q96CT7	0.0796762	1.10169	CCDC124
Q6WKZ4	0.0795417	0.175693	RAB11FIP1 RCP
P51991	0.0794921	0.987858	HNRNPA3 HNRPA3
O00429	0.0794683	0.420586	DNM1L DLP1 DRP1
Q3LXA3	0.0794291	0.357294	TKFC DAK
Q4G0X4	0.0793915	0.512925	KCTD21
P52701	0.0791564	0.534641	MSH6 GTBP
P56556	0.0790362	0.815655	NDUFA6 LYRM6 NADHB14
P39656	0.0789857	0.344474	DDOST KIAA0115 OST48 OK/SW-cl.45
Q9Y343	0.0789676	0.46876	SNX24 SBBI31 UNQ654/PRO1284
Q14195	0.0789084	0.741166	DPYSL3 CRMP4 DRP3 ULIP ULIP1
Q9UQ80	0.0788379	0.331082	PA2G4 EBP1
Q8NFQ8	0.0788255	1.45439	TOR1AIP2 IFRG15 LULL1
P09669	0.0787416	0.608506	COX6C
Q12802	0.0786471	0.427375	AKAP13 BRX HT31 LBC
Q8IY37	0.0786071	0.264274	DHX37 DDX37 KIAA1517
Q12846	0.0785031	0.751521	STX4 STX4A
Q9UKD2	0.0784678	0.110513	MRTO4 C1orf33 MRT4
Q96EV8	0.078402	0.146434	DTNBP1 BLOC1S8 My031
P61201	0.0782714	1.7045	COPS2 CSN2 TRIP15
Q96SK2	0.0780921	0.329894	TMEM209
P15289	0.0780759	1.87604	ARSA
Q9Y3R5	0.0779037	0.17199	DOP1B C21orf5 DOPEY2 KIAA0933
Q9Y296	0.0778675	0.319852	TRAPPC4 SBDN CGI-104 HSPC172 PTD009
Q8N6R0	0.077683	1.16908	METTL13 EEF1AKNMT FEAT KIAA0859 CGI-01
Q6P1N9	0.0776753	0.551821	TATDN1 CDA11
Q8WWC4	0.077599	0.921021	MAIP1 C2orf47
Q99653	0.0774674	0.260895	CHP1 CHP
Q15746	0.0774217	1.05897	MYLK MLCK MLCK1 MYLK1
P48449	0.0774102	1.40807	LSS OSC
Q9NYU2	0.077353	3.30474	UGGT1 GT UGCGL1 UGGT UGT1 UGTR
O94813	0.0773253	0.583577	SLIT2 SLIL3
P23193	0.0772634	0.812711	TCEA1 GTF2S TFIIS
P18084	0.0771623	0.940124	ITGB5
O75600	0.0771527	0.79936	GCAT KBL
P19338	0.0771489	0.330237	NCL
Q9UHA4	0.0770221	0.346784	LAMTOR3 MAP2K1IP1 MAPKSP1 PRO2783
O60245	0.0769572	0.432341	PCDH7 BHPCDH
O15460	0.0768609	1.34372	P4HA2 UNQ290/PRO330
Q9NT62	0.076818	0.945412	ATG3 APG3 APG3L
O75340	0.0767694	0.677062	PDCD6 ALG2
P29590	0.0767627	1.50332	PML MYL PP8675 RNF71 TRIM19
P29992	0.0767627	0.935811	GNA11 GA11
P49773	0.076694	0.295028	HINT1 HINT PKCI1 PRKCNH1
A3KMH1	0.0765853	1.34841	VWA8 KIAA0564
P46977	0.0765595	0.415306	STT3A ITM1 TMC
Q9BYD6	0.0764518	0.894839	MRPL1 BM-022
P08133	0.0763183	0.401491	ANXA6 ANX6
P50454	0.0763183	0.381772	SERPINH1 CBP1 CBP2 HSP47 SERPINH2 PIG14
Q9BTT0	0.0762944	0.91737	ANP32E
Q8NC54	0.0760484	0.669213	KCT2 C5orf15 HTGN29
Q9H9A5	0.0759549	1.03523	CNOT10
Q92626	0.0757537	1.46411	PXDN KIAA0230 MG50 PRG2 VPO VPO1
Q9Y265	0.0756783	0.945118	RUVBL1 INO80H NMP238 TIP49 TIP49A
Q5T4B2	0.0756688	0.4029	CERCAM CEECAM1 GLT25D3 KIAA1502
Q9P0K7	0.0756392	1.95231	RAI14 KIAA1334 NORPEG
P28288	0.075623	1.06341	ABCD3 PMP70 PXMP1
P05026	0.0755563	1.36979	ATP1B1 ATP1B
Q9P015	0.0755534	0.876291	MRPL15 HSPC145
Q9GZN8	0.0755324	0.451356	C20orf27
Q9Y6K0	0.0753703	0.729854	CEPT1 PRO1101
Q9UBX5	0.0753665	0.46245	FBLN5 DANCE UNQ184/PRO210
P27816	0.0753312	0.295499	MAP4
Q8WUK0	0.0752769	0.447195	PTPMT1 MOSP PLIP PNAS-129
Q8NBJ5	0.0752625	1.73277	COLGALT1 GLT25D1 PSEC0241
Q9Y639	0.075048	1.92799	NPTN SDFR1 SDR1
Q13443	0.0750442	0.630851	ADAM9 KIAA0021 MCMP MDC9 MLTNG
Q96RT7	0.0750403	0.324225	TUBGCP6 GCP6 KIAA1669
Q08397	0.0750203	0.293278	LOXL1 LOXL
O75844	0.0750194	0.616981	ZMPSTE24 FACE1 STE24
P35237	0.0749593	0.196376	SERPINB6 PI6 PTI
Q16740	0.0748944	1.03725	CLPP
O43491	0.0748353	1.14871	EPB41L2
O75521	0.0747447	2.85909	ECI2 DRS1 HCA88 PECI
P07947	0.0746827	0.978026	YES1 YES
Q9NW82	0.0745769	0.705509	WDR70
Q8TCJ2	0.074573	0.964697	STT3B SIMP
Q9Y3I0	0.0745645	0.291588	RTCB C22orf28 HSPC117
Q9NXH9	0.0745473	0.633895	TRMT1
Q9HCS7	0.0745454	0.344528	XAB2 HCNP KIAA1177 SYF1 PP3898
P49591	0.0745225	0.300191	SARS1 SARS SERS
Q6AWC2	0.0744834	0.128646	WWC2 BOMB
Q9Y277	0.0744605	0.541797	VDAC3
Q15758	0.074409	0.139893	SLC1A5 ASCT2 M7V1 RDR RDRC
Q08257	0.0743642	1.8228	CRYZ
Q6PI48	0.0743279	0.191597	DARS2
P20645	0.0743146	0.55731	M6PR MPR46 MPRD
P00403	0.0742841	1.0068	MT-CO2 COII COX2 COXII MTCO2
Q4VC31	0.0742717	0.499021	MIX23 CCDC58
Q7Z4W1	0.0742326	0.279383	DCXR SDR20C1
O75817	0.074224	0.367207	POP7 RPP20
Q15366	0.0741611	0.313558	PCBP2
O14656	0.0740809	0.789408	TOR1A DQ2 DYT1 TA TORA
O96008	0.074017	0.88468	TOMM40 C19orf1 PEREC1 TOM40
P08670	0.073854	0.850544	VIM
Q9BUT1	0.0737357	0.792568	BDH2 DHRS6 SDR15C1 UNQ6308/PRO20933
Q7Z6E9	0.0736651	0.344391	RBBP6 P2PR PACT RBQ1 My038
Q8IWZ8	0.0736642	1.75892	SUGP1 SF4
Q9P0I2	0.073657	0.389209	EMC3 TMEM111
Q9NVJ2	0.073441	0.516763	ARL8B ARL10C GIE1
P31937	0.0733943	0.640843	HIBADH
P26885	0.0733733	1.21132	FKBP2 FKBP13
Q8TF68	0.0733066	1.3325	ZNF384 CAGH1 CIZ NMP4 TNRC1
Q9Y394	0.0732951	2.71277	DHRS7 DHRS7A RETSDR4 SDR34C1 CGI-86 UNQ285/PRO3448
O15121	0.0732274	0.802253	DEGS1 DES1 MLD MIG15
Q9Y5X3	0.0731673	0.895247	SNX5
Q8IX12	0.0730767	1.72432	CCAR1 CARP1 DIS
Q9NQ50	0.0730224	1.4349	MRPL40 NLVCF URIM
Q99829	0.0729909	0.271361	CPNE1 CPN1
P62942	0.0728955	0.615771	FKBP1A FKBP1 FKBP12
P33991	0.0728326	0.662619	MCM4 CDC21
P12277	0.0727897	1.25594	CKB CKBB
A4D1P6	0.0727816	1.53336	WDR91 HSPC049
P54819	0.0726695	1.11094	AK2 ADK2
P26368	0.0725837	0.171347	U2AF2 U2AF65
Q9H1J1	0.0725827	0.338624	UPF3A RENT3A UPF3
Q92643	0.0725608	0.518534	PIGK GPI8
Q9UIQ6	0.0725217	0.57023	LNPEP OTASE
O95834	0.0723691	0.466012	EML2 EMAP2 EMAPL2
Q9P265	0.0722899	0.64768	DIP2B KIAA1463
Q06830	0.0722518	0.720007	PRDX1 PAGA PAGB TDPX2
Q8NBS9	0.0722213	0.896626	TXNDC5 TLP46 UNQ364/PRO700
Q9C0E8	0.0722156	1.08852	LNPK KIAA1715 LNP
P78524	0.0722108	0.729875	DENND2B HTS1 ST5
Q8WUH2	0.0721736	0.687577	TGFBRAP1
Q5T447	0.0721259	0.686142	HECTD3
Q9NYL9	0.0720925	0.685716	TMOD3
Q96ER9	0.0720749	1.15341	CCDC51 MITOK
P18754	0.0720515	0.917248	RCC1 CHC1
Q9H857	0.0718408	0.623119	NT5DC2
P37198	0.0717807	1.54908	NUP62
Q9Y4I1	0.0716567	1.14051	MYO5A MYH12
Q15334	0.0715785	1.01489	LLGL1 DLG4 HUGL HUGL1
P60510	0.0714908	2.02546	PPP4C PPP4 PPX
Q8N2S1	0.0713344	0.266886	LTBP4
P52306	0.0713191	0.982406	RAP1GDS1
P09972	0.0713086	1.15445	ALDOC ALDC
Q96FV2	0.0712595	0.151784	SCRN2
Q9Y2Z4	0.0711169	0.899122	YARS2 CGI-04
P49840	0.071115	1.47503	GSK3A
P09455	0.0709624	0.901466	RBP1 CRBP1
Q9NYB0	0.0709081	1.50235	TERF2IP DRIP5 RAP1 PP8000
O00300	0.070785	0.584649	TNFRSF11B OCIF OPG
Q9ULA0	0.0705857	0.68798	DNPEP ASPEP DAP
P28331	0.0704951	1.28942	NDUFS1
Q9Y2Q3	0.0704274	2.64233	GSTK1 HDCMD47P
Q9UH65	0.0703635	1.03552	SWAP70 KIAA0640 HSPC321
Q96RQ1	0.0702348	0.898794	ERGIC2 ERV41 PTX1 CDA14
Q13454	0.0701308	1.229	TUSC3 N33
Q02880	0.0698762	1.13397	TOP2B
O75116	0.0698514	1.04121	ROCK2 KIAA0619
Q9Y2D4	0.0697312	0.939758	EXOC6B KIAA0919 SEC15B SEC15L2
P00167	0.0697083	0.526625	CYB5A CYB5
P42677	0.0696216	0.143675	RPS27 MPS1
Q9H4M9	0.0696034	1.67831	EHD1 PAST PAST1 CDABP0131
Q9H845	0.069571	1.9724	ACAD9
P31948	0.0695176	0.191816	STIP1
Q5T8P6	0.0694575	0.400468	RBM26 C13orf10 PRO1777
Q15041	0.0692878	0.708108	ARL6IP1 ARL6IP ARMER KIAA0069
P11171	0.0692568	0.18384	EPB41 E41P
Q00796	0.0691543	1.11451	SORD
Q8TCS8	0.0691009	0.869366	PNPT1 PNPASE
Q9H1E5	0.0690656	0.620142	TMX4 KIAA1162 TXNDC13 PSEC0095 UNQ475/PRO938
O14920	0.0689349	0.505308	IKBKB IKKB
Q8N983	0.0688329	0.705591	MRPL43
Q96FJ0	0.0687814	1.01414	STAMBPL1 AMSHLP KIAA1373
P09012	0.068768	0.43494	SNRPA
O00461	0.0686746	0.387083	GOLIM4 GIMPC GOLPH4 GPP130
P20337	0.0685821	0.829077	RAB3B
P35637	0.0685172	0.379779	FUS TLS
Q9C0B1	0.0684791	0.476649	FTO KIAA1752
Q13228	0.0684781	0.478216	SELENBP1 SBP
O75746	0.0684667	1.95062	SLC25A12 ARALAR1
O95749	0.0682416	0.727072	GGPS1
Q9Y3D7	0.0681968	1.28392	PAM16 MAGMAS TIM16 TIMM16 CGI-136
Q92688	0.06811	0.645663	ANP32B APRIL PHAPI2
P01008	0.067904	0.377606	SERPINC1 AT3 PRO0309
P02794	0.0678391	1.90996	FTH1 FTH FTHL6 OK/SW-cl.84 PIG15
O75976	0.0677657	0.934461	CPD
Q9BTW9	0.0677609	1.24462	TBCD KIAA0988 SSD1 TFCD PP1096
A2VDF0	0.0676103	0.541915	FUOM C10orf125
Q03252	0.0676064	1.04447	LMNB2 LMN2
Q8NC51	0.0674815	0.436926	SERBP1 PAIRBP1 CGI-55
O60749	0.0674787	1.11752	SNX2 TRG9
Q9HCE1	0.0673165	0.795661	MOV10 KIAA1631
Q9Y2I8	0.0673165	2.47738	WDR37 KIAA0982
Q5QJ74	0.0672879	2.20183	TBCEL LRRC35
Q9UJ70	0.0671906	1.54525	NAGK
Q08AD1	0.0671859	0.0795243	CAMSAP2 CAMSAP1L1 KIAA1078
Q9NUP9	0.0671391	0.853951	LIN7C MALS3 VELI3
Q8ND56	0.0671315	1.19221	LSM14A C19orf13 FAM61A RAP55 RAP55A
P62937	0.0670877	0.393594	PPIA CYPA
Q8WVY7	0.0669789	0.603741	UBLCP1
O76071	0.0669599	0.300007	CIAO1 CIA1 WDR39
P62249	0.066833	0.189228	RPS16
Q9H4G4	0.0666795	0.490447	GLIPR2 C9orf19 GAPR1
Q07092	0.0666785	0.447423	COL16A1 FP1572
Q9Y5Z4	0.0665994	0.879194	HEBP2 C6orf34 SOUL
Q5GLZ8	0.0665107	0.803735	HERC4 KIAA1593
Q9P258	0.0665002	0.457182	RCC2 KIAA1470 TD60
Q92466	0.0664878	0.750974	DDB2
Q9H0E2	0.0664668	1.50076	TOLLIP
P84103	0.0663819	0.254237	SRSF3 SFRS3 SRP20
O15212	0.0663629	0.387004	PFDN6 HKE2 PFD6
P60900	0.0663342	0.22722	PSMA6 PROS27
Q6QNY0	0.0663218	0.172601	BLOC1S3 BLOS3
O43865	0.0662227	0.937761	AHCYL1 DCAL IRBIT XPVKONA
Q7L0J3	0.066195	0.128696	SV2A KIAA0736 PSEC0174
Q9Y2W1	0.0661016	0.584648	THRAP3 BCLAF2 TRAP150
Q86TI2	0.066009	0.629298	DPP9 DPRP2
Q9NR19	0.0658917	0.372076	ACSS2 ACAS2
Q9Y5B8	0.0658717	0.232642	NME7
P83916	0.0658269	0.552128	CBX1 CBX
O95865	0.0657573	2.0579	DDAH2 DDAH G6A NG30
P62877	0.0657496	0.181351	RBX1 RNF75 ROC1
Q9UL18	0.0657458	0.407283	AGO1 EIF2C1
P62304	0.065639	0.880013	SNRPE
Q07065	0.0655932	1.42963	CKAP4
Q92665	0.065577	0.47861	MRPS31 IMOGN38
O14531	0.0654807	0.813727	DPYSL4 CRMP3 ULIP4
Q9Y3T9	0.0653825	1.2289	NOC2L NIR
Q9C005	0.0653491	1.22531	DPY30
P23246	0.06533	0.243873	SFPQ PSF
P49189	0.0651402	0.997348	ALDH9A1 ALDH4 ALDH7 ALDH9
Q6IAA8	0.0651345	0.640077	LAMTOR1 C11orf59 PDRO PP7157
O60701	0.0651298	0.322377	UGDH
Q86UK7	0.0651221	0.323678	ZNF598
Q14554	0.0650878	1.16856	PDIA5 PDIR
P82979	0.0650744	0.575061	SARNP HCC1 HSPC316
Q96B49	0.0650496	0.246812	TOMM6 OBTP TOM6
Q4G0N4	0.0650477	1.52705	NADK2 C5orf33 MNADK NADKD1
Q9H4A4	0.0650067	1.63154	RNPEP APB
O15230	0.0649123	0.695661	LAMA5 KIAA0533 KIAA1907
O00625	0.0649028	1.305	PIR
Q9NPJ3	0.0648856	0.679473	ACOT13 THEM2 HT012 PNAS-27
Q9NVH1	0.0648179	1.17904	DNAJC11
Q9P0L0	0.0647378	1.08034	VAPA VAP33
Q8TCD5	0.0646873	0.234563	NT5C DNT1 UMPH2
P04049	0.0645328	0.680754	RAF1 RAF
Q9UM00	0.0644326	0.736748	TMCO1 TMCC4 PNAS-10 PNAS-136 UNQ151/PRO177
P51572	0.0644269	0.74466	BCAP31 BAP31 DXS1357E
Q8IZ81	0.0643039	0.671328	ELMOD2
Q5T9A4	0.0642715	0.51396	ATAD3B KIAA1273 TOB3
Q9Y3C6	0.064261	0.422874	PPIL1 CYPL1 CGI-124 UNQ2425/PRO4984
P57105	0.0642333	0.596924	SYNJ2BP OMP25
Q12768	0.0640626	0.964792	WASHC5 KIAA0196
Q9UKU9	0.0639768	0.129631	ANGPTL2 ARP2 UNQ170/PRO196
Q15370	0.063952	1.0345	ELOB TCEB2
P84157	0.063951	0.526385	MXRA7
O00425	0.0638976	0.24955	IGF2BP3 IMP3 KOC1 VICKZ3
Q6UXH1	0.0638747	1.73121	CRELD2 UNQ185/PRO211
O00754	0.0637975	0.894435	MAN2B1 LAMAN MANB
P06280	0.0637403	0.996229	GLA
Q9UNZ2	0.0636325	0.183931	NSFL1C UBXN2C
Q6UWP7	0.063581	1.39198	LCLAT1 AGPAT8 ALCAT1 LYCAT UNQ1849/PRO3579
P29353	0.0635619	0.493222	SHC1 SHC SHCA
O60218	0.0635209	0.408157	AKR1B10 AKR1B11
Q9BU89	0.0635171	0.574163	DOHH HLRC1
O94905	0.063499	0.930882	ERLIN2 C8orf2 SPFH2 UNQ2441/PRO5003/PRO9924
P13611	0.0634856	0.441181	VCAN CSPG2
P02452	0.063457	0.608729	COL1A1
Q13263	0.0631423	0.348526	TRIM28 KAP1 RNF96 TIF1B
P13010	0.0629601	0.205846	XRCC5 G22P2
O95379	0.0629125	0.271109	TNFAIP8
O75306	0.062778	1.12704	NDUFS2
O00116	0.062778	0.256704	AGPS AAG5
P48426	0.062758	0.711934	PIP4K2A PI5P4KA PIP5K2 PIP5K2A
Q8N129	0.0626321	0.203222	CNPY4 PSEC0237 UNQ1909/PRO4354
Q08623	0.0625949	0.547174	PUDP DXF68S1E FAM16AX GS1 HDHD1 HDHD1A
P23610	0.0625663	0.680326	F8A1; F8A2; F8A3
P36871	0.0623689	0.441204	PGM1
Q14197	0.0622468	0.795074	MRPL58 DS1 ICT1
Q15126	0.0622392	1.11604	PMVK PMKI
Q8NBJ7	0.0621772	1.25476	SUMF2 PSEC0171 UNQ1968/PRO4500
Q13641	0.0621667	0.917245	TPBG 5T4
P84095	0.0620646	0.707194	RHOG ARHG
O60907	0.0618935	0.395844	TBL1X TBL1
Q9HB19	0.0618224	0.358633	PLEKHA2 TAPP2
Q02818	0.0617862	2.34605	NUCB1 NUC
Q9BXP2	0.0617328	0.977885	SLC12A9 CCC6 CIP1
O00233	0.0616574	1.30203	PSMD9
Q8IWC1	0.0616355	0.526053	MAP7D3 MDP3
Q6VY07	0.0616097	1.31917	PACS1 KIAA1175
Q8IZD4	0.0615907	1.0886	DCP1B
Q9Y2S2	0.0615249	0.0776929	CRYL1 CRY
Q9Y4P8	0.0615048	1.26573	WIPI2 CGI-50
P47756	0.0614038	1.115	CAPZB
Q96CN4	0.0614028	0.304443	EVI5L
P14209	0.0613818	0.131877	CD99 MIC2 MIC2X MIC2Y
O75964	0.0613055	1.15988	ATP5MG ATP5L
P07195	0.061275	0.283295	LDHB
O94925	0.0612683	1.03658	GLS GLS1 KIAA0838
Q15084	0.0612292	0.627198	PDIA6 ERP5 P5 TXNDC7
P38159	0.0611672	0.526098	RBMX HNRPG RBMXP1
Q8NB49	0.0611644	0.992497	ATP11C ATPIG ATPIQ
P02792	0.0610852	0.591881	FTL
P57740	0.0609994	1.72056	NUP107
Q6P6C2	0.0609913	0.210779	ALKBH5 ABH5 OFOXD1
Q9UBQ7	0.0609269	1.87849	GRHPR GLXR MSTP035
Q92552	0.0608211	0.436272	MRPS27 KIAA0264
Q13232	0.06076	0.191113	NME3
Q5TAQ9	0.0605588	0.373733	DCAF8 H326 WDR42A
Q16401	0.0605206	1.13651	PSMD5 KIAA0072
Q9GZP4	0.0604997	0.400125	PITHD1 C1orf128 AD039 HT014 PP603
Q9UKA9	0.0604005	0.50431	PTBP2 NPTB PTB PTBLP
Q9BSU1	0.0602956	1.10412	PHAF1 C16orf6 C16orf70
P00390	0.0602555	1.32129	GSR GLUR GRD1
Q14558	0.0601525	0.894589	PRPSAP1
P27348	0.0600438	0.464441	YWHAQ
Q86WR0	0.0600066	0.783812	CCDC25
Q5TCZ1	0.059937	0.81601	SH3PXD2A FISH KIAA0418 SH3MD1 TKS5
Q5U5X0	0.0599294	0.642846	LYRM7 C5orf31 MZM1L
Q15582	0.059854	0.271594	TGFBI BIGH3
P78356	0.059731	0.295818	PIP4K2B PIP5K2B
Q14141	0.0597262	1.01329	SEPTIN6 KIAA0128 SEP2 SEPT6
Q8NBZ7	0.0596995	0.247261	UXS1 UNQ2538/PRO6079
Q92599	0.0595908	0.691488	SEPTIN8 KIAA0202 SEPT8
Q13428	0.0595317	0.534642	TCOF1
Q9Y4B5	0.0595164	0.291152	MTCL1 CCDC165 KIAA0802 SOGA2
P27361	0.0593734	0.322334	MAPK3 ERK1 PRKM3
P15848	0.0592561	1.41026	ARSB
Q5T160	0.0592208	0.775217	RARS2 RARSL
P11413	0.0592017	0.374843	G6PD
Q9HCC0	0.0591655	1.96274	MCCC2 MCCB
Q01459	0.0590978	0.507403	CTBS CTB
Q5T6V5	0.0590873	0.21305	C9orf64
P63165	0.0590863	0.66423	SUMO1 SMT3C SMT3H3 UBL1 OK/SW-cl.43
Q7Z3B1	0.0590253	0.408697	NEGR1 IGLON4 UNQ2433/PRO4993
Q9Y305	0.0590043	0.797602	ACOT9 CGI-16
Q5EBL8	0.0589523	0.144794	PDZD11 AIPP1 PDZK11 PISP HSPC227 UNQ6486/PRO21335
O60507	0.0588536	0.726706	TPST1
O00291	0.0587983	0.581544	HIP1
Q9Y680	0.0587983	0.372754	FKBP7 FKBP23 UNQ670/PRO1304
P28074	0.0587001	0.32835	PSMB5 LMPX MB1 X
Q9H3P2	0.0586991	0.40147	NELFA WHSC2 P/OKcl.15
Q9BZJ0	0.0586295	0.493023	CRNKL1 CRN CGI-201 MSTP021
O00462	0.0586038	0.258427	MANBA MANB1
Q15020	0.0585933	0.966617	SART3 KIAA0156 TIP110
Q99714	0.0585084	1.37444	HSD17B10 ERAB HADH2 MRPP2 SCHAD SDR5C1 XH98G2
Q99470	0.0584502	0.463326	SDF2
Q9BZQ8	0.0584378	1.13926	NIBAN1 C1orf24 FAM129A NIBAN GIG39
P07384	0.0583987	0.550928	CAPN1 CANPL1 PIG30
Q8TD30	0.05829	0.695232	GPT2 AAT2 ALT2
Q96JQ0	0.0582452	0.123721	DCHS1 CDH19 CDH25 FIB1 KIAA1773 PCDH16
P53041	0.0581737	0.264647	PPP5C PPP5
Q8IXH7	0.0580821	0.292706	NELFCD NELFD TH1 TH1L HSPC130
Q15311	0.0580134	0.386228	RALBP1 RLIP RLIP1 RLIP76
Q16531	0.0579581	1.17858	DDB1 XAP1
P28347	0.0579257	0.841589	TEAD1 TCF13 TEF1
Q6ZXV5	0.0578647	0.885907	TMTC3
Q9HBH5	0.0578628	0.672026	RDH14 PAN2 SDR7C4 UNQ529/PRO1072
O14980	0.0578589	0.201994	XPO1 CRM1
Q9NY12	0.0578141	0.338176	GAR1 NOLA1
Q8IVB5	0.0577807	0.419914	LIX1L
Q9NX40	0.0577302	1.06571	OCIAD1 ASRIJ OCIA
P61163	0.057713	0.788382	ACTR1A CTRN1
P33993	0.0576854	0.245625	MCM7 CDC47 MCM2
A1L0T0	0.0576825	0.777787	ILVBL AHAS HACL2
P06396	0.0575557	0.576143	GSN
Q99598	0.0575194	1.27024	TSNAX TRAX
Q9BSJ8	0.0573411	0.935267	ESYT1 FAM62A KIAA0747 MBC2
Q9H6Y2	0.057301	0.221919	WDR55
Q9C0H2	0.0572486	1.08412	TTYH3 KIAA1691
Q9HBL0	0.0572314	0.454683	TNS1 TNS
Q8NBU5	0.0571389	0.395935	ATAD1 FNP001
Q92499	0.0571342	0.191246	DDX1
Q6UVK1	0.057117	1.49362	CSPG4 MCSP
Q9BS40	0.0569777	0.0655486	LXN
O14828	0.0568376	0.212837	SCAMP3 C1orf3 PROPIN1
Q9Y4L1	0.0568089	0.365645	HYOU1 GRP170 ORP150
Q9Y3B3	0.0567479	0.708767	TMED7 CGI-109
O95347	0.0567441	0.51614	SMC2 CAPE SMC2L1 PRO0324
O43896	0.0567212	0.782112	KIF1C KIAA0706
P16278	0.0565896	1.16424	GLB1 ELNR1
P23284	0.0565658	0.492813	PPIB CYPB
O95182	0.0564847	0.469351	NDUFA7
P14174	0.0563626	0.689442	MIF GLIF MMIF
O60762	0.056251	1.12101	DPM1
Q8NBM4	0.0561633	0.438106	UBAC2 PHGDHL1 PSEC0110
Q9NWT6	0.0561252	0.478876	HIF1AN FIH1
Q9NZ32	0.0561099	0.638095	ACTR10 ACTR11 ARP11
O43488	0.056088	0.260752	AKR7A2 AFAR AFAR1 AKR7
Q9H6U6	0.0560565	0.262106	BCAS3
P62269	0.0559602	0.403965	RPS18 D6S218E
P31946	0.0559239	0.303123	YWHAB
Q8NEZ5	0.0558972	0.45768	FBXO22 FBX22
P27824	0.0558524	0.899339	CANX
P84085	0.05584	1.11751	ARF5
Q8IY17	0.0558352	0.980677	PNPLA6 NTE
P58546	0.0556741	0.812826	MTPN
Q8TEA7	0.0556722	1.04789	TBCK TBCKL HSPC302
Q8TBX8	0.0554881	0.486927	PIP4K2C PIP5K2C
P14866	0.0554738	0.759681	HNRNPL HNRPL P/OKcl.14
Q5SSJ5	0.0553737	0.481007	HP1BP3
Q9Y2X3	0.0553737	0.863169	NOP58 NOL5 NOP5 HSPC120
Q9NWV4	0.0553527	1.14066	CZIB C1orf123
P49588	0.0553279	0.655221	AARS1 AARS
P48507	0.0553269	0.384657	GCLM GLCLR
Q6ZMI0	0.055243	0.596545	PPP1R21 CCDC128 KLRAQ1
O15344	0.0551476	0.305259	MID1 FXY RNF59 TRIM18 XPRF
Q9UBV8	0.0551353	0.703904	PEF1 ABP32 UNQ1845/PRO3573
O60504	0.0551286	1.23372	SORBS3 SCAM1
O15254	0.0551209	0.606645	ACOX3 BRCOX PRCOX
P10398	0.0550761	0.275465	ARAF ARAF1 PKS PKS2
Q6XQN6	0.0549741	0.519743	NAPRT FHIP NAPRT1
P00519	0.0548787	0.5101	ABL1 ABL JTK7
Q15642	0.0548196	1.08354	TRIP10 CIP4 STOT STP
Q8IXI1	0.0547919	0.928505	RHOT2 ARHT2 C16orf39
P61970	0.0547528	0.390141	NUTF2 NTF2
O60318	0.0547481	0.850372	MCM3AP GANP KIAA0572 MAP80
Q96EY7	0.0547404	2.42301	PTCD3 MRPS39 TRG15
Q8TEU7	0.0546508	0.400922	RAPGEF6 PDZGEF2
P08708	0.0546031	0.635938	RPS17 RPS17L
P22234	0.0545592	0.242041	PAICS ADE2 AIRC PAIS
P62140	0.0545516	0.856954	PPP1CB
Q5VZL5	0.0544839	0.96809	ZMYM4 KIAA0425 ZNF262
P20908	0.054462	0.243472	COL5A1
Q5JTZ9	0.0543962	1.40502	AARS2 AARSL KIAA1270
Q14566	0.0542817	0.324082	MCM6
Q8NFZ4	0.054276	0.238448	NLGN2 KIAA1366
P62995	0.0542665	0.787114	TRA2B SFRS10
Q8WXF7	0.0540023	0.280405	ATL1 GBP3 SPG3A
Q9BSH4	0.0539699	0.472617	TACO1 CCDC44 PRO0477
P05388	0.0539651	0.675469	RPLP0
Q13442	0.0538974	0.158413	PDAP1 HASPP28
Q9Y696	0.053719	0.187944	CLIC4
Q9NVA2	0.0537047	1.24866	SEPTIN11 SEPT11
O15067	0.0536485	0.762712	PFAS KIAA0361
P34897	0.0535903	0.571695	SHMT2
Q96C90	0.053575	0.823736	PPP1R14B PLCB3N PNG
P20338	0.0535455	0.455581	RAB4A RAB4
Q5XPI4	0.053535	0.311341	RNF123 KPC1 FP1477
Q08211	0.0535026	0.275718	DHX9 DDX9 LKP NDH2
Q92508	0.0534558	0.530887	PIEZO1 FAM38A KIAA0233
O00423	0.0534062	0.459716	EML1 EMAP1 EMAPL EMAPL1
P23526	0.0533872	0.275893	AHCY SAHH
Q13563	0.0532641	0.589973	PKD2 TRPP2
Q8WXX5	0.0532107	0.444619	DNAJC9
Q6P4I2	0.0531421	0.562404	WDR73 HSPC264
Q9NR50	0.0531278	1.2557	EIF2B3
Q13464	0.0530858	0.910434	ROCK1
Q5RI15	0.053082	0.467661	COX20 FAM36A
Q8N1G4	0.053061	0.777649	LRRC47 KIAA1185
Q9NZN3	0.0530457	1.0273	EHD3 EHD2 PAST3
Q93074	0.0530248	0.220845	MED12 ARC240 CAGH45 HOPA KIAA0192 TNRC11 TRAP230
Q9Y4G8	0.0529542	0.274883	RAPGEF2 KIAA0313 NRAPGEP PDZGEF1
Q8IXB1	0.0528979	1.21074	DNAJC10 ERDJ5 UNQ495/PRO1012
Q92934	0.0528402	0.150273	BAD BBC6 BCL2L8
Q96L92	0.0528283	0.515587	SNX27 KIAA0488 My014
P50281	0.052753	1.85578	MMP14
Q6GYQ0	0.0527062	0.914394	RALGAPA1 GARNL1 KIAA0884 TULIP1
Q12888	0.0527015	0.785344	TP53BP1
P15121	0.0526338	0.34234	AKR1B1 ALDR1 ALR2
P16930	0.0526319	0.667263	FAH
P29144	0.0525832	2.65963	TPP2
P39019	0.0525336	0.292998	RPS19
Q96EP0	0.0525079	0.288211	RNF31 ZIBRA
Q9NQG1	0.0524983	0.744155	MANBAL
Q9H0R4	0.0524859	0.317987	HDHD2
P56730	0.0524755	1.02614	PRSS12
Q9UKU7	0.0524678	1.5942	ACAD8 ARC42 IBD
P51151	0.0524106	0.736632	RAB9A RAB9
Q13409	0.0524096	0.531049	DYNC1I2 DNCI2 DNCIC2
Q99567	0.0524068	0.580446	NUP88
Q8IWX8	0.0523963	0.803621	CHERP DAN26 SCAF6
P78559	0.05232	0.590915	MAP1A MAP1L
P61962	0.0522933	0.227942	DCAF7 HAN11 WDR68
P23368	0.0522733	1.38619	ME2
Q96PX9	0.052197	0.491592	PLEKHG4B KIAA1909
P28838	0.0521626	1.29205	LAP3 LAPEP PEPS
P54802	0.0519547	1.66272	NAGLU UFHSD1
O75828	0.0518537	0.797823	CBR3
P23919	0.0517831	0.227102	DTYMK CDC8 TMPK TYMK
O14641	0.0517735	0.409243	DVL2
Q9Y4G2	0.0517397	0.087275	PLEKHM1 KIAA0356
Q92544	0.0517163	0.506831	TM9SF4 KIAA0255 TUCAP1
Q9UBW8	0.0515809	0.603936	COPS7A CSN7A DERP10
P61916	0.0515361	0.192718	NPC2 HE1
P55212	0.0515342	0.386086	CASP6 MCH2
Q13435	0.0514293	0.899449	SF3B2 SAP145
Q9UBP0	0.0514112	0.162653	SPAST ADPSP FSP2 KIAA1083 SPG4
Q9Y3E1	0.0513778	0.183358	HDGFL3 HDGF2 HDGFRP3 CGI-142
Q96K17	0.0513129	0.705764	BTF3L4
Q9H8W4	0.051188	0.484671	PLEKHF2 ZFYVE18
Q15121	0.0511718	0.785773	PEA15
P55795	0.051024	0.348489	HNRNPH2 FTP3 HNRPH2
O43819	0.0509591	0.381057	SCO2
P45973	0.0508952	0.26261	CBX5 HP1A
O00534	0.0508189	0.781707	VWA5A BCSC1 LOH11CR2A
Q8IVH8	0.0508189	0.287614	MAP4K3 RAB8IPL1
Q10570	0.0508103	0.430277	CPSF1 CPSF160
Q15526	0.0505738	0.676997	SURF1 SURF-1
Q9Y2R5	0.0505033	0.636082	MRPS17 RPMS17 HSPC011
P52594	0.0505033	0.928801	AGFG1 HRB RAB RIP
Q9Y606	0.0505004	0.142747	PUS1 PP8985
Q9BV38	0.0504212	2.49802	WDR18
Q8IU81	0.0504165	0.305059	IRF2BP1
Q70UQ0	0.0504136	0.45373	IKBIP IKIP
Q00613	0.0504079	0.431997	HSF1 HSTF1
Q9Y6N5	0.0504041	0.296648	SQOR SQRDL CGI-44
P49427	0.0503116	0.386605	CDC34 UBCH3 UBE2R1
Q9ULH1	0.0502744	0.318289	ASAP1 DDEF1 KIAA1249 PAG2
Q96FN4	0.0502715	0.375778	CPNE2
Q9H936	0.050262	0.444119	SLC25A22 GC1
Q7Z3J2	0.0502543	0.215488	VPS35L C16orf62 101F10.2
Q96PK6	0.0502057	0.871051	RBM14 SIP
Q14203	0.0501189	0.621858	DCTN1
P40855	0.0500598	0.7407	PEX19 HK33 PXF OK/SW-cl.22
Q9NRX2	0.0500312	0.426642	MRPL17 LIP2
Q9BTZ2	0.0499692	0.168192	DHRS4 SDR25C2 UNQ851/PRO1800
Q8IV08	0.0499368	1.17003	PLD3
O43242	0.0498443	0.640392	PSMD3
P53634	0.0498433	0.17639	CTSC CPPI
O75367	0.0498414	0.901886	MACROH2A1 H2AFY
Q6PCE3	0.0498023	0.164484	PGM2L1 BM32A
Q96E11	0.0496292	0.175458	MRRF
Q9UGV2	0.049603	0.210211	NDRG3
Q8NFD5	0.049551	0.1921	ARID1B BAF250B DAN15 KIAA1235 OSA2
Q96EY1	0.0493884	0.582799	DNAJA3 HCA57 TID1
Q92609	0.0493131	1.04187	TBC1D5 KIAA0210
Q9NWZ5	0.0491567	0.196367	UCKL1 URKL1 F538
Q9NQG5	0.0490642	1.407	RPRD1B C20orf77 CREPT
Q14156	0.0490603	0.759707	EFR3A KIAA0143
Q9P121	0.0490546	1.97629	NTM IGLON2 NT UNQ297/PRO337
Q8NFH5	0.0488935	0.223829	NUP35 MP44 NUP53
Q9Y2Q5	0.048861	0.481603	LAMTOR2 MAPBPIP ROBLD3 HSPC003
Q16851	0.0488515	0.207782	UGP2 UGP1
Q6NXE6	0.0487847	0.280061	ARMC6
Q9NTJ3	0.0487733	0.465114	SMC4 CAPC SMC4L1
Q13131	0.0487123	0.491709	PRKAA1 AMPK1
P35251	0.0486107	0.389328	RFC1 RFC140
P43246	0.0484147	0.258004	MSH2
Q8NCN5	0.0483441	0.221659	PDPR KIAA1990
Q9UK45	0.0483117	0.515236	LSM7
Q96CW5	0.048223	0.363343	TUBGCP3 GCP3
Q16513	0.047977	0.506144	PKN2 PRK2 PRKCL2
P78417	0.0478082	0.335002	GSTO1 GSTTLP28
Q9NPD3	0.0477777	1.07313	EXOSC4 RRP41 SKI6
Q9BS26	0.047709	1.03256	ERP44 KIAA0573 TXNDC4 UNQ532/PRO1075
P54619	0.0476508	0.261165	PRKAG1
P56545	0.0476489	0.338608	CTBP2
Q9Y5Q0	0.0476022	0.156831	FADS3 CYB5RP
Q9H4A5	0.0474896	0.588695	GOLPH3L GPP34R
Q8IYB8	0.0474629	0.369273	SUPV3L1 SUV3
Q6ZT21	0.047461	0.279506	TMPPE
Q9HAN9	0.0473685	0.386371	NMNAT1 NMNAT
Q99497	0.0473676	1.33493	PARK7
P48147	0.0472779	0.520882	PREP PEP
P49407	0.0472426	0.281447	ARRB1 ARR1
Q9H4L4	0.0467525	0.240605	SENP3 SSP3 SUSP3
Q96P48	0.0467153	0.35531	ARAP1 CENTD2 KIAA0782
O76074	0.0466933	0.518341	PDE5A PDE5
Q9H2H8	0.0466771	0.248984	PPIL3
Q969V3	0.0466275	0.427783	NCLN
Q8WZ42	0.0464873	0.291933	TTN
O95786	0.0463853	0.256486	DDX58
Q9H6Z4	0.0463519	1.37754	RANBP3
Q06136	0.0462499	0.332852	KDSR FVT1 SDR35C1
Q16762	0.0461679	0.594829	TST
P10620	0.0461659	0.641783	MGST1 GST12 MGST
P62318	0.0461421	0.228718	SNRPD3
Q96NT0	0.0461183	0.6354	CCDC115
P09493	0.0460992	0.172284	TPM1 C15orf13 TMSA
Q15811	0.0460973	0.514407	ITSN1 ITSN SH3D1A
O43598	0.046021	0.522794	DNPH1 C6orf108 RCL
P18669	0.0458226	0.574231	PGAM1 PGAMA CDABP0006
Q8IVL5	0.0457053	0.376435	P3H2 LEPREL1 MLAT4
Q7Z3B4	0.0456986	0.246641	NUP54
P39748	0.0455422	0.417283	FEN1 RAD2
Q14145	0.0454965	0.266714	KEAP1 INRF2 KIAA0132 KLHL19
Q9Y5B0	0.0454316	0.160641	CTDP1 FCP1
Q96HY6	0.0454211	0.275403	DDRGK1 C20orf116 UFBP1
O14773	0.0453916	0.181802	TPP1 CLN2 GIG1 UNQ267/PRO304
Q8N4V1	0.0452962	0.30559	MMGT1 EMC5 TMEM32
Q9BZH6	0.0451789	0.504115	WDR11 BRWD2 KIAA1351 WDR15
P41208	0.0451579	0.522787	CETN2 CALT CEN2
Q9NZL4	0.0451131	0.505582	HSPBP1 HSPBP PP1845
O75131	0.0449319	0.210295	CPNE3 CPN3 KIAA0636
Q969G5	0.0449309	0.618025	CAVIN3 PRKCDBP SRBC
P29323	0.0448823	0.313206	EPHB2 DRT EPHT3 EPTH3 ERK HEK5 TYRO5
O94874	0.0448785	1.28426	UFL1 KIAA0776 MAXER NLBP RCAD
P84090	0.0448432	0.387852	ERH
Q01844	0.0448165	0.250837	EWSR1 EWS
Q9BST9	0.0447822	0.403533	RTKN RTKN1
Q96RU3	0.0446086	0.958606	FNBP1 FBP17 KIAA0554
P09211	0.0445905	0.380726	GSTP1 FAEES3 GST3
O75494	0.0445819	1.11072	SRSF10 FUSIP1 FUSIP2 SFRS13A TASR
P13489	0.0445571	0.843346	RNH1 PRI RNH
Q6NXT6	0.0445552	0.161624	TAPT1 CMVFR
O75569	0.0444903	0.976913	PRKRA PACT RAX HSD-14 HSD14
Q8NCW5	0.0444198	0.333245	NAXE AIBP APOA1BP YJEFN1
Q96SU4	0.0441194	0.558568	OSBPL9 ORP9 OSBP4
Q15645	0.0440793	1.24473	TRIP13 PCH2
Q7Z6B7	0.0440717	0.259366	SRGAP1 ARHGAP13 KIAA1304
Q93034	0.0440621	0.53835	CUL5 VACM1
O00148	0.0440431	0.143653	DDX39A DDX39
P78406	0.0439515	1.01095	RAE1 MRNP41
Q16540	0.0439076	0.346238	MRPL23 L23MRP RPL23L
Q8TAQ2	0.043776	0.44384	SMARCC2 BAF170
P98194	0.0436635	1.26648	ATP2C1 KIAA1347 PMR1L HUSSY-28
Q12816	0.0436311	0.189822	TRO KIAA1114 MAGED3
P61978	0.0435853	0.133386	HNRNPK HNRPK
P41252	0.0434947	0.192532	IARS1 IARS
Q16698	0.0434937	0.560258	DECR1 DECR SDR18C1
P23921	0.0433106	0.201979	RRM1 RR1
Q9BRJ2	0.0432534	0.365921	MRPL45
Q8NEU8	0.0432334	1.25525	APPL2 DIP13B
P55060	0.0431657	0.200733	CSE1L CAS XPO2
Q01085	0.04316	0.135223	TIAL1
Q9BX68	0.0431561	0.547361	HINT2
Q9H3S7	0.0431361	0.500429	PTPN23 KIAA1471
Q9HAU5	0.0431094	0.664521	UPF2 KIAA1408 RENT2
Q14008	0.0430827	0.484587	CKAP5 KIAA0097
Q9H4A6	0.0430532	0.405218	GOLPH3 GPP34
Q96AM1	0.043016	0.1537	MRGPRF GPR140 GPR168 MRGF PSEC0142
Q92905	0.0430121	0.977344	COPS5 CSN5 JAB1
Q8NB37	0.0429759	0.133636	GATD1 PDDC1
Q6PCB7	0.0429482	0.90255	SLC27A1 ACSVL5 FATP1
Q96TA1	0.0428491	0.30327	NIBAN2 C9orf88 FAM129B
Q92791	0.0428348	1.42984	P3H4 LEPREL4 NOL55 SC65
Q8IYB7	0.0427451	0.150686	DIS3L2 FAM6A
Q9UFW8	0.0426402	0.535836	CGGBP1 CGGBP
Q5VT52	0.0426373	0.761185	RPRD2 KIAA0460 HSPC099
Q8NBF2	0.0425773	0.698993	NHLRC2
O43818	0.0425363	0.380306	RRP9 RNU3IP2 U355K
Q99943	0.0422502	0.523009	AGPAT1 G15
Q3V6T2	0.0422482	0.532013	CCDC88A APE GRDN KIAA1212
P49792	0.0421424	0.446215	RANBP2 NUP358
Q86X76	0.042048	0.228156	NIT1
Q8IWA4	0.0420318	0.344287	MFN1
Q9Y240	0.0418925	0.477862	CLEC11A CLECSF3 LSLCL SCGF
Q96SW2	0.0418582	0.164762	CRBN AD-006
Q6P1M0	0.0418181	0.820238	SLC27A4 ACSVL4 FATP4
P47985	0.0418043	0.160103	UQCRFS1
Q96G03	0.0417838	0.467863	PGM2 MSTP006
Q9NTX5	0.0417657	0.286362	ECHDC1
P17858	0.0417552	0.568647	PFKL
O14647	0.0417361	1.6697	CHD2
O95248	0.0416551	0.616162	SBF1 MTMR5
Q9BV68	0.0415421	0.150271	RNF126
Q99627	0.0414672	1.04281	COPS8 CSN8
P10746	0.0414252	0.390025	UROS
O14727	0.0411906	0.494298	APAF1 KIAA0413
Q9NYF8	0.0411	0.273086	BCLAF1 BTF KIAA0164
P09110	0.0410037	0.669098	ACAA1 ACAA PTHIO
Q6P1N0	0.0408845	0.216959	CC2D1A AKI1
Q92484	0.0406613	0.229614	SMPDL3A ASML3A
P36507	0.0406489	0.783519	MAP2K2 MEK2 MKK2 PRKMK2
O75718	0.0406308	0.144082	CRTAP CASP
P20073	0.040504	1.44532	ANXA7 ANX7 SNX OK/SW-cl.95
Q92766	0.0404468	0.302194	RREB1 FINB
Q86WN1	0.0403552	0.235682	FCHSD1 UNQ737/PRO1431
O60508	0.0401816	0.158763	CDC40 EHB3 PRP17 PRPF17
Q13257	0.0401292	0.501526	MAD2L1 MAD2
Q96CW1	0.0400748	0.541828	AP2M1 CLAPM1 KIAA0109
P52788	0.0400186	0.446601	SMS
Q86UP2	0.0400138	0.517435	KTN1 CG1 KIAA0004
Q13242	0.0400052	0.920439	SRSF9 SFRS9 SRP30C
P68366	0.0398955	0.599144	TUBA4A TUBA1
P33240	0.0398359	0.151437	CSTF2
Q9NPI1	0.0397139	0.0734329	BRD7 BP75 CELTIX1
Q12893	0.0396485	1.30955	TMEM115 PL6 LUCA11.2
Q8WW59	0.039638	0.420204	SPRYD4
Q9NX08	0.0395999	0.394911	COMMD8 MDS022
Q9UBI1	0.0395417	0.787191	COMMD3 BUP C10orf8
Q9BV57	0.0395408	0.625203	ADI1 MTCBP1 HMFT1638
P25398	0.0395179	0.798929	RPS12
O14744	0.0395179	0.741133	PRMT5 HRMT1L5 IBP72 JBP1 SKB1
P52948	0.0394454	1.823	NUP98 ADAR2
Q2TAA2	0.0393882	0.825096	IAH1
Q9UEE9	0.0393472	0.853449	CFDP1 BCNT CENP-29
Q92878	0.0393376	0.455294	RAD50
Q15287	0.0393271	0.183849	RNPS1 LDC2
O94763	0.0392699	0.160545	URI1 C19orf2 NNX3 PPP1R19 RMP URI
Q12769	0.0391517	0.264817	NUP160 KIAA0197 NUP120
P10599	0.0391002	0.193181	TXN TRDX TRX TRX1
Q9UH99	0.0390429	1.00765	SUN2 FRIGG KIAA0668 RAB5IP UNC84B
Q96DV4	0.0389495	1.28008	MRPL38 HSPC262
P07902	0.0388703	0.246634	GALT
Q6EMK4	0.0388646	0.558461	VASN SLITL2 UNQ314/PRO357/PRO1282
Q9Y5K5	0.0388303	1.45704	UCHL5 UCH37 AD-019 CGI-70
Q9Y6A4	0.0388064	0.37636	CFAP20 BUG22 C16orf80 GTL3
P46778	0.038774	0.0935595	RPL21
Q99816	0.0386243	0.465004	TSG101
O43166	0.0386233	0.13992	SIPA1L1 E6TP1 KIAA0440
Q9UL15	0.0385966	0.363421	BAG5 KIAA0873
Q96BJ3	0.0385556	0.711027	AIDA C1orf80
Q8TAE8	0.0385413	0.159836	GADD45GIP1 MRPL59 PLINP1 PRG6
P50897	0.038506	0.173178	PPT1 CLN1 PPT
Q15046	0.0384736	0.209923	KARS1 KARS KIAA0070
Q9NTK5	0.0384336	0.347839	OLA1 GTPBP9 PRO2455 PTD004
O60664	0.0383668	1.81164	PLIN3 M6PRBP1 TIP47
Q12996	0.0383458	0.678425	CSTF3
O00273	0.0382295	0.484209	DFFA DFF1 DFF45 H13
Q15067	0.0381856	0.716202	ACOX1 ACOX
Q969V6	0.0381336	0.529433	MRTFA KIAA1438 MAL MKL1
O95071	0.0381284	0.212279	UBR5 EDD EDD1 HYD KIAA0896
P43121	0.0381274	0.643155	MCAM MUC18
Q7Z4R8	0.0380969	0.324943	C6orf120
Q92889	0.0380673	0.158679	ERCC4 ERCC11 XPF
Q9NP79	0.0380321	0.3754	VTA1 C6orf55 HSPC228 My012
O95140	0.0379968	1.22981	MFN2 CPRP1 KIAA0214
Q15428	0.0379262	0.558258	SF3A2 SAP62
O75695	0.0378947	0.667718	RP2
O76031	0.0378747	0.472598	CLPX
Q9BYT8	0.0378337	1.00823	NLN AGTBP KIAA1226
O75884	0.0377316	0.255819	RBBP9 BOG RBBP10
P20618	0.0377278	0.676479	PSMB1 PSC5
P07738	0.0377192	1.87343	BPGM
P30044	0.0376401	0.207749	PRDX5 ACR1 SBBI10
P42338	0.0375724	0.101148	PIK3CB PIK3C1
P38919	0.0375247	0.260114	EIF4A3 DDX48 KIAA0111
Q96EQ0	0.0375113	0.109	SGTB SGT2
Q9UIA9	0.0374608	1.84404	XPO7 KIAA0745 RANBP16
Q96QC0	0.0373483	0.272916	PPP1R10 CAT53 FB19 PNUTS
P49593	0.037333	0.365048	PPM1F KIAA0015 POPX2
P51114	0.0373187	0.133222	FXR1
P48506	0.0373025	0.698953	GCLC GLCL GLCLC
Q9BYD3	0.0372186	0.634658	MRPL4 CDABP0091 CGI-28
Q13107	0.0372028	0.086406	USP4 UNP UNPH
Q9BXP5	0.0371289	1.09246	SRRT ARS2 ASR2
Q9H074	0.0369496	0.495358	PAIP1
Q9NWL6	0.0369048	0.977175	ASNSD1 NS3TP1 Nbla00058
Q16595	0.0368218	0.118492	FXN FRDA X25
P25325	0.0367265	1.54735	MPST TST2
P29401	0.0366845	0.24812	TKT
Q8NFF5	0.0365624	0.248281	FLAD1 PP591
Q8WXA9	0.0365109	0.17774	SREK1 SFRS12 SRRP86
Q15185	0.0364718	0.133462	PTGES3 P23 TEBP
O43681	0.0364156	0.344172	GET3 ARSA ASNA1 TRC40
O43660	0.0364013	0.294338	PLRG1
O75165	0.0363727	1.33545	DNAJC13 KIAA0678 RME8
P57721	0.0363679	0.417735	PCBP3 PCBP3-OT1 PCBP3OT
Q9BVL2	0.0363631	0.753524	NUP58 KIAA0410 NUPL1
P49406	0.036283	0.584957	MRPL19 KIAA0104 MRPL15
Q9Y4D7	0.0362058	0.339669	PLXND1 KIAA0620
Q9GZX9	0.03618	1.88399	TWSG1 TSG PSEC0250
Q14683	0.0361362	0.835367	SMC1A DXS423E KIAA0178 SB1.8 SMC1 SMC1L1
Q9BQE5	0.0361123	0.599978	APOL2
O60610	0.0360951	0.893469	DIAPH1 DIAP1
P42025	0.0360389	0.294001	ACTR1B CTRN2
Q10713	0.0359674	0.481966	PMPCA INPP5E KIAA0123 MPPA
P12931	0.0358815	0.229768	SRC SRC1
O00154	0.0358768	1.39308	ACOT7 BACH
Q9UGU5	0.0357881	0.107198	HMGXB4 HMG2L1 HMGBCG
Q9Y2W2	0.0357604	0.305123	WBP11 NPWBP SIPP1 SNP70
P11586	0.0357537	0.6417	MTHFD1 MTHFC MTHFD
Q96I25	0.0356326	0.386392	RBM17 SPF45
P43235	0.0355954	0.149553	CTSK CTSO CTSO2
Q15269	0.0355735	0.284989	PWP2 PWP2H
Q9BZ67	0.0354981	0.21615	FRMD8 FKSG44
Q92930	0.0354867	0.622009	RAB8B
Q9NUL7	0.0354834	0.10567	DDX28 MDDX28
P20810	0.0353971	1.0629	CAST
P10253	0.035296	0.316497	GAA
Q08AF3	0.0352302	0.100892	SLFN5
Q68EM7	0.0351748	0.34293	ARHGAP17 RICH1 MSTP066 MSTP110
Q8NC56	0.0351462	0.640471	LEMD2
Q8N2K0	0.035008	1.18057	ABHD12 C20orf22
P35241	0.0349174	0.330394	RDX
P49257	0.0349116	1.0547	LMAN1 ERGIC53 F5F8D
P49721	0.034698	0.0604954	PSMB2
P45974	0.0346074	0.582789	USP5 ISOT
Q8IY67	0.0345836	0.447859	RAVER1 KIAA1978
O15084	0.0345092	0.395512	ANKRD28 KIAA0379
O75084	0.034492	0.502871	FZD7
Q9H5N1	0.03441	0.350384	RABEP2 RABPT5B
Q15291	0.0343919	0.310787	RBBP5 RBQ3
P28799	0.0343337	0.267324	GRN
Q13136	0.0342574	0.169843	PPFIA1 LIP1
O43464	0.034236	0.172682	HTRA2 OMI PRSS25
P15502	0.034215	0.94158	ELN
Q96MU7	0.0341945	0.201735	YTHDC1 KIAA1966 YT521
Q9Y2J2	0.0341763	1.26442	EPB41L3 DAL1 KIAA0987
Q92871	0.0341468	0.260583	PMM1 PMMH22
Q96CU9	0.0340829	0.151495	FOXRED1 FP634
Q92888	0.0339713	0.359825	ARHGEF1
P61923	0.0338893	0.0933561	COPZ1 COPZ CGI-120 HSPC181
Q6ZVM7	0.0338683	0.384016	TOM1L2
P50570	0.0338483	0.46335	DNM2 DYN2
Q53F19	0.0338197	0.415375	NCBP3 C17orf85
Q07812	0.0337853	0.267288	BAX BCL2L4
P17655	0.0337434	0.35398	CAPN2 CANPL2
A6NDG6	0.0337281	0.190151	PGP
Q96SB3	0.0337262	2.01056	PPP1R9B PPP1R6
Q12873	0.0336881	0.258114	CHD3
O15228	0.0336413	0.269076	GNPAT DAPAT DHAPAT
Q96EB1	0.0336213	0.165396	ELP4 C11orf19 PAXNEB
O43719	0.0335889	0.347732	HTATSF1
P39687	0.0335736	0.264872	ANP32A C15orf1 LANP MAPM PHAP1
P61006	0.0335402	1.32339	RAB8A MEL RAB8
Q9BZZ5	0.0334439	0.225999	API5 MIG8
Q96AQ6	0.0334144	1.12995	PBXIP1 HPIP
Q99447	0.0333629	0.722546	PCYT2
Q07157	0.0332294	0.538749	TJP1 ZO1
Q9H9Q2	0.0332274	0.170283	COPS7B CSN7B
P42336	0.0331712	1.84358	PIK3CA
P10321	0.0331626	0.704026	HLA-C HLAC
P19022	0.0330672	0.786924	CDH2 CDHN NCAD
O43169	0.0330667	0.097253	CYB5B CYB5M OMB5
P53611	0.0330501	0.298413	RABGGTB GGTB
Q12788	0.0329928	0.206671	TBL3 SAZD
Q8N1F7	0.0329823	0.397045	NUP93 KIAA0095
Q96T60	0.0329719	0.0638825	PNKP
O95967	0.0329375	1.63343	EFEMP2 FBLN4 UNQ200/PRO226
Q9P2X3	0.0328546	0.143647	IMPACT
Q96T51	0.0328517	1.80829	RUFY1 RABIP4 ZFYVE12
O00170	0.0328097	1.00665	AIP XAP2
Q12959	0.032804	0.239009	DLG1
Q9NWB6	0.0327878	0.7561	ARGLU1
P82912	0.0326886	0.710554	MRPS11 RPMS11 HCC2
Q8IXJ6	0.0326505	0.252695	SIRT2 SIR2L SIR2L2
Q7Z6L1	0.0326343	0.0907476	TECPR1 KIAA1358
P49720	0.032619	0.310906	PSMB3
Q9NYL4	0.0325789	0.973821	FKBP11 FKBP19 UNQ336/PRO535
Q9BZL4	0.0325761	0.465504	PPP1R12C LENG3 MBS85
Q14123	0.0324759	0.0785341	PDE1C
Q9UKV3	0.0324464	1.74323	ACIN1 ACINUS KIAA0670
Q9UBP9	0.032434	0.212188	GULP1 CED6 GULP
O60832	0.0324235	0.649124	DKC1 NOLA4
Q8N4L2	0.0324073	0.16767	PIP4P2 TMEM55A
O94919	0.0324073	0.532948	ENDOD1 KIAA0830
P46937	0.0323148	0.471449	YAP1 YAP65
P41214	0.0323005	0.362343	EIF2D HCA56 LGTN
Q9Y5Q9	0.0322566	0.389658	GTF3C3
Q9H267	0.0322337	0.263652	VPS33B
P11310	0.0320706	0.192142	ACADM
P32322	0.032002	0.369181	PYCR1
Q9Y282	0.0319657	0.394342	ERGIC3 C20orf47 ERV46 SDBCAG84 CGI-54 PRO0989
Q86V85	0.0319629	0.575174	GPR180 ITR
P31939	0.03192	0.14075	ATIC PURH OK/SW-cl.86
Q8WXF1	0.0318818	0.45983	PSPC1 PSP1
P42166	0.0318742	0.173793	TMPO LAP2
Q96F85	0.0318522	0.686657	CNRIP1 C2orf32
Q8IV38	0.0317931	0.128065	ANKMY2
Q9NY27	0.0317483	0.448803	PPP4R2 SBBI57
Q16658	0.0317407	0.362809	FSCN1 FAN1 HSN SNL
Q5JTV8	0.0317121	0.162641	TOR1AIP1 LAP1
P02751	0.0316205	0.823276	FN1 FN
Q9NYK5	0.0316024	0.346671	MRPL39 C21orf92 MRPL5 RPML5 MSTP003 PRED22
O15382	0.0315595	0.529946	BCAT2 BCATM BCT2 ECA40
Q8TDX7	0.0314727	0.24661	NEK7
Q9UNL2	0.0314164	0.752023	SSR3 TRAPG
P24844	0.0313649	0.251793	MYL9 MLC2 MRLC1 MYRL2
Q86VM9	0.0313611	0.411688	ZC3H18 NHN1
Q9GZP9	0.0313172	0.447543	DERL2 DER2 FLANA CGI-101 SBBI53
P25788	0.0312047	0.080253	PSMA3 HC8 PSC8
P09104	0.0311751	0.589297	ENO2
P52758	0.0310702	0.0947427	RIDA HRSP12
Q96RF0	0.0309434	0.243951	SNX18 SH3PXD3B
Q14738	0.0309367	0.391846	PPP2R5D
Q12904	0.0308433	0.440881	AIMP1 EMAP2 SCYE1
Q9HB07	0.0308166	0.52579	MYG1 C12orf10
Q9NZ43	0.0307689	0.36839	USE1 USE1L MDS032
Q8IYB3	0.0307574	0.548579	SRRM1 SRM160
P47755	0.0307555	0.29045	CAPZA2
Q9Y285	0.0307403	0.343694	FARSA FARS FARSL FARSLA
Q13393	0.0306773	0.175987	PLD1
P63173	0.0306249	0.0653986	RPL38
O75935	0.0306191	0.264535	DCTN3 DCTN22
P00966	0.0305419	0.149146	ASS1 ASS
Q9Y3X0	0.0305409	0.283884	CCDC9
O00479	0.0304732	0.405902	HMGN4 HMG17L3 NHC
Q13459	0.0304542	1.16526	MYO9B MYR5
Q99501	0.0304523	0.0608528	GAS2L1 GAR22
Q99871	0.0302057	0.0549378	HAUS7 UCHL5IP UIP1
Q7Z7E8	0.0302005	0.116537	UBE2Q1 NICE5 UBE2Q PRO3094
Q7L0Y3	0.0301967	0.247668	TRMT10C MRPP1 RG9MTD1
Q6ZMZ3	0.0299497	0.0786266	SYNE3 C14orf139 C14orf49 LINC00341
P17661	0.0299487	0.188881	DES
Q7Z434	0.0299277	0.849719	MAVS IPS1 KIAA1271 VISA
Q96FZ7	0.0298581	0.444952	CHMP6 VPS20
O14745	0.0298486	0.142156	SLC9A3R1 NHERF NHERF1
O00567	0.0298171	0.453456	NOP56 NOL5A
Q96AJ9	0.029799	0.231336	VTI1A
P09960	0.0297961	0.387392	LTA4H LTA4
Q8N573	0.0297332	0.621899	OXR1 Nbla00307
O14776	0.0297275	0.7448	TCERG1 CA150 TAF2S
Q9H6S0	0.0296941	0.85929	YTHDC2
Q96AB3	0.0296435	0.272297	ISOC2
Q9BWJ5	0.0295672	0.170169	SF3B5 SF3B10
Q15006	0.0293794	0.342814	EMC2 KIAA0103 TTC35
Q13200	0.0293746	0.483176	PSMD2 TRAP2
P61247	0.0293469	0.0943013	RPS3A FTE1 MFTL
Q9NVR5	0.0293431	0.203451	DNAAF2 C14orf104 KTU
[truncated: 2,646 more rows]
